# Supplementary material for: Diploid and tetraploid genomes of Acorus and the evolution of monocots
Source: Nat Commun. 2023 Jun 20;14:3661. doi: 10.1038/s41467-023-38829-3 (PMC10282084; doi:10.1038/s41467-023-38829-3)
Supplement: Supplementary file 4 — Supplementary Data 1 [file 41467_2023_38829_MOESM4_ESM.xlsx]

## Sheet: Significnatly contracted
Supplementary Data 1. GO enrichment for significantly contracted gene families
GO_ID	GO_Term	GO_Class	Pvalue	AdjustedPv	x1	x2	n	N	EnrichDirect	GOlevl	GeneID
GO:0016758	transferase activity, transferring hexosyl groups	MF	2.82098e-12	1.52615e-09	14	796	93	71155	Over	5	CP_A01g00616,DACA021285,DACA021286,DACA021288,CP_B11g01687,CP_B11g01688,CP_A06g01488,DACA015573,CP_B19g00744,CP_A10g01509,DACA006072,DACA023349,CP_B21g01315,CP_B22g00717
GO:0005506	iron ion binding	MF	9.58383e-09	5.18485e-06	15	1760	93	71155	Over	7	CP_A03g01162,CP_B04g00624,DACA003473,DACA001866,CP_B13g00684,CP_B13g00686,CP_B13g00687,CP_B13g00688,CP_B13g00689,CP_B13g01672,CP_A06g02259,CP_B19g01643,DACA017482,CP_A06g02280,CP_B19g01664
GO:0016740	transferase activity	MF	3.32966e-08	1.80134e-05	31	8320	93	71155	Over	3	CP_A06g01718,DACA016304,DACA016305,DACA016306,DACA016307,CP_B19g00982,CP_B19g00989,CP_B19g00990,CP_B19g00993,CP_B19g00995,DACA016303,DACA006062,DACA017375,DACA019076,DACA017376,CP_A16g00515,DACA009285,CP_A01g00616,DACA021285,DACA021286,DACA021288,CP_B11g01687,CP_B11g01688,CP_A06g01488,DACA015573,CP_B19g00744,CP_A10g01509,DACA006072,DACA023349,CP_B21g01315,CP_B22g00717
GO:0003824	catalytic activity	MF	2.07482e-07	0.000112248	59	26329	93	71155	Over	2	CP_A01g03045,DACA012243,CP_B20g01091,CP_B18g01751,DACA008970,CP_A03g01162,CP_B21g00384,DACA000798,CP_A06g01718,DACA016304,DACA016305,DACA016306,DACA016307,CP_B19g00982,CP_B19g00989,CP_B19g00990,CP_B19g00993,CP_B19g00995,DACA016303,CP_A03g01177,DACA006062,CP_A01g01917,DACA024308,DACA017375,DACA019076,DACA017376,CP_A16g00515,DACA009285,CP_B13g00911,DACA017689,CP_B11g01822,CP_A01g00616,DACA021285,DA…
GO:0016705	oxidoreductase activity, acting on paired donors, with incorporation or reduction of molecular oxygen	MF	7.4798e-07	0.000404657	15	2470	93	71155	Over	4	DACA016306,DACA017689,CP_B11g01822,DACA001866,CP_B13g00684,CP_B13g00686,CP_B13g00687,CP_B13g00688,CP_B13g00689,CP_B13g01672,CP_A06g02259,CP_B19g01643,DACA017482,CP_A06g02280,CP_B19g01664
GO:0009055	electron carrier activity	MF	1.32286e-06	0.000715669	12	1609	93	71155	Over	2	DACA001866,CP_B13g00684,CP_B13g00686,CP_B13g00687,CP_B13g00688,CP_B13g00689,CP_B13g01672,CP_A06g02259,CP_B19g01643,DACA017482,CP_A06g02280,CP_B19g01664
GO:0016712	oxidoreductase activity, acting on paired donors, with incorporation or reduction of molecular oxygen, reduced flavin or flavoprotein as one donor, and incorporation of one atom of oxygen	MF	2.39152e-06	0.00129381	5	160	93	71155	Over	5	CP_B13g00686,CP_B13g00687,CP_B13g00688,CP_B13g00689,CP_B13g01672
GO:0020037	heme binding	MF	4.07056e-06	0.00220217	14	2472	93	71155	Over	5	CP_B04g00624,DACA003473,DACA001866,CP_B13g00684,CP_B13g00686,CP_B13g00687,CP_B13g00688,CP_B13g00689,CP_B13g01672,CP_A06g02259,CP_B19g01643,DACA017482,CP_A06g02280,CP_B19g01664
GO:0004497	monooxygenase activity	MF	1.17476e-05	0.00635547	11	1665	93	71155	Over	4	DACA016306,DACA017689,CP_B11g01822,CP_B13g00686,CP_B13g00687,CP_B13g00688,CP_B13g00689,CP_B13g01672,DACA017482,CP_A06g02280,CP_B19g01664
GO:0008152	metabolic process	BP	1.47926e-05	0.00800277	62	31747	93	71155	Over	2	CP_A01g03045,DACA012243,CP_B20g01091,CP_B18g01751,DACA008970,CP_A01g01767,CP_A01g03021,CP_A03g01162,CP_B21g00384,DACA000798,CP_A06g01718,DACA016304,DACA016305,DACA016306,DACA016307,CP_B19g00982,CP_B19g00989,CP_B19g00990,CP_B19g00993,CP_B19g00995,DACA016303,DACA006062,CP_A01g01917,DACA024308,CP_B15g00807,CP_B15g00811,DACA017375,DACA019076,DACA017376,CP_A16g00515,DACA009285,DACA017689,CP_B11g01822,…
GO:0006796	phosphate-containing compound metabolic process	BP	5.64249e-05	0.0305259	18	4891	93	71155	Over	5	CP_A06g01718,DACA016304,DACA016305,DACA016306,DACA016307,CP_B19g00982,CP_B19g00989,CP_B19g00990,CP_B19g00993,CP_B19g00995,DACA016303,DACA006062,CP_A01g01917,DACA024308,CP_B15g00807,CP_B15g00811,DACA019076,DACA006540
GO:0055114	oxidation-reduction process	BP	9.11767e-05	0.0493266	22	7065	93	71155	Over	4	CP_A03g01162,CP_B21g00384,DACA000798,DACA016306,DACA016307,CP_B19g00995,DACA017689,CP_B11g01822,DACA001866,CP_B13g00684,CP_B13g00686,CP_B13g00687,CP_B13g00688,CP_B13g00689,CP_B13g01672,CP_A06g02259,CP_B19g01643,DACA017482,CP_A06g01488,CP_A05g01520,CP_A06g02280,CP_B19g01664
Note
x1: The number of GO class genes was found in selected list.
x2: Number of genes for this GO class in the background.
n: Number of genes in the selected list.
N: Number of all genes in the background.
