# Supplementary material for: Diploid and tetraploid genomes of Acorus and the evolution of monocots
Source: Nat Commun. 2023 Jun 20;14:3661. doi: 10.1038/s41467-023-38829-3 (PMC10282084; doi:10.1038/s41467-023-38829-3)
Supplement: Supplementary file 5 — Supplementary Data 2 [file 41467_2023_38829_MOESM5_ESM.xlsx]

## Sheet: Sheet1
Supplementary Data 2. GO enrichment for significantly expanded gene families
GO_ID	GO_Term	GO_Class	Pvalue	AdjustedPv	x1	x2	n	N	EnrichDirect	GOlevl	GeneID
GO:0008171	O-methyltransferase activity	MF	4.00161e-31	1.94879e-28	18	134	97	71155	Over	6	CP_A01g02584,CP_A01g02585,CP_A10g00702,DACA010872,DACA010873,DACA010875,DACA010877,DACA010879,DACA018758,DACA021823,DACA022165,DACA023633,CP_B11g00542,CP_B11g00544,CP_B20g01594,CP_B20g01614,CP_B22g00184,CP_A10g00726
GO:0006633	fatty acid biosynthetic process	BP	3.21403e-18	1.56523e-15	14	280	97	71155	Over	6	CP_A09g01472,CP_A09g01473,CP_A09g01483,CP_A09g01485,DACA013399,DACA023836,DACA023838,CP_B21g00660,CP_A09g01474,CP_A09g01482,DACA023840,CP_B21g00662,DACA000624,CP_B18g01363
GO:0046983	protein dimerization activity	MF	2.92492e-16	1.42444e-13	18	886	97	71155	Over	4	CP_A01g02584,CP_A01g02585,CP_A10g00702,DACA010872,DACA010873,DACA010875,DACA010877,DACA010879,DACA018758,DACA021823,DACA022165,DACA023633,CP_B11g00542,CP_B11g00544,CP_B20g01594,CP_B20g01614,CP_B22g00184,CP_A10g00726
GO:0003824	catalytic activity	MF	4.57653e-13	2.22877e-10	71	26329	97	71155	Over	2	CP_A09g01524,CP_A08g00542,CP_A02g00657,CP_A02g00674,DACA000592,DACA008382,DACA010073,DACA019467,DACA019468,CP_B18g01391,CP_B13g00805,CP_B13g01700,CP_B21g00615,CP_B21g00616,CP_B21g00625,CP_A09g01523,CP_A01g02584,CP_A01g02585,CP_A10g00702,DACA010872,DACA010873,DACA010875,DACA010877,DACA010879,DACA018758,DACA021823,DACA022165,DACA023633,CP_B11g00542,CP_B11g00544,CP_B20g01594,CP_B20g01614,CP_B22g0018…
GO:0046394	carboxylic acid biosynthetic process	BP	7.44527e-13	3.62585e-10	15	846	97	71155	Over	6	DACA010879,CP_A09g01472,CP_A09g01473,CP_A09g01483,CP_A09g01485,DACA013399,DACA023836,DACA023838,CP_B21g00660,CP_A09g01474,CP_A09g01482,DACA023840,CP_B21g00662,DACA000624,CP_B18g01363
GO:0005515	protein binding	MF	1.36526e-10	6.64883e-08	42	11296	97	71155	Over	3	CP_A01g02584,CP_A01g02585,CP_A10g00702,DACA010872,DACA010873,DACA010875,DACA010877,DACA010879,DACA018758,DACA021823,DACA022165,DACA023633,CP_B11g00542,CP_B11g00544,CP_B20g01594,CP_B20g01614,CP_B22g00184,CP_A10g00726,CP_A05g00462,DACA007317,CP_B17g01364,CP_B17g01365,CP_B17g01366,CP_B04g00801,CP_A16g01489,CP_B04g00804,DACA011624,CP_A16g01491,CP_B04g00805,DACA011623,CP_A16g01492,CP_A09g00619,DACA005…
GO:0010333	terpene synthase activity	MF	1.86647e-10	9.0897e-08	7	109	97	71155	Over	6	CP_A03g00942,DACA005844,DACA010491,CP_B13g00700,CP_B21g01593,CP_B21g01599,CP_B22g01313
GO:0046872	metal ion binding	MF	1.4145e-09	6.88861e-07	34	8266	97	71155	Over	5	CP_B04g00804,CP_B04g00805,CP_A09g00619,DACA005545,DACA014761,DACA016417,DACA023908,CP_B11g01862,CP_B14g01144,CP_B22g00085,CP_A10g00485,CP_B22g00999,CP_A03g00942,DACA005844,DACA010491,CP_B13g00700,CP_B21g01593,CP_B21g01599,CP_B22g01313,CP_A09g01472,CP_A09g01473,CP_A09g01483,CP_A09g01485,DACA013399,DACA023836,DACA023838,CP_B21g00660,CP_A09g01474,CP_A09g01482,DACA023840,CP_B21g00662,DACA000624,CP_B1…
GO:0055114	oxidation-reduction process	BP	2.15879e-09	1.05133e-06	31	7065	97	71155	Over	4	CP_A08g00542,CP_A02g00674,DACA008382,DACA019468,CP_B13g01700,CP_B21g00615,CP_B21g00616,CP_B21g00625,DACA010879,CP_B04g00804,CP_B04g00805,DACA005545,DACA016417,CP_B11g01862,CP_A07g00539,CP_A09g01472,CP_A09g01473,CP_A09g01483,CP_A09g01485,DACA013399,DACA023836,DACA023838,CP_B21g00660,CP_A09g01474,CP_A09g01482,DACA023840,CP_B21g00662,DACA000624,CP_B18g01363,CP_A06g02044,DACA000685
GO:0019752	carboxylic acid metabolic process	BP	4.53976e-09	2.21086e-06	17	2129	97	71155	Over	6	DACA010879,CP_A16g01491,DACA005844,CP_A09g01472,CP_A09g01473,CP_A09g01483,CP_A09g01485,DACA013399,DACA023836,DACA023838,CP_B21g00660,CP_A09g01474,CP_A09g01482,DACA023840,CP_B21g00662,DACA000624,CP_B18g01363
GO:0046914	transition metal ion binding	MF	6.38532e-09	3.10965e-06	25	4899	97	71155	Over	6	CP_A09g00619,DACA005545,DACA014761,DACA016417,DACA023908,CP_B11g01862,CP_B14g01144,CP_B22g00085,CP_A10g00485,CP_B22g00999,CP_A09g01472,CP_A09g01473,CP_A09g01483,CP_A09g01485,DACA013399,DACA023836,DACA023838,CP_B21g00660,CP_A09g01474,CP_A09g01482,DACA023840,CP_B21g00662,DACA000624,CP_B18g01363,CP_A06g02044
GO:0005506	iron ion binding	MF	1.73098e-08	8.42988e-06	15	1760	97	71155	Over	7	CP_A09g01472,CP_A09g01473,CP_A09g01483,CP_A09g01485,DACA013399,DACA023836,DACA023838,CP_B21g00660,CP_A09g01474,CP_A09g01482,DACA023840,CP_B21g00662,DACA000624,CP_B18g01363,CP_A06g02044
GO:0044711	single-organism biosynthetic process	BP	1.88004e-08	9.15579e-06	16	2051	97	71155	Over	4	DACA000209,DACA010879,CP_A09g01472,CP_A09g01473,CP_A09g01483,CP_A09g01485,DACA013399,DACA023836,DACA023838,CP_B21g00660,CP_A09g01474,CP_A09g01482,DACA023840,CP_B21g00662,DACA000624,CP_B18g01363
GO:0016491	oxidoreductase activity	MF	3.97726e-08	1.93692e-05	30	7534	97	71155	Over	3	CP_A08g00542,CP_A02g00674,DACA008382,DACA019468,CP_B13g01700,CP_B21g00615,CP_B21g00616,CP_B21g00625,DACA010879,CP_B04g00804,CP_B04g00805,DACA005545,DACA016417,CP_B11g01862,CP_A07g00539,CP_A09g01472,CP_A09g01473,CP_A09g01483,CP_A09g01485,DACA013399,DACA023836,DACA023838,CP_B21g00660,CP_A09g01474,CP_A09g01482,DACA023840,CP_B21g00662,DACA000624,CP_B18g01363,DACA000685
GO:0019028	viral capsid	CC	9.85491e-08	4.79934e-05	13	1455	97	71155	Over	3	CP_A01g02584,CP_A01g02585,CP_A10g00702,DACA010873,DACA010875,DACA010877,DACA010879,DACA021823,DACA023633,CP_B11g00542,CP_B20g01614,CP_A09g00619,DACA023840
GO:0008076	voltage-gated potassium channel complex	CC	1.07542e-06	0.000523732	12	1509	97	71155	Over	4	CP_A01g02584,CP_A01g02585,DACA010872,DACA010873,DACA010875,CP_B11g00542,CP_B11g00544,CP_B20g01594,CP_A03g00942,CP_B22g01313,CP_B11g01956,DACA009585
GO:0016740	transferase activity	MF	1.20804e-06	0.000588317	29	8320	97	71155	Over	3	DACA010073,CP_B13g00805,CP_A01g02584,CP_A01g02585,CP_A10g00702,DACA010872,DACA010873,DACA010875,DACA010877,DACA010879,DACA018758,DACA021823,DACA022165,DACA023633,CP_B11g00542,CP_B11g00544,CP_B20g01594,CP_B20g01614,CP_B22g00184,CP_A10g00726,CP_A16g01491,CP_A06g02044,DACA000685,DACA000686,DACA000688,DACA024548,DACA024549,CP_B18g01302,CP_B18g01301
GO:0000287	magnesium ion binding	MF	1.28831e-06	0.000627406	7	395	97	71155	Over	6	CP_A03g00942,DACA005844,DACA010491,CP_B13g00700,CP_B21g01593,CP_B21g01599,CP_B22g01313
GO:0044281	small molecule metabolic process	BP	2.01117e-06	0.000979439	18	3653	97	71155	Over	4	DACA000209,DACA010879,CP_A16g01491,DACA005844,CP_A09g01472,CP_A09g01473,CP_A09g01483,CP_A09g01485,DACA013399,DACA023836,DACA023838,CP_B21g00660,CP_A09g01474,CP_A09g01482,DACA023840,CP_B21g00662,DACA000624,CP_B18g01363
GO:0016747	transferase activity, transferring acyl groups other than amino-acyl groups	MF	4.01519e-06	0.0019554	8	668	97	71155	Over	5	CP_A06g02044,DACA000685,DACA000686,DACA000688,DACA024548,DACA024549,CP_B18g01302,CP_B18g01301
GO:0005244	voltage-gated ion channel activity	MF	6.69144e-06	0.00325873	17	3585	97	71155	Over	7	CP_A01g02584,CP_A01g02585,DACA010872,DACA010873,DACA010875,CP_B11g00542,CP_B11g00544,CP_B20g01594,CP_A10g00726,CP_A05g00462,DACA007317,CP_B04g00801,CP_A16g01489,CP_A03g00942,CP_B22g01313,CP_B11g01956,DACA009585
GO:0004222	metalloendopeptidase activity	MF	1.5522e-05	0.00755922	6	384	97	71155	Over	7	CP_A09g01524,CP_A02g00657,DACA000592,DACA019467,CP_B18g01391,CP_A09g01523
GO:0034703	cation channel complex	CC	1.76439e-05	0.0085926	13	2334	97	71155	Over	5	CP_A01g02584,CP_A01g02585,DACA010872,DACA010873,DACA010875,CP_B11g00542,CP_B11g00544,CP_B20g01594,CP_A10g00726,CP_A03g00942,CP_B22g01313,CP_B11g01956,DACA009585
GO:0004499	N,N-dimethylaniline monooxygenase activity	MF	1.89925e-05	0.00924936	9	1088	97	71155	Over	6	CP_A08g00542,CP_A02g00674,DACA008382,DACA019468,CP_B13g01700,CP_B21g00615,CP_B21g00616,CP_B21g00625,DACA000685
GO:0005488	binding	MF	2.18669e-05	0.0106492	66	33406	97	71155	Over	2	DACA010073,CP_B13g00805,CP_A01g02584,CP_A01g02585,CP_A10g00702,DACA010872,DACA010873,DACA010875,DACA010877,DACA010879,DACA018758,DACA021823,DACA022165,DACA023633,CP_B11g00542,CP_B11g00544,CP_B20g01594,CP_B20g01614,CP_B22g00184,CP_A10g00726,CP_A05g00462,DACA007317,CP_B17g01364,CP_B17g01365,CP_B17g01366,CP_B04g00801,CP_A16g01489,CP_B04g00804,DACA011624,CP_A16g01491,CP_B04g00805,DACA011623,CP_A16g01…
GO:0005247	voltage-gated chloride channel activity	MF	3.04063e-05	0.0148079	4	128	97	71155	Over	9	CP_A05g00462,DACA007317,CP_B04g00801,CP_A16g01489
GO:0044710	single-organism metabolic process	BP	3.45103e-05	0.0168065	34	12623	97	71155	Over	3	CP_A08g00542,CP_A02g00674,DACA000209,DACA008382,DACA019468,CP_B13g01700,CP_B21g00615,CP_B21g00616,CP_B21g00625,DACA010879,CP_B04g00804,CP_A16g01491,CP_B04g00805,DACA005545,DACA016417,CP_B11g01862,CP_A07g00539,DACA005844,CP_A09g01472,CP_A09g01473,CP_A09g01483,CP_A09g01485,DACA013399,DACA023836,DACA023838,CP_B21g00660,CP_A09g01474,CP_A09g01482,DACA023840,CP_B21g00662,DACA000624,CP_B18g01363,CP_A06g…
GO:0006821	chloride transport	BP	6.53681e-05	0.0318342	5	305	97	71155	Over	7	CP_A05g00462,DACA007317,CP_B04g00801,CP_A16g01489,CP_B22g00999
Note
x1: The number of GO class genes was found in selected list.
x2: Number of genes for this GO class in the background.
n: Number of genes in the selected list.
N: Number of all genes in the background.
