# Supplementary material for: Diploid and tetraploid genomes of Acorus and the evolution of monocots
Source: Nat Commun. 2023 Jun 20;14:3661. doi: 10.1038/s41467-023-38829-3 (PMC10282084; doi:10.1038/s41467-023-38829-3)
Supplement: Supplementary file 6 — Supplementary Data 3 [file 41467_2023_38829_MOESM6_ESM.xlsx]

## Sheet: significantly contracted
Supplementary Data 3. KEGG pathway for significantly contracted gene families
MapID	MapTitle	Pvalue	AdjustedPv	x	y	n	N	EnrichDirect	GeneIDs
map00982	Drug metabolism - cytochrome P450	2.78035e-06	3.05838e-05	5	165	93	71155	Over	CP_B04g00624 DACA003473 DACA017689 CP_B11g01822 CP_B11g01828
map00980	Metabolism of xenobiotics by cytochrome P450	4.13798e-06	4.55178e-05	5	179	93	71155	Over	CP_B04g00624 DACA003473 DACA017689 CP_B11g01822 CP_B11g01828
map00190	Oxidative phosphorylation	1.18383e-05	0.000130221	6	382	93	71155	Over	CP_B21g00384 DACA000798 CP_A01g01917 DACA024308 CP_B15g00807 CP_B15g00811
map00983	Drug metabolism - other enzymes	1.51304e-05	0.000166434	5	234	93	71155	Over	CP_B04g00624 DACA003473 DACA017689 CP_B11g01822 CP_B11g01828
map03020	RNA polymerase	1.93515e-05	0.000212867	4	119	93	71155	Over	DACA017375 DACA019076 DACA017376 CP_A16g00515
map00480	Glutathione metabolism	2.2413e-05	0.000246543	5	254	93	71155	Over	CP_B04g00624 DACA003473 DACA017689 CP_B11g01822 CP_B11g01828
map00240	Pyrimidine metabolism	0.00144471	0.0158918	4	369	93	71155	Over	DACA017375 DACA019076 DACA017376 CP_A16g00515
map00230	Purine metabolism	0.00445094	0.0489603	4	505	93	71155	Over	DACA017375 DACA019076 DACA017376 CP_A16g00515
Note
x: The number of KEGG class genes was found in selected list.
y: Number of genes for this KEGG class in the background.
n: Number of genes in the selected list.
N: Number of all genes in the background.
