# Supplementary material for: Diploid and tetraploid genomes of Acorus and the evolution of monocots
Source: Nat Commun. 2023 Jun 20;14:3661. doi: 10.1038/s41467-023-38829-3 (PMC10282084; doi:10.1038/s41467-023-38829-3)
Supplement: Supplementary file 7 — Supplementary Data 4 [file 41467_2023_38829_MOESM7_ESM.xlsx]

## Sheet: Sheet1
Supplementary Data 4. KEGG pathway for significantly expanded gene families
MapID	MapTitle	Pvalue	AdjustedPv	x	y	n	N	EnrichDirect	GeneIDs
map00600	Sphingolipid metabolism	6.89161e-23	6.20245e-22	14	132	97	71155	Over	CP_A09g01472 CP_A09g01473 CP_A09g01483 CP_A09g01485 DACA013399 DACA023836 DACA023838 CP_B21g00660 CP_A09g01474 CP_A09g01482 DACA023840 CP_B21g00662 DACA000624 CP_B18g01363
map00982	Drug metabolism - cytochrome P450	1.36278e-19	1.2265e-18	13	165	97	71155	Over	CP_A05g00462 DACA007317 CP_B17g01364 CP_B17g01365 CP_B17g01366 CP_B04g00801 CP_A16g01489 CP_B04g00804 DACA011624 CP_A16g01491 CP_B04g00805 DACA011623 CP_A16g01492
map00980	Metabolism of xenobiotics by cytochrome P450	4.02186e-19	3.61968e-18	13	179	97	71155	Over	CP_A05g00462 DACA007317 CP_B17g01364 CP_B17g01365 CP_B17g01366 CP_B04g00801 CP_A16g01489 CP_B04g00804 DACA011624 CP_A16g01491 CP_B04g00805 DACA011623 CP_A16g01492
map00983	Drug metabolism - other enzymes	1.37183e-17	1.23465e-16	13	234	97	71155	Over	CP_A05g00462 DACA007317 CP_B17g01364 CP_B17g01365 CP_B17g01366 CP_B04g00801 CP_A16g01489 CP_B04g00804 DACA011624 CP_A16g01491 CP_B04g00805 DACA011623 CP_A16g01492
map00480	Glutathione metabolism	4.00491e-17	3.60442e-16	13	254	97	71155	Over	CP_A05g00462 DACA007317 CP_B17g01364 CP_B17g01365 CP_B17g01366 CP_B04g00801 CP_A16g01489 CP_B04g00804 DACA011624 CP_A16g01491 CP_B04g00805 DACA011623 CP_A16g01492
map00904	Diterpenoid biosynthesis	5.41845e-14	4.87661e-13	8	67	97	71155	Over	CP_A03g00942 DACA005844 DACA010491 CP_B13g00700 CP_B21g01593 CP_B21g01599 CP_B22g01313 CP_B20g00416
map01100	Metabolic pathways	1.71167e-10	1.5405e-09	30	5968	97	71155	Over	CP_A01g02584 DACA010872 DACA010873 DACA010875 DACA010877 DACA021823 CP_B11g00544 CP_B20g01614 CP_A03g00942 DACA005844 DACA010491 CP_B13g00700 CP_B21g01593 CP_B21g01599 CP_B22g01313 CP_B20g00416 CP_A09g01472 CP_A09g01473 CP_A09g01483 CP_A09g01485 DACA013399 DACA023836 DACA023838 CP_B21g00660 CP_A09g01474 CP_A09g01482 DACA023840 CP_B21g00662 DACA000624 CP_B18g01363
map00940	Phenylpropanoid biosynthesis	4.63054e-07	4.16749e-06	8	499	97	71155	Over	CP_A01g02584 DACA010872 DACA010873 DACA010875 DACA010877 DACA021823 CP_B11g00544 CP_B20g01614
map01110	Biosynthesis of secondary metabolites	1.01436e-05	9.12923e-05	16	3308	97	71155	Over	CP_A01g02584 DACA010872 DACA010873 DACA010875 DACA010877 DACA021823 CP_B11g00544 CP_B20g01614 CP_A03g00942 DACA005844 DACA010491 CP_B13g00700 CP_B21g01593 CP_B21g01599 CP_B22g01313 CP_B20g00416
Note
x: The number of KEGG class genes was found in selected list.
y: Number of genes for this KEGG class in the background.
n: Number of genes in the selected list.
N: Number of all genes in the background.
