# Supplementary material for: Diploid and tetraploid genomes of Acorus and the evolution of monocots
Source: Nat Commun. 2023 Jun 20;14:3661. doi: 10.1038/s41467-023-38829-3 (PMC10282084; doi:10.1038/s41467-023-38829-3)
Supplement: Supplementary file 8 — Supplementary Data 5 [file 41467_2023_38829_MOESM8_ESM.xlsx]

## Sheet: Sheet1
Group	Acorus calamusA	Ananas comosus	Asparagus officinalis	Apostasia shenzhenica	Acorus graminens	Arabidopsis thaliana	Amborella trichopoda	Acorus calamusB	Brachypodium distachyon	Dendrobium catenatum	Musa acuminata	Nymphaea tetragona	Oryza sativa	Phoenix dactylifera	Phalaenopsis equestris	Populus trichocarpa	Sorghum bicolor	Spirodela polyrhiza	Vitis vinifera
cluster904	CP_A03g01020,CP_A03g01021	XP_020101950.1,XP_020101952.1,XP_020107888.1	XP_020252829.1,XP_020266063.1,XP_020267535.1,XP_020271385.1	Ash003400,Ash007757,Ash007758,Ash003399,Ash004545,Ash004546	DACA005916,DACA005917	NA	NA	CP_B21g01497,CP_B21g01496	XP_003567238.1,XP_024316128.1	Dca006596,Dca022177,Dca003447,Dca003446,Dca010733,Dca022178	GSMUA_Achr11P10700_001,GSMUA_Achr11P19730_001,GSMUA_Achr11P19720_001	NA	Os01t0825900-01,Os03t0299800-01	XP_008782590.1,XP_008782591.1,XP_008799872.1,XP_008799873.1,XP_008780720.2	Peq011904,Peq012356,Peq015756,Peq007634,Peq011905	NA	XP_021312753.1,XP_002465401.1	Spipo29G0015100,Spipo22G0028200	NA
cluster1819	CP_A06g00533,CP_A09g01459	XP_020105017.1,XP_020083210.1,XP_020089967.1	XP_020274488.1	Ash017060,Ash015778	DACA000643,DACA013375	NA	NA	CP_B18g01344	XP_003564054.1,XP_003570648.1	Dca017295,Dca004034	GSMUA_Achr6P35370_001,GSMUA_Achr9P09010_001,GSMUA_Achr5P17560_001,GSMUA_Achr8P17980_001,GSMUA_Achr1P21650_001,GSMUA_Achr3P19950_001,GSMUA_Achr5P23360_001,GSMUA_Achr6P02760_001,GSMUA_Achr7P17970_001	NA	Os10t0403800-00,Os02t0747900-01	XP_008784341.1,XP_008808055.1,XP_008803188.1	Peq007108,Peq008873	NA	XP_002436744.1,XP_002452552.1	Spipo15G0002000	NA
cluster3458	CP_A05g02109	XP_020091308.1	XP_020242618.1,XP_020264302.1,XP_020274180.1	Ash004322	DACA013806,DACA007858	NA	NA	CP_B17g00332,CP_B15g01227	XP_003578302.1,XP_003574700.1	Dca003504,Dca003506,Dca004690	GSMUA_Achr1P19420_001,GSMUA_Achr3P11990_001,GSMUA_Achr4P03920_001,GSMUA_Achr4P13170_001	NA	Os08t0496500-01	XP_008782988.1,XP_017699181.1,XP_008802191.1	Peq012590	NA	XP_002445949.1,XP_002460424.1	Spipo5G0019500	NA
cluster3535	CP_A07g00942	XP_020087943.1,XP_020100781.1,XP_020100057.1	XP_020268910.1,XP_020269726.1,XP_020271252.1	Ash001019	DACA010459,DACA010460	NA	NA	CP_B20g00464	XP_024315710.1,XP_003557183.1,XP_003561177.1	Dca005032	GSMUA_Achr2P16640_001	NA	Os06t0564500-01,Os06t0564700-01,Os06t0149700-00,Os06t0149900-01	XP_008791277.1	Peq011786,Peq010316	NA	XP_021305055.1,XP_021305057.1,XP_021305058.1	Spipo21G0027300	NA
cluster3957	CP_A01g00133,CP_A01g00137	XP_020112546.1	XP_020263838.1	Ash015171	DACA009895,DACA019136	NA	NA	CP_B11g02281	XP_003579464.2,XP_003572733.1	Dca005543	GSMUA_Achr10P07000_001,GSMUA_Achr1P17800_001,GSMUA_Achr1P07020_001	NA	Os04t0673300-01,Os04t0524300-01,Os02t0631700-01	XP_008813274.1,XP_008811992.1	Peq003818	NA	XP_002448203.1,XP_002454212.1,XP_002447309.1	Spipo11G0048900,Spipo1G0048900	NA
cluster4180	CP_A05g00011	XP_020080295.1	XP_020258514.1	Ash016280,Ash007682	DACA015725	NA	NA	CP_B17g00796	XP_003560725.1	Dca014285,Dca015224	GSMUA_Achr10P19620_001,GSMUA_Achr2P14640_001,GSMUA_Achr4P24310_001,GSMUA_Achr6P09930_001,GSMUA_Achr10P25530_001,GSMUA_Achr2P22470_001,GSMUA_Achr3P21110_001,GSMUA_Achr7P11870_001	NA	Os03t0705800-00	XP_017700226.1,XP_008782273.1	Peq015926,Peq008764	NA	XP_002466598.1	Spipo12G0040700	NA
cluster5148	CP_A02g00076	XP_020091372.1	XP_020241635.1,XP_020242310.1,XP_020257844.1,XP_020256382.1	Ash003959,Ash002297	DACA016002	NA	NA	CP_B13g00079	XP_003559589.1	Dca005152,Dca020315	GSMUA_Achr7P00720_001,GSMUA_Achr4P32320_001,GSMUA_Achr5P08870_001	NA	Os03t0675300-01	XP_008797019.1,XP_008798917.1	Peq011640,Peq008198	NA	XP_002464090.1	Spipo2G0111900	NA
