# Supplementary material for: Diploid and tetraploid genomes of Acorus and the evolution of monocots
Source: Nat Commun. 2023 Jun 20;14:3661. doi: 10.1038/s41467-023-38829-3 (PMC10282084; doi:10.1038/s41467-023-38829-3)
Supplement: Supplementary file 9 — Supplementary Data 6 [file 41467_2023_38829_MOESM9_ESM.xlsx]

## Sheet: Sheet 1
Gene	CpF1A_A	CpF2A_A	CpF3A_A	CpP1A_A	YX-R-Aca-le-1A_A	YX-R-Aca-Ro-1A_A	YX-R-Aca-st-1A_A	CpF1A_B	CpF2A_B	CpF3A_B	CpP1A_B	YX-R-Aca-le-1A_B	YX-R-Aca-Ro-1A_B	YX-R-Aca-st-1A_B
CP_A01g00112-CP_B11g02303	5.77	7.55	16.85	10.27	19.1	7.99	9.42	1.63	1.99	4.33	3.01	6.03	2.6	3.07
CP_A01g00116-CP_B11g02298	31.25	26.54	22.92	20.99	33.39	26.46	69.21	2.44	2.85	3.66	2.2	2.09	2.07	1.84
CP_A01g00174-CP_B11g02242	29.95	28.23	29.39	18.98	57.63	59.61	22.76	0	0	0	0	0	0	0
CP_A01g00189-CP_B11g02231	422.1	419.89	300.87	168.57	27.45	39.23	15.13	65.83	68.35	44.32	33.21	2.56	3.11	1.1
CP_A01g00241-CP_B11g02167	92.36	99.69	9.64	11.66	10.15	76.01	47.92	26.82	36.79	3.72	3.42	2.38	15.66	9.79
CP_A01g00279-CP_B11g02122	83.63	75.61	13.51	18.02	238.05	359.07	87.81	0.13	0.75	0.1	0	0.59	1.34	0.64
CP_A01g00416-CP_B11g01961	64.81	57.54	38.67	19.47	114.23	94.52	91.13	23.18	19.5	18.21	6.12	8.45	3.92	1.14
CP_A01g00435-CP_B11g01940	12.75	10.62	15.02	7.78	163.39	111.9	91.08	0.28	0.5	0	0	0	0.48	0.19
CP_A01g00457-CP_B11g01918	14.9	14.35	19.87	12.8	9.55	15.73	16.8	5.64	6.01	7.2	3.43	3.69	6.56	5.24
CP_A01g00512-CP_B11g01816	14.08	15.74	5	4.6	25.23	31.81	41.73	0.68	1.64	0.49	0.34	3.13	5.08	10.58
CP_A01g00547-CP_B11g01775	19.83	14.7	6.87	3.86	7.42	10.85	5.31	4.58	5.53	2.25	1.09	1.25	1.91	1.55
CP_A01g00635-CP_B11g01655	14.98	14.06	87.66	100.3	74.01	11.75	21.75	0.22	0	0	0	0	0	0
CP_A01g00652-CP_B11g01640	212.58	223.01	39.25	89.72	133.33	274.65	346.66	62.99	69.36	16.78	42.44	21.95	65.86	92.52
CP_A01g00662-CP_B11g01628	40.36	37.62	56.27	35.57	14.06	9.74	15.67	3.98	4.64	7.01	5.99	1.95	1.69	2.38
CP_A01g00824-CP_B11g01433	104.74	96.82	50.85	45.69	96.49	72.08	84.41	10.78	8.38	7.05	3.92	19.75	13.41	16.06
CP_A01g00832-CP_B11g01418	176.53	143.63	51.1	40.29	12.43	38.77	16.31	0	0	0	0	0	0	0
CP_A01g00875-CP_B11g01357	98.36	97.17	45.42	28.87	15.42	23.82	21.74	37.65	41.5	10.98	3.32	1.45	3.63	0.32
CP_A01g00910-CP_B11g01283	51.29	42.15	13.39	15.1	6.94	9.21	6.79	0	0	0.44	0	0.1	0	0
CP_A01g00915-CP_B11g01288	50.06	55.74	37.85	20.53	42.25	58.43	52.45	0	0	0	0.13	0	0.33	0
CP_A01g00953-CP_B11g01249	16.78	17.46	11.63	7.39	5.58	12.76	4.98	2.17	3.18	2.3	0.71	0.78	1.54	0.96
CP_A01g00969-CP_B11g01230	205.79	180.66	255.11	386.06	228	137.81	171.23	0	0	0	0	59.18	16.73	38.97
CP_A01g00972-CP_B11g01225	599.87	597.07	743.8	645.36	789.01	690.88	560.95	0	0	0	0	0	0	0
CP_A01g01057-CP_B11g01125	23.49	26.08	6.01	4.53	16.88	17.45	20.44	0	0	0	0	2.36	5.03	4.18
CP_A01g01059-CP_B11g01121	16.78	17.83	17.87	30.36	13.01	7.23	5.96	0.61	0.73	3.71	2.37	0	0	0.45
CP_A01g01084-CP_B11g01076	18.6	23.03	50.26	61.87	55.57	23.51	28.74	0	0.03	0.01	0.01	0	0	0
CP_A01g01106-CP_B11g01045	13.25	16.39	20.69	29.4	123.2	48.5	14.77	4.92	5.13	3.97	3.15	11.57	9.53	2.64
CP_A01g00037-CP_B11g02369	14.78	17.65	23.57	7.28	8.75	14.83	5.14	1.89	2.13	4.1	1.09	0.43	0.31	0
CP_A01g02352-CP_B11g00836	8.9	11.44	42.85	35.6	16.18	5.33	2.58	0.14	0	0	0	0	0	0
CP_A01g02355-CP_B11g00817	16.91	17.27	12.6	13.7	53.02	39.7	64.65	4.51	2.72	2.12	1.23	11.52	2.89	4.76
CP_A01g02381-CP_B11g00791	89.74	81.3	94.08	302.19	1424.12	263.8	420.93	7.85	7.98	3.41	22.73	58.22	1.37	7.17
CP_A01g02403-CP_B11g00761	4.89	5.58	5.25	5.75	8.17	3.9	5.81	0	0	0.03	0	0	0	0
CP_A01g02527-CP_B11g00611	43.52	49.62	19.81	21.91	20.26	30.71	34.42	13.3	16.81	6.02	5.23	2.34	5.22	6.42
CP_A01g02590-CP_B11g00539	3.8	5.61	5.69	10.81	3.75	10.98	5.59	0.29	0.18	0	0	0	0.53	0
CP_A01g02654-CP_B11g00477	380.65	312.32	113.89	95.36	73.51	198.25	252.89	90.91	96.4	15.71	13.84	8.25	11.97	12.48
CP_A01g02673-CP_B11g00448	9.72	6.07	4.49	3.77	12.76	4.7	3.5	0.26	0	0.17	0	0.3	0	0.25
CP_A01g02943-CP_B11g00116	35.39	33.42	11.62	14.32	4.32	3.48	2.62	0	0	0	0	0	0	0
CP_A01g02976-CP_B11g00097	71.88	67.6	54.44	47.09	30.2	58.54	79.98	23.32	24.42	17.27	17.59	11.6	27.8	21.25
CP_A01g02985-CP_B11g00087	38.96	37.95	11.66	15.01	11.15	16.17	18.73	13.51	14.09	3.25	4.92	4.8	4.2	4.51
CP_A01g03000-CP_B11g00071	7.7	5.61	1.15	1.01	3.27	3.53	1.9	1.27	0.75	0	0	0.21	0.57	0.32
CP_A01g03054-CP_B11g00029	39.82	30.58	8.16	6.14	5	4.97	2.66	1.81	3.28	1.18	0	0.55	0.5	0
CP_A01g02285-CP_B11g00863	30.77	25.02	18.63	16.89	40.55	13.05	13.42	11.25	9.51	6.27	4.54	4.66	2.17	1.95
CP_A01g01213-CP_B12g00050	17.98	25.43	5.18	2.85	7.4	39.16	35.3	4.85	6.81	1.73	0.47	2.31	7.65	8.55
CP_A01g01223-CP_B12g00057	112.54	131.67	135.87	19.75	41.51	148.73	140.18	0	0	0	0	0	0	0
CP_A01g01237-CP_B12g00076	24.76	19.76	10.55	8.49	17.81	12.71	16.38	3.39	2.88	1.66	2.52	4.93	4.41	1.79
CP_A01g01264-CP_B12g00104	2.05	3.4	6.85	3.25	31.64	7.51	8.19	0.03	0.03	0.05	0.17	0.18	0.13	0
CP_A01g01327-CP_B12g00206	11.98	11.49	12.32	14.72	17.45	9.78	4.4	2.48	2.96	3.78	4.75	2.79	1.21	0.43
CP_A01g01328-CP_B12g00209	19.81	18.65	12.45	8.7	31.51	44.38	14.82	0.92	2.79	0.64	0.96	3.04	0.71	0.86
CP_A01g01346-CP_B12g00235	9.21	7.36	3.73	6.78	506.17	90.81	9.49	3.7	3.08	0.88	1.72	119.32	34.31	2.72
CP_A01g01353-CP_B12g00245	68.68	54.17	21.29	26.79	39.16	46.84	38.94	5.57	7.04	1.24	4.49	0	0	0
CP_A01g01365-CP_B12g00269	21.91	17.62	14.53	9	22.51	29.04	22.42	4.25	3.96	5.55	2.44	1.97	1.78	1.75
CP_A01g01597-CP_B12g00481	5.43	4.57	2.27	1.83	3.97	3.93	2.73	0	0	0	0	0.2	1.07	0.52
CP_A01g01598-CP_B12g00482	88.74	74.64	20.46	17.86	36.45	62.79	87.31	15.47	13.95	6.31	2.48	7.31	13.13	16.96
CP_A01g01663-CP_B12g00574	5.09	5.08	16.63	7.8	9.43	4.92	2.3	0	0	0	0	1.49	1.13	0
CP_A01g01666-CP_B12g00577	14.85	16.39	30.73	4.62	6.25	10.85	13.89	1.32	1.45	3.16	0.34	1.22	0.66	0.38
CP_A01g01875-CP_B12g00795	4.1	4.22	48.45	56.85	33.03	6.75	6.24	0	0	0	0	0	0	0
CP_A01g01889-CP_B12g00824	27.8	32.84	34.5	51.89	19.93	24.96	7.18	1.5	1.78	0.6	0.55	0.63	0.63	0.57
CP_A01g01928-CP_B12g00856	10.83	10.28	10.52	6.62	13.9	15.1	8.8	3.01	2.16	2.18	1.33	3.27	4.25	3.02
CP_A01g01937-CP_B12g00865	6.3	11.51	84.29	94.66	64.87	40.91	166.03	1.4	2.03	29.83	13.58	7.4	1.03	23.39
CP_A01g02056-CP_B12g01011	34.13	31.55	14.21	12.81	25.08	27.13	29.09	4.29	3.88	3.44	2.31	3.25	3.47	4
CP_A01g02080-CP_B12g01044	64.83	75.96	31.26	29.88	12.76	20.29	6.5	0.94	0.21	0.39	1.03	0.11	0	0
CP_A01g02109-CP_B12g01068	19.74	15.57	24.75	16.82	32.86	93.59	33.46	6.05	4.6	4.42	2.6	9.35	40.68	10.39
CP_A01g02155-CP_B12g01102	13.4	9.35	9.45	9.96	5.07	4.44	2.35	0	0	0	0	0	0	0
CP_A01g02163-CP_B12g01111	30.26	28.62	23.33	15.87	27.31	49.26	23.25	3.39	4.35	3.16	0	10.31	16.63	5.5
CP_A02g00134-CP_B13g00239	6.51	9.08	2.46	3.6	23	53.05	10.08	0	0	0	0	5.11	0	2.8
CP_A02g00321-CP_B13g00430	11.46	14.83	19.04	3.94	23.69	46.38	25.24	4.33	4.25	5.37	0.72	8.06	9.82	7.05
CP_A02g00352-CP_B13g00477	28.32	35.13	101.43	97.35	111.41	90.83	141.4	0	0	0	0	1.44	0	0
CP_A02g00408-CP_B13g00539	42.23	63.36	65.84	23.93	45.15	101.42	327.77	3.26	4.53	20.41	3.68	8.87	27.86	122.94
CP_A02g00411-CP_B13g00543	10.8	11.34	9.59	8.89	11.48	13.99	8.79	1.3	1	0.5	1.06	1.58	3.03	2.48
CP_A02g00505-CP_B13g00650	160.32	154.82	125.94	208.75	110.84	132.91	109.16	58.37	59.94	56.23	94.27	36.14	53.8	42.21
CP_A02g00516-CP_B13g00662	79.88	52.85	14.73	23.84	11.92	9.46	14.94	1.76	1.53	0.37	0.97	2.07	1.7	2.29
CP_A02g00520-CP_B13g00666	61.72	81.41	52.02	38.65	232.09	128.04	138.96	8	13.33	7.51	4.6	25.85	12.47	14.87
CP_A02g00523-CP_B13g00669	23.91	27.86	12.49	7.46	23.32	36.88	43.53	6.67	7.7	2.16	1.12	6.19	13.77	13.48
CP_A02g00601-CP_B13g00748	16.9	14.62	44.96	106.76	17.89	16.54	14.86	0.66	1.12	2.36	5.62	0.44	0.34	0.59
CP_A02g00649-CP_B13g00786	364.41	324.29	200.99	174.31	347.62	906.81	909.44	99.05	97.09	63.02	57.92	57.41	161.14	143.49
CP_A02g00694-CP_B13g00822	15.35	18.45	13.08	13.26	15.03	12.73	10.82	1.59	1.77	1.43	1.28	2.29	1.29	0.75
CP_A02g00019-CP_B13g00023	551.21	395.62	100.65	77.07	20.92	70.01	21.74	119.93	90.3	15.86	14.33	6.59	25.74	7.37
CP_A02g00029-CP_B13g00032	49.58	55.41	14.3	20.62	51.08	49.22	78.41	10.93	12.47	3.63	2.21	0.98	6.41	22.14
CP_A02g00084-CP_B13g00088	33.83	37.68	15.52	17.68	3.75	9.48	6.09	0.59	1.83	0.51	1.14	0.74	3.35	0
CP_A02g01486-CP_B18g00192	23.11	25.8	15.64	12.97	159.59	57.03	30.8	0.14	0.04	0	0	51.48	15.56	9.48
CP_A02g01543-CP_B18g00126	18.51	12.19	10.83	1.84	9.42	12.42	5.7	2.97	1.91	1.91	0.09	2.3	5.4	1.98
CP_A02g01608-CP_B18g00028	28.96	28.16	16.37	12.11	12.96	13.37	17.56	4.43	6.55	2.03	2.59	4.37	3.58	4.92
CP_A02g01611-CP_B18g00025	18.55	25.71	11.52	4.4	45.74	41.91	21.98	5.85	6.9	4.69	0.65	0	0	0
CP_A02g00805-CP_B19g00224	9.62	10.01	5.57	8.08	6.14	16.52	11.17	1.67	1.75	0.82	1.82	1.73	7.11	2.17
CP_A02g00837-CP_B19g00282	137.47	127.21	118.18	119.19	58.5	54.6	55.96	9.89	8.85	13.49	10.75	16.14	12.53	13.65
CP_A02g00866-CP_B19g00307	9.36	5.65	1.59	1.05	3.3	3.32	4.04	0	0	0	0	0	0	0
CP_A02g00918-CP_B19g00337	5.08	4.83	3.36	3.35	3.06	1.92	1.61	0	0	0	0	0	0	0
CP_A02g00988-CP_B19g00399	37.18	27.41	15.1	24.17	14.39	13.67	11.07	9.16	9.12	2.64	4.55	2.97	1.95	2.98
CP_A02g01045-CP_B19g00452	74.13	75.68	121.52	132.39	66.97	79.25	74.1	12.9	13.2	17.7	18.77	2.56	2.18	2.85
CP_A02g01252-CP_B19g00668	6.84	6.04	7.7	5.7	9.79	13.04	18.09	0.28	0.57	1.54	1.16	0	0	0.21
CP_A02g01253-CP_B19g00670	52.46	49.62	100.85	81.94	41.09	32.07	35.54	0	0	0	0	0	0	0
CP_A03g00433-CP_B14g00213	3.98	5.1	13.93	3.49	2.33	2.32	1.44	0.44	0	0	0	0	0	0
CP_A03g00456-CP_B14g00264	125	118.87	44.14	56.49	25.76	47.92	18.7	42.65	40.76	14.49	15.02	6.79	15.07	7.13
CP_A03g00588-CP_B14g00415	443.04	409.43	124.59	111.15	73.94	213.7	277.06	137.59	129.66	38.52	29.09	15.82	31.45	40.77
CP_A03g01656-CP_B14g00632	149.52	184.79	408.67	260.73	88.16	43.78	50.35	63.92	85.36	196.64	98.89	24.84	13.81	17.4
CP_A03g01672-CP_B14g00646	5.87	2.79	7.1	88.93	7.47	11.68	15.45	0.08	0.06	0.11	1.39	0.19	1.31	1.23
CP_A03g01686-CP_B14g00661	22.3	29.05	7.14	7.03	6.46	5.37	5.89	0	0.32	0.28	0	0	0	0.11
CP_A03g01819-CP_B14g00801	199.81	85	15.1	5.04	3.56	1.63	7.2	18.19	8.39	1.03	0.94	0.15	0.14	1.17
CP_A03g01834-CP_B14g00820	21.81	24.29	21.49	17.16	5.02	7.46	5.27	0.48	0.25	0.11	0.36	0	0.12	0
CP_A03g00315-CP_B14g00012	16.96	22.55	55.95	102.4	22.89	7.84	7.71	5.68	9.05	19.12	42.2	5.54	1.8	2.11
CP_A03g01892-CP_B15g00885	6.1	6.31	2.42	2.47	4.77	29.6	16.71	0.29	0.46	0	0	0	3.74	2.03
CP_A03g01904-CP_B15g00860	10.39	9.74	5.6	4.41	6.05	5.02	3.04	2.34	3.54	1.24	1.31	1.91	1.13	0.54
CP_A03g01943-CP_B15g00826	5.41	5.95	5.21	3.95	19.42	13.78	8.26	0	0	0	0	0	0	0
CP_A03g01980-CP_B15g00778	14.32	17.97	13.24	16.82	2.86	4.16	2.54	0	0	0	0.11	0	0	0
CP_A03g02084-CP_B15g00638	260.34	232.17	56.08	49.48	30.12	90.02	142.66	88.59	78.62	15.52	12.59	5.19	20.78	14.67
CP_A03g02236-CP_B15g00461	166.31	114.15	16.33	14.83	10.39	53.23	15.24	0	0	0	0	0	0	0
CP_A03g02245-CP_B15g00452	2.84	3.72	2.39	4.15	7.49	10.14	4.76	0	0	0	0	0	0	0
CP_A03g02457-CP_B15g00195	60.18	55.01	11.3	11.41	44.27	92.51	50.01	27.87	23.21	4.37	2.68	11.99	25.31	8.41
CP_A03g02462-CP_B15g00190	131.94	149.37	74	66.99	8.58	26.19	27.38	0	0	0	0	0	0	0
CP_A03g02514-CP_B15g00125	26.31	25.1	9.39	27.99	48.9	35.14	17.94	8.66	6.74	3.37	4.21	5.48	12.36	6.61
CP_A03g00255-CP_B20g02114	40.06	46.12	25.78	279.93	39.59	32.06	48.22	7.46	9.28	6.42	5.63	11.37	6.7	9.31
CP_A03g01434-CP_B20g00843	27.47	25.31	2.92	2.47	1.82	3.59	10.05	0	0	0	0	0	0	0
CP_A03g01580-CP_B20g01012	200.05	187.64	45.18	71.87	128.28	220.44	265.45	0.25	0.5	1.17	0.39	5.64	5.08	27.2
CP_A03g01616-CP_B20g01037	3.09	3.12	1.45	3.29	3.97	8.55	5.94	0	0	0	0	0	0	0.15
CP_A03g00817-CP_B20g01763	15.4	18.66	15.3	10.46	3.34	3.43	5.57	4.83	6.97	7.08	2.1	0.79	0.88	1.91
CP_A03g00930-CP_B21g01624	35.27	41.1	100.09	17.6	7.7	5.9	8.64	4.71	5.24	8.09	2.15	0	0	0
CP_A03g01086-CP_B21g01416	26.77	21.39	13.1	10.31	9.96	17.38	16.25	0	0	0	0	0	0	0
CP_A03g01164-CP_B21g01342	3.1	3.67	6.42	4.08	6.48	4.49	6.22	0	0	0	0	0	0	0
CP_A03g01243-CP_B21g01254	5.25	6	5.4	2.31	3.48	3.94	4.52	0.44	0.12	0	0	0	0	0
CP_A03g01305-CP_B21g01175	10.75	14.28	19.79	18.36	41.17	51.35	25.45	0	0	0	0	0	0	0
CP_A03g00052-CP_B21g01695	194.64	181.08	140.58	185	42.36	85.48	74.09	72.66	65.52	57.74	68.58	18.52	30.91	25.49
CP_A05g00012-CP_B17g00795	16.57	17.99	19.23	32.55	2.98	4.12	4.99	2.55	1.87	2.19	3.97	0.28	0.26	0.33
CP_A05g00034-CP_B17g00767	8.04	6.45	2.92	2.45	3.02	2.91	2.35	0.41	0.11	0.1	0	0	0	0
CP_A05g00043-CP_B17g00820	23.74	24.65	21.72	15.44	14.24	20.99	22.01	5.58	5.97	6.15	6.22	4.1	6.63	5.06
CP_A05g00111-CP_B17g00903	77.17	85.42	18.28	4.51	124.72	356.95	272.59	1.97	1.47	0.46	0.9	1.23	0	0.08
CP_A05g00185-CP_B17g01011	188.28	145.84	38.65	37.79	32.52	32.56	35.93	5.28	3.66	2.57	1.42	0	0.48	0
CP_A05g00222-CP_B17g01077	98.84	132.49	110.08	18.11	55.1	42.28	35.51	30.73	43.54	44.3	3.56	21.99	12.33	10.91
CP_A05g00324-CP_B17g01207	23.13	30.03	18.74	11.44	6.28	7.25	7.21	9.29	9.01	5.54	4.2	1.76	1.38	1.07
CP_A05g00361-CP_B17g01251	64.72	55.92	12.9	14.14	8.63	16.03	5.7	1.13	3.96	2.05	3.25	3.5	2.65	1.63
CP_A05g00468-CP_B17g01372	6.91	10.86	2.25	1.83	7.12	9.51	12.61	0.27	1.24	0.03	0	1.37	0	0.25
CP_A05g00480-CP_B17g01388	19.92	21.42	21.87	19.22	23.94	21.48	16.97	4.99	5.99	4.93	4	8.8	8.99	6.13
CP_A05g00548-CP_B17g01480	10.7	12.26	4.22	12.2	2.2	4.81	5.43	0.37	0	0.33	0	0	0.4	0.39
CP_A05g00573-CP_B17g01505	142.98	168.07	392.71	206.91	636.97	321.71	385.12	1.91	2.1	11.35	37.83	3.37	0.16	0.07
CP_A05g00642-CP_B17g01579	22.31	21	8.74	7.28	25.38	20.39	22.6	9.84	9.73	3.05	2.95	9.33	7.35	8.76
CP_A05g00659-CP_B17g01599	30.26	30.3	15.18	10.46	12.1	17.96	15.04	3.28	3.37	2.56	1.68	3.58	2.95	1.8
CP_A05g00670-CP_B17g01612	335.66	280.01	95.35	59.79	30.39	61.97	36.3	149.33	112.54	32.52	26.57	10.17	14.39	11.7
CP_A05g00715-CP_B17g01706	20.93	18.78	12.28	24.23	13.16	19.89	11.59	5.87	4.09	4.64	5.42	4.4	3.64	3.71
CP_A05g00721-CP_B17g01715	31.58	34.47	142.33	20.14	54.99	104.64	100.42	0.13	0.4	0.67	0.25	2.03	1.41	0.54
CP_A05g00837-CP_B17g01859	14.64	13.77	5.28	7.18	7.68	5.35	3.59	0.03	0.12	0	0.09	1.45	1.6	1.06
CP_A05g01052-CP_B17g02093	23.47	31.04	20.45	13.68	3.49	9.69	9.69	6.37	7.85	4.68	1.79	0.8	2.53	3.35
CP_A05g01252-CP_B17g02292	7.69	4.54	2.2	6.29	25.6	28.91	10.13	0	0	0	0.13	0	0	0
CP_A05g01336-CP_B17g02368	459.26	434.01	248.32	190.52	192.97	363.61	457.06	0	0	0	0	0	0	0
CP_A05g01413-CP_B17g02429	14.09	17.24	12.12	6.23	8.95	14.83	6.75	3.96	5.12	3.08	2.39	1.58	6.12	1.86
CP_A05g01441-CP_B17g02451	15.45	16.51	21.46	15.77	19.18	9.03	5.89	2.57	3.04	4.73	4.2	1.49	0.47	0.6
CP_A05g01528-CP_B17g02535	16.2	12	9.77	7.95	18.57	12.35	12.4	4.49	3.71	1.56	0.88	1.71	3.73	5.49
CP_A05g01574-CP_B17g02577	77.68	74.53	64.57	44.8	19.82	67.58	26.62	34.25	28.63	14.73	10.33	3.56	6.54	3.03
CP_A05g01631-CP_B17g02617	44.48	50.64	42.73	142.24	67.37	77.82	52.54	3.02	1.93	1.08	1.69	1.46	0.13	0.26
CP_A05g02290-CP_B17g00122	26.57	23.25	19.45	20.42	10.65	25.27	27.03	4.34	2.96	4.36	5.7	2.86	6.3	5.42
CP_A05g01708-CP_B17g00766	16.55	15.34	27.45	26.01	18.5	10.06	9.61	5.04	5.14	4.18	3.56	1.07	3.65	0.61
CP_A05g01730-CP_B17g00747	54.2	51.65	16.71	19.49	10.74	15.96	9.97	21.1	21.37	5.96	6.16	2.5	3.78	3.12
CP_A05g01731-CP_B17g00745	39.61	39.07	11.33	14.4	14.41	41.55	13.74	0	0	0	0	0	0.65	0
CP_A05g01870-CP_B17g00628	2.93	3.74	2.97	2.35	2.67	2.1	2.72	0.2	0	0.21	0.34	0	0.34	0
CP_A05g01877-CP_B17g00618	58.23	60.96	21.54	31.25	25.19	35.23	16.72	25.35	28.46	9.2	12.87	4.81	12.75	5.9
CP_A05g01909-CP_B17g00568	64.56	55.16	14.91	16.5	40.99	61.55	40.68	2.58	2.28	0.54	0.8	14.12	22.87	14.32
CP_A05g01910-CP_B17g00567	19.28	16.76	13.9	8.85	23.38	35.97	48.47	0	0	0	0.34	7.18	8.24	5.34
CP_A05g01960-CP_B17g00500	12.7	12.46	23.87	15.69	6.03	3.03	3.82	3.14	2.82	8.64	5.78	0.59	0.68	0.13
CP_A05g01982-CP_B17g00499	3.09	3.25	2.22	2.38	3.08	5.24	2.44	0.37	0	0	0	0	0	0
CP_A05g02024-CP_B17g00424	54.35	63.68	122.85	69.72	116.76	144.1	116.48	1.73	1.8	2.54	1.3	2.07	1.25	1.19
CP_A06g00381-CP_B18g01497	117.83	153.19	19.68	82.86	26.5	108.38	101.04	41.1	64.07	6.03	30.97	9.2	47.98	40.71
CP_A06g00392-CP_B18g01487	11.11	7.98	7.88	5.29	2.63	4.4	5.15	3.32	1.34	1.61	2.01	0	0.54	0.52
CP_A06g00536-CP_B18g01341	62.99	71.36	17.04	21.85	40.95	70.49	52.64	8.17	12.08	0.88	1.24	10.43	19.9	21.49
CP_A06g00632-CP_B18g01226	7.26	7.69	6.22	3.74	17.6	13.98	13.1	0	0	0	0	0	0	0
CP_A06g00679-CP_B18g01179	20.72	22.94	19.72	39.15	218.57	74.48	9.49	4.8	7.14	7.41	4.58	3.85	1.61	1.88
CP_A06g00710-CP_B18g01137	15.16	17.81	1.56	1.08	2.08	6.98	7.16	0	0	0	0	0.22	0	0
CP_A06g01244-CP_B18g00611	37.93	38.8	16.22	11.66	11.04	12.27	7.11	12.39	10.76	4.47	4.34	4.38	1.85	2.17
CP_A06g00197-CP_B18g01708	3210.18	2188.09	258.03	161.65	157.38	405.01	176.16	196.47	176.72	37.57	20.94	6.46	13.83	16.57
CP_A06g00069-CP_B18g01935	5.45	5.19	3.48	4.2	5.81	4.81	6.82	1.1	1.45	0.88	0.83	0.26	0.54	0.5
CP_A06g00096-CP_B18g01912	24.87	22.63	39.65	38.29	23.33	14.06	20.55	2.96	3.48	2.8	2.83	4.88	3.31	4.61
CP_A06g00097-CP_B18g01911	85.06	85.94	23.41	46.92	25.94	27.35	30.66	24.52	27.92	8.66	22.83	6.18	9.48	6.98
CP_A06g00113-CP_B18g01896	24.84	18.83	2.6	2.17	1.89	9.05	6.25	0.94	1.01	0.17	0.15	0.25	0.31	0.65
CP_A06g00031-CP_B18g01984	135.76	106.06	90.71	93.64	56.25	49.96	24.06	35.83	28.32	23.52	26.33	16.95	22.08	7.91
CP_A06g02476-CP_B19g01863	39.79	40.45	33.91	68.99	26.07	12.31	10.75	0	0	0	0	0	0	0
CP_A06g01558-CP_B19g00812	30.46	32.3	29.93	23.23	19.86	28.31	19.35	4.8	0	0	5.4	0	0	0
CP_A06g01579-CP_B19g00832	3.69	3.71	3.5	5.15	1.99	3.91	5.99	0	0	0.06	0.21	0	0	0
CP_A06g01612-CP_B19g00874	4.39	5.08	5.52	2.39	8.42	5.68	4.24	0.24	0.42	0.23	0.24	0.54	0.25	0.16
CP_A06g01617-CP_B19g00879	7.46	10.55	24.81	79.48	6.96	6.93	5.66	2.68	3.29	6.06	17.34	1.29	0.8	1.04
CP_A06g01665-CP_B19g00932	11.2	12.83	20.09	32.26	10.02	12.05	11.64	1.04	1.29	2.87	8.51	1.49	0.46	0.19
CP_A06g01739-CP_B19g01004	12.61	12.36	18.14	4.57	9.19	14	15.28	5.12	4.72	4.26	1.4	2.64	6.04	3.58
CP_A06g01753-CP_B19g01021	2.05	2.92	2.5	1.57	3.39	2.69	3.81	0.32	0.55	0.12	0.08	0.06	0.41	0.08
CP_A06g01771-CP_B19g01039	11.36	9.64	10.45	7.91	5.49	7.15	6.81	0	0	0	0	0	0	0
CP_A06g01856-CP_B19g01118	22.21	22.08	11.39	16.36	25.12	19.23	10.83	1.32	2.49	0.72	0.87	1.09	0.89	0.49
CP_A06g01859-CP_B19g01121	64.41	47.08	20.29	19.26	16.6	21.94	18.92	6.24	7.07	3.65	2.85	1.4	1.07	0.91
CP_A06g01938-CP_B19g01199	12.46	12.57	11.87	5.75	4.49	5.3	3.48	4.2	1.87	1.49	1.44	1.51	0.88	0.15
CP_A06g01968-CP_B19g01229	23.33	26.17	13	2.69	7.65	13.36	10.11	5.18	6.7	3	0.84	2.29	5.01	3.64
CP_A06g02579-CP_B19g02029	72.28	70.1	15.78	32.92	23.09	43.47	45.65	8.98	9.16	4.48	2.65	1.43	2.51	2.84
CP_A06g02278-CP_B19g01662	29.42	14.76	3.18	2.8	3.84	10.76	9.95	5.65	4.47	1.01	0.9	1.23	1.37	1.35
CP_A06g02335-CP_B19g01701	36.7	54.3	16.23	13.98	37.65	38.23	23.96	1.59	1.78	1.78	0.6	6.09	3.51	2.73
CP_A06g02378-CP_B19g01747	35.68	37.31	92.79	131.92	39.1	39.86	31.84	4.03	3.46	12.57	18.55	12.15	9.4	9.15
CP_A06g02002-CP_B19g01374	104.56	128.44	96.27	148.69	77.3	42.6	53.98	37.08	44.48	17.23	44.89	20.62	4.57	13.68
CP_A06g02163-CP_B19g01555	2.79	3.11	1.59	26.5	143.54	24.82	165.58	0	0	0	0	4.9	0	3.96
CP_A06g02190-CP_B19g01586	7.81	10.26	3.89	3.27	27.75	16.8	25.7	0.51	0.86	0.8	0.56	7.3	4.01	7.37
CP_A07g00390-CP_B14g01293	11.8	10.25	5.75	4.78	3.34	6.03	3.75	0.69	0.3	0.4	0	0	0.13	0
CP_A07g00391-CP_B14g01294	10.72	10.27	9.15	5.14	11.43	9.13	12.28	0.12	0.19	0.12	0	0.71	1.15	0.88
CP_A07g00395-CP_B14g01279	134.9	139.27	60.82	100.35	470.12	210.49	340.92	0.14	0	0	0	69.55	71.51	84.99
CP_A07g00413-CP_B14g01239	3.92	5.13	7.32	8.57	20.88	3.74	5.29	0.24	0.32	0.55	0.37	0.36	0.07	0.21
CP_A07g00462-CP_B14g01199	31.72	28.38	22.87	20.32	19.96	14	15.02	7.71	7.77	4.83	0.24	5.27	3.44	6.08
CP_A07g00720-CP_B14g01017	16.55	14.95	6.64	8.4	14.68	17.21	15.56	0.83	1.23	1.39	1	3.12	1.44	2.63
CP_A07g00111-CP_B14g01654	16.92	19.5	10.36	3.54	4.2	4.38	2.34	0	0	0	0	0	0	0
CP_A07g00200-CP_B14g01554	115.05	142.34	84.54	65.63	32.99	59.9	89.18	19.93	26.22	29.84	15.04	8.9	10.74	22.22
CP_A07g00231-CP_B14g01504	2.3	2.81	2.02	1.77	4.78	2.77	3.1	0	0	0	0	0	0	0
CP_A07g00942-CP_B20g00464	58.01	51.53	25.23	26.46	18.9	26.08	5.92	0.02	0.05	0	0	6.28	3.16	0.39
CP_A07g01038-CP_B20g00387	45.87	47.06	53.34	53.74	52.98	29.58	26.95	0	0	0	0	0	1.98	0
CP_A07g01043-CP_B20g00382	30.24	26.18	7.23	7.35	6.11	8.42	3.68	2.47	2.42	0.9	1.14	1.04	0.99	0.52
CP_A07g01091-CP_B20g00327	8.25	6.66	1.98	4.28	4.65	14.68	4.32	0.37	0	0	0	0.51	2.32	0.21
CP_A07g01154-CP_B20g00268	45.96	42.18	19.19	17.99	26.78	49.35	27.73	14.28	12.15	5.37	5.56	8.99	12.85	7.5
CP_A07g01180-CP_B20g00236	56.85	60.87	28.33	25.5	96.47	96.52	198.02	1.49	2.59	6.44	7.71	45.2	17.4	16.94
CP_A07g01223-CP_B20g00191	6.31	5.97	2.71	2.52	11.59	8.15	4.41	1.25	1.56	0.73	0.42	2.35	1.15	0.43
CP_A07g01227-CP_B20g00185	13.69	15.43	4.86	3.81	7.33	6.58	5.56	0	0	0	0	0.62	0.05	0.1
CP_A07g01241-CP_B20g00173	8.35	9.67	13.7	13.47	46.17	67.51	23.26	0	0	0	0	0	2.26	0
CP_A07g01295-CP_B20g00107	2384.91	3406.8	5421.68	6.25	87.98	172.65	1057.17	3.38	7.81	16.26	1.18	6.78	41.03	150.77
CP_A07g01358-CP_B20g00049	13.48	11.74	5.55	7.1	17.96	15.75	18.38	0.3	0.72	0.21	0.46	2	2.08	1.46
CP_A07g01378-CP_B20g00026	95.93	103.26	28.67	49.98	95.52	182.41	107.26	0.43	0.56	0.08	0	25.94	42.09	24.31
CP_A08g01454-CP_B13g01551	14.01	15.04	10.01	6.44	13.93	12.96	19.58	0	0	0	0	0	0	0
CP_A08g01481-CP_B13g01585	26.39	33.82	23.97	21.86	23.39	48.27	24	11.28	9.97	2.58	3.11	0.82	4.61	3.29
CP_A08g01515-CP_B13g01615	7.45	8.62	12.04	9.61	26.44	11	18.47	1.38	1.56	1.6	0.54	2.87	1.77	2.23
CP_A08g00901-CP_B13g01131	52.91	52.45	16.35	12.99	11.56	56.72	40.83	2.03	3.4	0.92	0.6	0	0	0
CP_A08g01082-CP_B13g00949	2.53	4.67	11.49	13.42	6.32	9.57	5.99	0.14	0.22	0	0	0	0	0.07
CP_A08g01121-CP_B13g00916	17.44	16.24	50.16	16.18	21.77	12.86	74.85	0	1.61	9.88	0	1.39	3.8	6.08
CP_A08g00673-CP_B13g01216	7.22	9.19	7.26	7.6	13.13	11.6	10.11	0.39	0.23	0.96	3.04	0.04	4.63	0.07
CP_A08g00612-CP_B13g01302	2.73	5.33	32.92	24.58	17.91	12.46	38.63	0	0	0	0	0	0	0
CP_A08g01642-CP_B15g01810	32.35	32.48	66.19	56.26	9.55	6.01	6.09	11.47	13.16	25.02	17.55	1.56	0.6	1.86
CP_A08g00257-CP_B15g01893	10.18	11.33	5.71	8	5.9	4.92	3.98	0	0	0	0	0	0	0
CP_A08g00302-CP_B15g01862	48.69	59.41	269.36	186.51	56.92	48.82	42.21	19.16	23.75	112.52	77.79	10.93	8.98	6.42
CP_A08g01682-CP_B15g00906	18.83	14.64	11.15	21.78	28.23	20.89	23.1	0	0	0	0	0	0	0
CP_A08g01790-CP_B15g01045	11.53	9.1	7.87	9.07	6.42	4.5	3.01	0.43	0.37	0.73	0.13	0.59	0	0.65
CP_A08g01791-CP_B15g01058	6.08	5.35	3.26	1.69	2.22	2.27	1.53	0	0	0	0	0	0.06	0
CP_A08g01878-CP_B15g01165	10.95	12.4	23.51	17.31	10.94	135.97	12.26	0	0	0	0	0	0	0
CP_A08g00013-CP_B19g01282	21.87	20.16	10.2	11.89	76.97	54.34	21.23	0.19	0.6	0.09	0.18	1.02	3.31	2.34
CP_A08g00018-CP_B19g01311	33.84	41.53	23.35	12.29	8.39	31.82	31.92	0	0	0	0	1.39	1.1	0
CP_A08g00026-CP_B19g01318	19.9	21.25	17.14	13.2	60.89	42.45	53.17	0	0	0	0	0.08	0.07	0.14
CP_A08g00036-CP_B19g01312	547.8	520.18	216.87	504.56	1475.76	503.94	1531.21	115.39	83.55	46.16	65.11	144.74	86.54	52.05
CP_A08g00318-CP_B22g00354	10.48	11.22	21.32	10.62	29.48	23.82	11.38	1.77	2.52	3.75	1.05	2.23	1.3	1.27
CP_A08g00347-CP_B22g00384	37.24	37.77	6.03	2.38	9.94	29.32	26.11	5.66	5.01	1.7	0.34	0.82	0.48	1.37
CP_A08g00348-CP_B22g00398	37.97	38.22	55.25	109.55	202	214.82	116.05	11.84	13.7	16.36	14.69	14.04	13.06	12.78
CP_A08g00425-CP_B22g00496	50.38	54.96	29.88	27.56	115.1	127.44	144.82	0	0	0.09	0	20.2	18.92	1.27
CP_A09g00394-CP_B12g01365	5.7	4.41	3.75	5.26	3.2	2.07	1.75	0.61	0.42	0.56	0.5	0	0	0
CP_A09g00562-CP_B12g01198	3.23	8.54	10.47	5.39	5.06	30.49	10.14	0.8	1.88	0.62	0.22	0.12	0.12	0.11
CP_A09g00602-CP_B12g01178	27.61	30.58	5.8	17.42	35.03	7.91	1.51	0	0	0	0	0.77	0	0
CP_A09g00615-CP_B12g01166	32.84	45	216.58	378.95	25.16	9.24	10.85	2.81	3.85	21.68	37.43	3.94	1.73	1.53
CP_A09g00618-CP_B12g01162	35.99	36.93	45.07	30.2	27.33	39.28	39.36	0	0	0	0	0	0	0
CP_A09g00063-CP_B12g01825	31.42	28.55	46.63	45	46.66	13.63	14.41	8.47	9.28	10.75	9.55	9.04	1.56	2.05
CP_A09g00133-CP_B12g01758	36.51	34.63	46.04	24.42	33.6	60.81	100.14	1.43	0.71	2.12	0.73	9.19	16.52	19.06
CP_A09g00286-CP_B12g01562	16.28	17.6	3.79	4.34	4.92	8.69	8.9	0	0.38	0	0	0.87	0.39	0.38
CP_A09g00318-CP_B12g01528	57	47.04	32.52	42.83	20.22	29.19	32.48	9.19	7.85	0.07	4.05	1.09	4	0.1
CP_A09g01092-CP_B21g01028	17.89	16.47	15.04	74.18	25.16	51.94	19.5	0.44	0.31	0	0.44	2.96	5.44	1.61
CP_A09g01159-CP_B21g00973	12.94	11.6	4.72	1.48	3	12.09	10.56	3.91	3.74	0.26	0.05	0.43	1.1	1.76
CP_A09g01175-CP_B21g00945	38.97	70.45	37.16	15.09	12.5	9.56	7.06	0	0	0	0	0	0	0
CP_A09g01208-CP_B21g00917	72.51	74.3	107.79	46.98	132.71	175.04	155.24	25.56	23.59	36.83	18.68	49.86	70.59	60.28
CP_A09g01236-CP_B21g00890	146.87	151.06	37.72	33.17	40.96	92.54	49.11	66.65	63.73	16.49	8.33	10.74	41.51	17.48
CP_A09g01438-CP_B21g00706	14.76	16.81	33.6	38.39	58.18	21.87	29.38	3.39	5.54	5.82	4.96	3.86	2.17	3.16
CP_A09g01479-CP_B21g00665	77.46	85.86	59.6	31.16	18.4	36.39	16.35	22.41	23.56	10.15	5.03	6.27	16.1	6.56
CP_A09g01506-CP_B21g00644	24.66	19.44	7.4	11.28	8.78	8.21	4.67	6.54	6.53	2.36	3.34	2.33	1.47	0.52
CP_A09g01588-CP_B21g00551	79.75	51.96	62.31	20.96	96.52	181.31	119.59	33.17	20.51	19.79	6.58	36.23	80.91	40.61
CP_A09g01615-CP_B21g00518	22.12	24.97	15.31	11.88	17.15	25.39	7.66	5.81	4.1	4.79	4.83	5.77	10.84	1.67
CP_A09g01678-CP_B21g00460	94.91	143.77	32.23	52.01	97.7	151.94	42.69	15.7	23.67	5.73	6.66	36.05	45.02	15.32
CP_A09g01801-CP_B21g00328	25.08	23.43	15.32	25.24	20.51	30.05	11.69	0	0	2.63	0	0.61	1.51	1.05
CP_A09g01836-CP_B21g00291	20.62	23.31	16.27	28.35	29.98	12.4	12.22	4.23	4.83	1.56	4.48	4.81	2.8	2.08
CP_A09g01838-CP_B21g00289	10.66	11.49	7.15	36.97	7.5	4.41	4.57	0.59	0.77	0.44	0.67	0.27	0.12	0.12
CP_A09g01866-CP_B21g00256	44.66	57.28	36.45	12.74	76.77	98.65	51.43	14.26	16.81	9.18	1.74	10.29	3.7	2.38
CP_A09g01947-CP_B21g00175	99.48	78.47	26.4	38.92	39.83	80.56	100.06	24.36	21.03	10.48	14.99	12.21	26.46	38.73
CP_A09g01978-CP_B21g00143	12.81	10.94	4.78	3.25	7.48	8.08	3.14	1.12	1.34	0	0	0	0	0
CP_A09g02055-CP_B21g00032	21.98	20.26	11.61	10.91	20.55	12.33	9.06	5.47	4.98	2.21	2.03	3.46	3.2	1.09
CP_A09g00707-CP_B22g00178	10.07	7.68	50.61	44.23	15.48	1.48	6.76	0	0	0	0	2.62	0	0
CP_A09g00796-CP_B22g00239	20.87	33.28	24.54	31.47	77.82	65.9	65.17	4.14	9.26	4.24	5.91	12.21	13.79	10.82
CP_A09g00811-CP_B22g00272	10.62	10.78	4.18	8.17	6.38	8.01	6.75	0	0	0	0	0	0	0
CP_A10g01706-CP_B15g01714	31.58	33.35	38.92	42.74	26.03	30.35	20.7	11.73	10.87	16	15.28	9.36	10.35	9.37
CP_A10g01810-CP_B15g01607	11.92	12.38	10.03	15.66	2.3	2.47	5.26	0	0	0	0	0	0	0
CP_A10g01922-CP_B15g01503	11.42	10.89	3.92	3.33	20.73	18.26	22.2	0.85	0.45	0	0	0.24	7.56	0.22
CP_A10g01932-CP_B15g01492	24.51	22.45	6.99	11.57	32.85	22.2	21.29	3.48	3.55	0.77	0.66	8.44	6.21	6.49
CP_A10g01935-CP_B15g01489	11.25	9.97	10.5	10.85	1.95	3.11	1.52	0	0	0	0.05	0	0	0
CP_A10g01949-CP_B15g01466	21.8	23.8	10.91	6.02	16.67	22.59	16.67	3.73	3.28	3.53	1.01	4.14	4.27	6.18
CP_A10g01972-CP_B15g01430	15.29	20.28	15.99	16.62	15.39	11.69	16.92	0	0	0	0	0	0	0
CP_A10g02045-CP_B15g01341	19.7	20.21	9.52	7.11	5.35	5.4	4.53	0	0	0	0.29	1.22	0.8	0.93
CP_A10g02052-CP_B15g01308	20.47	17.1	7.71	5.45	17.04	7.15	2.79	2.68	2.92	0.33	0.17	0.04	0	0
CP_A10g01426-CP_B15g00877	7.23	7.09	12.58	1.69	14.72	17.85	32.08	0.12	0.08	0.02	0.11	0.33	0.16	0.18
CP_A10g00015-CP_B19g01331	84.89	145.33	434.88	10.42	137.82	535.21	614.94	1.78	8.36	9.48	3.67	66.27	121.77	138.52
CP_A10g00632-CP_B20g01673	29.13	33.33	12.28	16.19	20.92	18.88	11.47	0	0	0	0	0	1.56	0
CP_A10g00702-CP_B20g01614	68.02	76.15	643.56	173.85	518.99	501.15	60.96	10.03	11.43	53.23	3.75	0.65	16.88	17.76
CP_A10g00723-CP_B20g01598	23.95	20.61	40.28	51.24	29.86	35.96	13.04	6.32	7.59	6.54	7.67	3.64	1.65	2.84
CP_A10g01098-CP_B20g01320	3.99	6.09	16.89	11.28	7.17	7.09	1.54	0	0.42	1.25	1.92	0.42	0	0
CP_A10g01168-CP_B20g01246	18.92	18.06	3.71	2.67	10.62	8.26	12.05	0	0	0	0	0.58	0.62	1.25
CP_A10g01183-CP_B20g01228	42.32	47.11	15.86	18.1	32.51	49.3	39.44	0	0	0	0	0.36	0	0
CP_A10g01190-CP_B20g01219	2.42	2.11	75.57	1058.03	37.21	5.47	4.42	0.2	0.21	0	0	0	0	0
CP_A10g01219-CP_B20g01195	2.26	15.29	666.34	19.89	1102.6	411.59	343.34	0	0	0	0	0	0	40.57
CP_A10g01360-CP_B20g01152	15.29	13.94	7.73	5.82	24.4	30.6	20.33	0	0	0	0	0	0	0
CP_A10g01366-CP_B20g01162	7.69	8.44	15.68	10.06	35.49	24.78	20.88	0.21	0	0	0	0	0	0
CP_A10g01374-CP_B20g01174	8.18	6.39	2.82	2.63	9.7	11.66	4.43	0.83	0.72	0.32	0.14	1.35	1.16	0.51
CP_A10g01057-CP_B20g01331	23.76	23.47	14.42	17.92	24.27	24.05	23.59	0.07	0	0.07	0	0	0.07	0
CP_A10g00059-CP_B22g01520	37.89	33.66	12.18	14.72	2.66	9.9	3.21	17.18	14.56	3.85	3.82	0.58	3.07	0.71
CP_A10g00111-CP_B22g01453	17.75	17.38	5.16	3.58	2.99	5.06	2.16	3.37	3.73	0.47	0.8	0	0.15	0.2
CP_A10g00159-CP_B22g01403	52.61	41.31	11.5	13.88	38.17	82.93	64.84	5.63	7.27	2.11	2.71	6.3	8.16	9.22
CP_A10g00225-CP_B22g01319	89.19	90.44	90.15	114.63	128.03	66.36	69.18	14.82	13.27	16.33	11.89	16.32	12.74	11.07
CP_A10g00256-CP_B22g01271	75.67	76.17	51.58	74.41	91.5	168.71	141.29	0	0.7	0.76	0.52	0	0	0
CP_A10g00278-CP_B22g01217	57.03	30.95	13.53	15.61	4.73	108.09	52.17	3.22	2.18	1.76	1.91	0.25	2.91	0.49
CP_A10g00291-CP_B22g01199	10.53	10.76	4.14	4.31	9.54	5.13	6.1	4.17	3.81	1.52	1.35	3.19	1.73	1.44
CP_A10g01557-CP_B22g00680	16.52	17.6	7.83	11.19	11	13.62	17.78	1.28	2.54	1.69	1.7	0.67	1.85	2.68
CP_A10g00422-CP_B22g01076	5.1	7.04	5.4	3.56	21.3	11.55	11.08	0.54	0.77	0.27	0.23	5.47	3.17	3.98
CP_A10g00450-CP_B22g01043	9.35	11.76	7.07	3.86	11.17	8.57	16.2	1.79	0	0	0	0	0	0
CP_A10g00485-CP_B22g00999	60.57	49.12	11.12	8.26	30.32	24.18	18.27	26.27	20.27	2.88	3.46	4.84	4.77	3.23
CP_A10g00596-CP_B22g00862	66.51	68.92	38.77	44.7	22	40.64	27.97	21.08	12.72	12.95	9.98	0	0	0
CP_A10g00598-CP_B22g00858	4.09	3.91	6.2	4.54	33.61	14.49	5.74	0.59	0.52	1.94	1.53	1.67	0.4	0.31
CP_A16g00027-CP_B04g02021	33.4	36.02	41.36	59.98	38.04	56.71	27.59	14.27	17.28	12.34	16.18	10.04	10.41	6.26
CP_A16g00131-CP_B04g01873	68.8	63.29	34.18	27.8	10.48	23.19	25.49	14.96	14.62	6.84	6.43	2.67	6.75	6.88
CP_A16g00167-CP_B04g01832	10.23	8.97	20.51	16.08	20.44	23.62	13.34	0	0	0	0	0	0	0
CP_A16g00200-CP_B04g01774	67.17	80.36	33.42	71.13	11.76	14.8	7.59	5.72	5.56	0.97	1.49	0	0.32	0.42
CP_A16g00455-CP_B04g01468	25.97	27.23	36.95	15.94	46.69	14.94	11.03	0.2	0.37	0.14	0.15	0.28	0.38	0.2
CP_A16g00509-CP_B04g01422	20.84	31.18	10.24	12.96	200.66	93.44	224.54	6.45	8.67	3.44	1.45	6.67	4.2	19.97
CP_A16g00578-CP_B04g01363	5.98	5.54	12.26	4.76	3.13	4.56	4.66	0	0	0	0	0	0	0
CP_A16g01215-CP_B04g00511	35.95	38.46	13.54	15.36	14.89	26.89	18.05	8.36	6.35	2.46	5.28	5.36	11.95	6.14
CP_A16g01228-CP_B04g00524	56.95	47.04	9.91	11.69	34.76	43.97	34.41	8.21	6.13	1.14	1.41	5.93	10.15	10.35
CP_A16g01242-CP_B04g00553	23.77	24.27	7.38	6.14	8.43	9.68	11.77	0.22	0.76	0.58	1.34	2.38	3.57	4.36
CP_A16g01247-CP_B04g00558	8.38	7.96	12.5	22.42	6.78	5.75	1.71	0	0.04	0.09	0.11	0.48	0.3	0.1
CP_A16g01358-CP_B04g00660	25.92	29.24	28.3	40.23	104.67	42.73	40.37	9.91	8.34	5.48	5.68	9.53	12.57	14.8
CP_A16g01366-CP_B04g00669	4.44	4.47	4.99	2.83	23.44	14.29	12.94	0.15	0	0	0	0	0	0
CP_A16g01456-CP_B04g00765	7.56	9.58	15.81	57.12	7.44	10.68	3.78	0	0	0.28	0.08	0	0	0
CP_A16g01548-CP_B04g00867	23.5	30.72	64.26	68.44	22.37	20.26	24.59	4.31	4.14	11.74	3.88	7.05	2.49	8.61
CP_A16g01578-CP_B04g00900	12.32	11.79	3.95	6.12	9.84	10.26	8.72	0.73	0.97	0.12	0.75	1.38	0.45	0.74
CP_A16g01611-CP_B04g00929	48.73	39.68	7.51	16.47	4.33	7.79	4.15	0	0	0	0	0	0	0
CP_A16g01667-CP_B04g01006	36.91	44.73	4.42	2.71	2.51	10.71	9.85	7.15	7.53	0.2	0.27	0.39	2.8	3.08
CP_A16g01741-CP_B04g01077	332.72	438.31	530	105.68	343.61	1108.9	768.08	6.75	7.75	3.63	3.04	2.89	1.55	1.92
CP_A16g01770-CP_B04g01102	27.22	37.61	16.02	8.17	10.12	19.88	16.44	3.94	9.08	3.14	2.2	3.62	5.23	5.63
CP_A16g01792-CP_B04g01137	5.98	11.28	53.91	46.93	7.67	153.38	53.14	1.12	1.61	11.78	9.82	2.66	20.65	11.16
CP_A16g00707-CP_B04g00005	35.87	31.08	23.45	23.13	17.23	27.77	21.08	12.39	11.77	6.68	5.42	6.3	10.08	5.97
CP_A16g00756-CP_B04g00042	35.67	47.13	23.85	45.69	71.28	64.56	60.63	0	0.31	0.29	0.04	21.35	27.77	28.21
CP_A16g00919-CP_B04g00204	75.81	104.34	183.39	168.75	57.47	54.95	96.23	24.65	29.15	85.27	75.5	15.46	9.71	15.58
CP_A16g00926-CP_B04g00214	23.18	22.13	9.15	11.06	13.87	10.32	6.31	4.52	3.49	1.82	2.37	0	0	0
CP_A16g00988-CP_B04g00290	62.48	53.59	96.38	81.26	176.75	770.43	298.12	27.07	25.76	47.53	22.14	63.61	316.48	108.64
CP_A16g01061-CP_B04g00368	63.25	56.36	17.93	22.49	52.19	65.62	90.73	17.58	16.19	5.26	5.05	0.51	0	1.2
CP_A16g01064-CP_B04g00376	6.13	7.16	5.88	5.81	3.91	3.59	2.62	1.66	1.51	0.97	0.8	0.73	0.93	0.66
CP_A16g01091-CP_B04g00400	5.65	7.98	24.95	9.1	12.3	5.04	11.6	0	0.29	0.51	0	0	0	0.18
CP_A16g01092-CP_B04g00402	122.41	135.87	146.23	74.65	68.41	82.81	58.76	52.67	57.22	70.34	28.77	28	27.97	25.35
CP_A16g00628-CP_B04g01328	3.49	1.93	12.45	3.03	4.68	1.5	1.45	0	0.19	0	0	0	0	0
CP_A16g00631-CP_B04g01311	12.59	16.83	44.86	32.17	26.75	22.74	18.69	0	0	0	0	0.05	0	0
CP_A16g00655-CP_B04g01272	47.64	44.76	22.37	25.98	50.83	55.39	48.63	16.06	16.84	7.71	7.37	20.29	21.4	19.06
CP_A16g00661-CP_B04g01265	19.07	21.48	18.06	18.02	10.47	9.64	10.12	2.63	3.64	1.36	2.53	0.93	1.51	0.84
CP_A16g00679-CP_B04g01236	6.17	8.95	3.07	2.07	5.18	5.53	7.09	0.95	1.42	0.48	0.2	0.37	0.34	0.22
CP_A16g00693-CP_B04g01213	12.94	13.09	6.77	6.16	11.92	6.64	4.74	1.39	2.02	2.21	1.22	2.29	1	0.97
CP_A16g00703-CP_B04g01203	20.32	21.16	19.29	37.86	63.09	82.6	27.37	5.1	5.2	4.46	2.33	2.44	2.03	1.25
CP_A16g00720-CP_B04g01206	5.02	5.59	3.08	3.06	5.44	3.43	6.35	0.08	0.05	0	0	0	0.03	0.05
CP_A01g00173-CP_B11g02243	8.7	9.56	0.96	0.6	1.46	2.02	0.79	37.28	36.92	25.19	23.11	53.2	40.3	19.11
CP_A01g00178-CP_B11g02239	0.65	0	0	0	0	0	0	33.53	29.95	9.57	8.33	3.86	3.74	1.87
CP_A01g00208-CP_B11g02216	0	0	0	0	0.44	0	0	3.96	4.44	5.76	1.41	7.41	14.09	4.06
CP_A01g00217-CP_B11g02200	6.16	6.05	2.87	2.78	4.03	6.09	3.82	21.56	22.67	16.14	11.82	12.58	14.67	9.68
CP_A01g00228-CP_B11g02187	0	0	0	0	0.07	0.37	0	20.96	27.14	10.54	3.41	9.35	33.98	11.57
CP_A01g00313-CP_B11g02082	2.27	3.09	4.3	10.07	11.01	6.06	5.07	15.13	17.17	18.46	40.31	32.1	20.67	14.88
CP_A01g00316-CP_B11g02080	0	0.27	0	0	0	0	0	4.63	5.37	2.4	2.36	3.56	6.31	3.3
CP_A01g00336-CP_B11g02054	7.9	10.13	9.45	25.05	6.03	12.89	7.51	88.97	124.4	89.47	80.5	13.65	29.21	17.8
CP_A01g00362-CP_B11g02031	9.87	9.46	4.74	3.19	1.52	3.7	2.23	28.88	23.12	11.85	9.49	15.25	22.65	18.32
CP_A01g00364-CP_B11g02030	0	0.24	0.05	0.06	0	48.57	6.77	10.14	12.54	6.99	7.83	32.41	141.08	45.33
CP_A01g00394-CP_B11g01988	6.01	7.08	19.95	6	0.54	1.67	1.91	34.59	44.33	44.51	13.85	3.03	139.14	112.46
CP_A01g00409-CP_B11g01972	6	5.25	6.08	3.09	3.86	3.12	2.73	42.1	44.25	57.37	9.49	180.67	94.51	89.69
CP_A01g00452-CP_B11g01925	5.58	5.26	3.39	3.45	7.92	13.4	4.46	51.87	43.36	15.66	24.4	47.02	104.91	30.87
CP_A01g00525-CP_B11g01802	5.78	4.8	2.46	2.54	2.79	4.32	4.13	14.76	15.94	9.94	6.28	10.28	33.55	21.81
CP_A01g00533-CP_B11g01795	0	0	0	0	0	0.28	0	56.89	52.49	8.78	8.08	5.83	6.04	1.48
CP_A01g00541-CP_B11g01782	1.91	1.89	0.54	0.25	1.33	2.88	0.48	33.34	30.25	4.31	57.69	28.07	90.13	6.68
CP_A01g00631-CP_B11g01670	0	0.06	0.57	0.19	0.61	0.11	0.05	4.08	4.53	16.64	17.05	16.06	2.83	2.96
CP_A01g00653-CP_B11g01638	4.83	4.98	0.64	0.94	12.45	16.54	14.21	35.01	35.88	6.31	4.98	35.67	54.68	50.49
CP_A01g00656-CP_B11g01635	0.66	1.15	0.36	0.17	0.09	1.81	1.64	8.35	10.22	2.17	1.81	5.61	15.36	7.06
CP_A01g00764-CP_B11g01506	2.33	3.06	0.95	0.68	0.81	0.58	0.29	10.73	9.13	7.55	9.07	5.31	6.9	4.2
CP_A01g00812-CP_B11g01449	9.76	5.68	0.18	21.87	42.4	31.23	2.25	108.87	55.99	1.55	58.4	324.13	143.9	6.05
CP_A01g00894-CP_B11g01340	2.36	3.25	5.19	3.05	8.14	4.26	3.73	13.25	14.2	12.19	8.73	43.98	27.36	27.01
CP_A01g01041-CP_B11g01145	25.93	18.15	1.42	0.5	0	0	0	97.69	82.96	12.27	5.2	16.57	20.31	6.8
CP_A01g01050-CP_B11g01136	0.61	0.74	0.17	0.04	0.39	1.12	0.04	6.96	8.39	3	3.39	19.02	5.67	9.54
CP_A01g01070-CP_B11g01109	0	0	0	0	114.16	4.8	15.37	237.92	230.61	27.78	56.54	388.93	45.36	69.28
CP_A01g01145-CP_B11g00980	7.1	7.74	4.46	7.31	25.33	13.69	6.69	25.84	25.62	17.14	31.74	57.82	48.12	19.63
CP_A01g01147-CP_B11g00997	3.15	4.72	1.72	0.82	2.88	2.99	3.68	20.94	24.51	24.37	17.25	30.35	37.82	19.4
CP_A01g00029-CP_B11g02374	1.13	1.26	1.15	0.23	0.32	1	0.82	24.65	21.09	12.88	8.78	9.2	12.45	8.08
CP_A01g00039-CP_B11g02343	3.3	4.16	1.81	1.15	1.7	1.7	0.88	26.36	24.2	11.81	13.87	16.34	30.21	13.88
CP_A01g00043-CP_B11g02361	0	0.12	0	0	0	0.06	0	9.14	8.01	4.16	5.82	3.72	7.2	5.05
CP_A01g00062-CP_B11g02327	329.67	251.41	149.16	80.69	79.96	200.72	67.49	1415.71	1082.88	573.83	284.83	256.63	588.58	307.17
CP_A01g00063-CP_B11g02326	0	0	0	0	0	0	0	22.02	21.1	8.38	19.24	11.24	15.8	4.89
CP_A01g02461-CP_B11g00686	0.99	1.04	0.39	0.06	1.15	0.88	0.93	10.23	9.73	4.46	3.76	6.73	7.01	4.35
CP_A01g02477-CP_B11g00655	0.8	0.87	0.91	1.52	1.13	0.79	1.61	58.89	48.3	24.29	29.89	78.41	64.47	167.97
CP_A01g02563-CP_B11g00563	0	0	0	0	0	0	0	84.52	67.69	19.91	20.7	13.17	13.46	5.8
CP_A01g02856-CP_B11g00213	12.62	11.75	6.24	6.63	14.08	30.25	23.23	65.85	63.88	44.72	42.87	70.34	97.69	85.84
CP_A01g02859-CP_B11g00209	0.67	1.65	0.28	0.12	0.03	0.06	0.2	18.47	18.45	19.35	13.95	3.52	4.83	6.99
CP_A01g02946-CP_B11g00112	0	0	0	0	0.19	0.18	1.2	5.25	6.11	1.65	1.65	3.3	5.26	13.57
CP_A01g02296-CP_B11g00912	30.59	26.58	6.28	19.34	42.86	14.09	13.38	98.18	90.56	19.82	62.09	129.82	38	32.32
CP_A01g02998-CP_B11g00074	7.85	6.74	2.8	3.05	8.57	12.11	4.62	174.02	144.35	67.91	34.4	28.12	55.63	30.33
CP_A01g03052-CP_B11g00031	1.35	2.19	4.11	1.53	1.42	0.44	0.06	9.42	14.81	41.4	9.09	44.4	18.51	3.85
CP_A01g01227-CP_B12g00059	0	0	0	4.11	0	4.76	0	81.41	96.51	66.6	25.64	39.52	209.57	157.82
CP_A01g01323-CP_B12g00202	15.29	14.96	7.54	4.29	8.38	21.28	15.66	42.2	40.6	19.09	18.82	24.38	54.75	49.42
CP_A01g01364-CP_B12g00257	0	0	0	0	0	0	0	8.76	5.82	2.45	3.6	21.5	31.58	24.52
CP_A01g01379-CP_B12g00282	1.28	1.49	1.6	2.04	4.55	1.67	0.52	15.6	16.8	15.24	11.38	15.42	11.59	4.89
CP_A01g01417-CP_B12g00315	4.79	3.47	2.64	2.94	1.66	2.65	1.8	28.76	25.74	28.32	48.64	126.05	80.26	61.71
CP_A01g01420-CP_B12g00318	2.42	3.11	6.17	3.36	5.06	6.51	3.89	8.71	9.07	16.42	9.76	14.59	15.43	9.98
CP_A01g01429-CP_B12g00315	2.38	4.1	1.43	0.88	2.21	4.61	6.93	28.76	25.74	28.32	48.64	126.05	80.26	61.71
CP_A01g01781-CP_B12g00681	7.33	4.08	1.13	13.59	6.55	9.05	1.96	110.83	75.09	134.89	66.21	20.08	117.83	9.33
CP_A01g01880-CP_B12g00810	0	0	0	0	0	0	0	30.72	32.25	49.7	56.3	8.68	3.13	3.61
CP_A01g01918-CP_B12g00849	10.93	14.88	3.4	0.34	3.88	7.52	21.26	37.96	39.76	63.7	35.65	18.44	29.45	62.78
CP_A01g01927-CP_B12g00855	9.54	6.7	3.18	3.69	0.91	1.89	1.97	41.32	38.62	16.34	21.11	5.39	8.6	19.37
CP_A01g02029-CP_B12g00984	73.12	74.35	30.46	35.42	34.25	33.49	23.07	242.55	238.54	104.87	80.55	132.02	201.33	144.57
CP_A01g02038-CP_B12g00980	0.23	0.25	0	0	0	0	0.23	6.2	8.66	1.61	1.54	3.18	5.88	5.79
CP_A01g02126-CP_B12g01078	0.67	0.83	0.92	0.56	0	0.3	0.6	3.35	3.6	4.59	3.43	4.86	2.86	4.44
CP_A01g02173-CP_B12g01135	4.58	4.14	1.56	0.99	2.31	1.95	3.62	15.92	15.19	5.54	4.82	14.63	11.81	22.21
CP_A02g00153-CP_B13g00268	23.15	25.03	5.77	7.67	23.32	43.41	28.98	55.86	56.59	25.97	17.81	93.22	131.26	89.03
CP_A02g00249-CP_B13g00344	0	0	0	0	0.69	0.42	1.64	48.07	48.35	24.44	16.09	30.26	40.16	49.9
CP_A02g00316-CP_B13g00422	10.24	7.69	0.23	0.07	0.05	1.15	0	425.73	344.78	303.08	328.03	404.38	242.78	155.12
CP_A02g00388-CP_B13g00515	0.66	1.11	3.56	1.32	0.52	0.34	0	12.78	12.48	12.71	11.15	6.47	13.03	9.76
CP_A02g00422-CP_B13g00556	1.19	1.09	0	0	0.21	1.14	2.96	12.33	13.15	7.26	5.7	19.35	25.74	17.9
CP_A02g00463-CP_B13g00607	0.56	1.52	0.86	0.37	1.85	2.94	1.29	16.78	19.76	18.72	12.16	20	15.14	18.86
CP_A02g00489-CP_B13g00640	0	0	0	0	0	1.54	0	27.9	21.27	19.07	17.12	13.65	22.28	21.36
CP_A02g00594-CP_B13g00738	10.6	12.67	14.75	5.39	34.52	36.6	73.73	50.16	49.91	64.17	35.17	72.54	104.69	178.02
CP_A02g00653-CP_B13g00793	0	0	0	0	0	0	0	357.14	304.08	73.01	49.44	47.84	182.54	89.5
CP_A02g00719-CP_B13g00845	31.35	25.58	5.8	4.15	3.74	5.94	4.3	91.06	73.88	25.66	53.98	34.66	37.84	17.59
CP_A02g00726-CP_B13g00851	1.06	1.64	1.92	3.08	0.62	0.11	0.22	8.92	10.58	44.53	118.49	20.31	1.61	1.8
CP_A02g00012-CP_B13g00014	15.22	17.25	13.88	7.74	61.83	135.51	61.77	44.85	55.36	41.61	43.35	221.82	305.73	160
CP_A02g00114-CP_B13g00140	17.65	13.59	149.55	298.13	39.39	125.32	113.9	53.07	86.64	723.7	1895.6	117.37	750.38	1754.64
CP_A02g01353-CP_B18g00339	1.89	3.28	6.04	6.65	35.13	1.19	2.2	7.11	8.82	22.24	18.66	79.18	11.03	9.43
CP_A02g01465-CP_B18g00222	1.02	1.35	0.59	0.16	0.12	0.46	0.77	4.6	3.92	3.27	2.42	5.63	5.9	4.48
CP_A02g01477-CP_B18g00213	1.22	0.18	0	0	0.79	0.54	0	57.92	45.48	11.27	27.27	14.38	22.16	19.07
CP_A02g01519-CP_B18g00151	0.61	3.1	0.5	0	3.4	13.74	59.42	78.61	97.33	3.38	2.43	1558.26	389.85	1392.37
CP_A02g01565-CP_B18g00099	0.45	0	0.15	0	0.19	0.2	0	21.44	25.37	5.6	5.8	13.63	17.49	17.66
CP_A02g01589-CP_B18g00045	5.47	7.23	1.73	0.94	3.12	5.48	2.49	51.66	48.74	78.89	4.03	67.39	79.42	195.3
CP_A02g01591-CP_B18g00043	0.29	0.12	0.04	0.04	0.09	0.07	0	2.38	3.34	7	4.86	2.03	1.69	1.64
CP_A02g00813-CP_B19g00231	7.9	6.82	2.12	1.59	6.01	7.53	5.08	49.25	41.23	12.61	14.44	18.75	28.95	16.99
CP_A02g00871-CP_B19g00309	0.56	0.7	0.72	0.55	0.62	0.34	0.22	15.62	16.08	12.99	8	29.72	17.54	7.96
CP_A02g00916-CP_B19g00336	2.57	2.68	3.26	4.87	1.26	1	0.29	38.29	34.6	20.23	30.57	12.36	11.88	3.98
CP_A02g00929-CP_B19g00350	0	0	2.37	0	0	0	0	216.37	186.91	57.04	49.59	13.89	41.77	18.31
CP_A02g01027-CP_B19g00432	11.83	11.9	5.79	11.61	4.73	2.72	1.27	31.18	30.63	16.21	34.37	12.23	10.97	3.79
CP_A02g01092-CP_B19g00512	17.27	15.2	4.35	4.5	32.08	36.73	65.07	71.03	57.05	14.28	16.25	71.51	84.07	140.01
CP_A02g01128-CP_B19g00553	3.61	4.77	7.92	9.87	41.31	5.63	12.2	35.23	28.73	21.61	45.12	88.97	32.54	38.93
CP_A02g01154-CP_B19g00571	388.53	441.82	237.56	306.1	50.56	88.63	347.66	842.14	896.21	495.71	651.42	226.87	1411.93	1967.61
CP_A02g01182-CP_B19g00601	0.56	0.19	0.17	0	0	0	0	4.97	5.44	19.47	26.48	7.12	5.83	4.57
CP_A02g01190-CP_B19g00612	0.75	0.64	0.45	0.1	0.24	0.23	0.94	4.2	5.77	4.01	3.19	8.24	6.76	10.31
CP_A02g01227-CP_B19g00645	8.72	8.91	3.48	4.1	16.94	13.89	11.56	26.51	25.06	11.39	12.22	41.71	36.24	33.83
CP_A02g01261-CP_B19g00680	49.93	49.02	29.45	36.24	64.37	33.75	45.26	138.48	127.2	94.44	111.9	162.19	107.98	139.99
CP_A02g01262-CP_B19g00681	0.32	0.34	0.18	0.17	0.79	0.35	1.14	17.52	13.43	5.54	5.7	10.14	16.74	8.83
CP_A02g01266-CP_B19g00684	59.23	47.73	22.85	38.97	19.08	19.35	8.46	126.94	135.44	206.66	264.38	76.41	57.75	26.33
CP_A02g01281-CP_B19g00687	3.37	1.74	4.46	4.81	2.39	1.93	1.91	34.44	41.98	164.97	75.02	33.92	22.57	16.03
CP_A02g01299-CP_B19g00698	0	0.11	0	0	0	0	0	1.17	1.72	5.39	1.43	28.27	9.83	6.81
CP_A02g01302-CP_B19g00701	0	0	0	0	3.24	2.04	5.3	23.25	16.18	2.94	7.55	23.5	12.33	25.69
CP_A03g00447-CP_B14g00251	0	0	0.18	0	0	0	0	40.3	94.49	945.77	223.85	5.1	3	9.07
CP_A03g00464-CP_B14g00279	21.87	16.36	1.83	2.19	3.93	3.83	1.84	92.29	72.07	6.6	8.07	9.25	11.26	5.05
CP_A03g00497-CP_B14g00318	4.18	2.81	0.96	0.7	0.3	0.05	0.18	12.91	12.43	4.42	5.75	5.06	3.44	3.02
CP_A03g00563-CP_B14g00389	0.18	0.11	1.1	0.25	0	0	0.28	94.02	89.28	36.53	55.81	13.85	18.82	19.26
CP_A03g00671-CP_B14g00520	0	0	0	0	0	0	0	8.88	8.27	5.08	10.11	11.4	43.42	5.66
CP_A03g00683-CP_B14g00534	0	0.18	0	0.17	0	0	0	12.79	10.73	17.15	9.46	1.7	2.93	2.66
CP_A03g00715-CP_B14g00572	0.51	0.58	0.1	0.3	1.72	0.11	1.46	19.45	20.65	26.41	78.16	289.85	48.73	25.27
CP_A03g00408-CP_B14g00143	0	0	0	0	0	0	0	13.89	15.62	29.3	24.23	7.7	5.84	2.2
CP_A03g01700-CP_B14g00676	0	0	0	0	0	0	0	11.34	13.3	21.28	21.76	16.52	16.57	10.57
CP_A03g01731-CP_B14g00722	72.47	78.14	4.07	0.46	0.53	3.49	4.37	1416.71	1495.37	32.19	9.72	19.2	117.51	1052.2
CP_A03g01747-CP_B14g00722	1.28	0.87	0.21	0.37	0	0	0.18	1416.71	1495.37	32.19	9.72	19.2	117.51	1052.2
CP_A03g01797-CP_B14g00781	0	0	0	0	3.37	5.54	2.41	21.91	19.73	10.94	8.89	11.99	16.69	19.41
CP_A03g01800-CP_B14g00784	0	0	0	0	0	0	0	42.66	34.26	10.49	8.28	7.97	44.66	66.35
CP_A03g01817-CP_B14g00800	21.84	16.01	18.71	7.59	1.39	8.86	8.58	103.13	62.2	64.68	23.91	10.52	43.5	62.24
CP_A03g01822-CP_B14g00807	9.28	9.21	5.73	3.75	0.63	2.2	3.08	40.4	41.48	41.07	34.37	5	7.23	8.85
CP_A03g01825-CP_B14g00810	0	0	0	0	0	0	0	33.01	30.03	12.82	15.6	20.6	48.21	43.3
CP_A03g01861-CP_B14g00846	0	0	0	0	0	0	0	1.97	1.98	25.91	9.44	1.88	2.69	1.35
CP_A03g00342-CP_B14g00049	30.34	34.08	52.52	66.88	43.21	52.95	12.75	63.25	76.23	123.53	158.39	127.79	196.73	36.98
CP_A03g02124-CP_B15g00582	0	0	0	0	0	0	0	17.84	9.61	8.7	6.78	14.35	8.39	5.77
CP_A03g02216-CP_B15g00480	2.95	3.16	1.4	1.79	4.57	3.63	3.94	75	57.41	21.14	46.88	34.66	62.8	46.46
CP_A03g02241-CP_B15g00455	0	0	0	0	0	0	0	10.58	16.61	12.33	7.89	42.32	13.23	9.08
CP_A03g02257-CP_B15g00435	11.92	9.08	3.35	4.09	19.95	14.52	9.29	42.45	36.21	16.55	13.57	49.63	46.69	31.77
CP_A03g02273-CP_B15g00421	9.77	10.9	7.46	8.21	37.96	21.02	25.2	40.34	43.02	28.01	25.39	118.88	129.55	61.21
CP_A03g02410-CP_B15g00245	0.39	0.82	0.52	0.4	1.14	0.54	1	11.74	13.19	16.12	6.39	14.48	14.42	14.6
CP_A03g02446-CP_B15g00205	0	0	0.09	0	0	0	0	93.8	93.58	79.35	142.91	16.28	15.78	8.54
CP_A03g02484-CP_B15g00174	1.23	1.42	0.76	4.2	0.5	0.39	1.67	65.83	76.14	31.89	143.62	98.26	309.09	369.41
CP_A03g02487-CP_B15g00170	0.06	0	0.33	0.12	0.13	5.52	0.11	9.89	9.86	34.67	93.9	35.6	208.89	4.33
CP_A03g02508-CP_B15g00141	2.06	2.47	0.88	0.87	0.18	0	0.1	9.19	12.5	8.54	3.29	5.18	8.4	5.51
CP_A03g02535-CP_B15g00099	0.42	0.44	0.48	0.42	0.11	0.42	0.21	3.41	3.43	2.18	3.56	6.35	20.03	4.35
CP_A03g02558-CP_B15g00078	10.11	12.13	10.04	29.45	8.06	5.38	3.62	27.56	31.15	24.56	78.69	21.36	21.05	55.53
CP_A03g00235-CP_B20g02082	0.49	0.7	0.19	0.31	0.65	1.18	1.34	40.95	46.42	13.91	7.64	27.21	29.88	24.09
CP_A03g00063-CP_B20g01831	31.77	41.32	97.04	65.56	377.3	71.47	17.47	117.58	132.26	272.44	184.93	937.46	151.07	56.76
CP_A03g01385-CP_B20g00786	3.8	0.56	1.87	1.11	0	0.61	0	18.91	14.76	7.35	8.16	10.26	10.55	5.17
CP_A03g01504-CP_B20g00950	4.22	5.92	0.19	0.2	0	0	0	135.84	82.56	6	5.98	2.01	4.99	1.43
CP_A03g01533-CP_B20g00972	4.6	5.86	6.03	8.56	2.16	3.33	2.61	58.05	72.05	37.27	114.09	67.04	78.21	47.51
CP_A03g01559-CP_B20g00997	0	0	0	0	0.16	1.53	2.5	7.53	6.77	3.84	4.1	4.81	8.49	9.54
CP_A03g01583-CP_B20g01017	8.94	8.63	4.46	3.82	3.03	6.23	3.43	132.76	131.92	58.16	178.04	413.34	405.78	248.72
CP_A03g01591-CP_B20g01039	0	0	0	0	0	0	0	86.7	106.95	85.28	8.54	1.36	2.4	16.12
CP_A03g00102-CP_B20g01943	0.35	0	0	1.16	0	1.17	1.83	2.63	3.1	5.47	5.91	4.47	6.29	5.26
CP_A03g00110-CP_B20g01952	2.37	1.67	0.85	1.79	1.07	3.46	0.16	28.61	25.44	5.62	34	24.38	45.37	13.27
CP_A03g00123-CP_B20g01961	3.89	5.81	0.25	0.8	4.81	4.03	6.41	11.3	16.15	8.23	4.05	20.89	12.8	18.66
CP_A03g00845-CP_B20g01791	0	0	0	0	0	0	0	9.22	9.1	3.82	4.5	10.27	9.14	6.76
CP_A03g00847-CP_B20g01792	0	0	0	0	0	0	0	85.64	75.03	39.02	26.34	7.12	9.26	4.94
CP_A03g00882-CP_B20g01812	14.07	15.21	4.42	3.27	27.59	42.21	34.24	37.58	40.06	14.84	9.04	82.34	86.12	78.4
CP_A03g00925-CP_B21g01628	19.74	24.66	14.43	11.87	188.51	57.24	35.49	56.36	61.21	52.62	37.96	550.36	159.02	129.97
CP_A03g00962-CP_B21g01571	27.41	31.81	17.38	27.82	14.51	34.12	36.31	65.46	68.83	37.08	58.51	70.65	111.5	169.15
CP_A03g01065-CP_B21g01422	1.78	1.41	1.71	0.27	0.78	6.63	1.7	6.19	5.1	10.54	11.68	6.96	21.73	11.62
CP_A03g01102-CP_B21g01397	11.9	10.99	6.67	6.63	4.8	7.88	7.78	91.07	70.73	38.65	41.04	30.82	47.01	37.16
CP_A03g01106-CP_B21g01401	2.25	4.21	0.48	0.4	1.09	1.16	0.78	11.89	13.03	8.17	4.13	11.66	15.19	9.84
CP_A03g01132-CP_B21g01364	0	0	0	0	0	0	0	12.88	12.32	4.75	5.08	15.39	15.94	7.44
CP_A03g01142-CP_B21g01355	0	0	0	0	0	0	0.08	27.72	22.44	6.88	6.89	7.82	13.53	10.11
CP_A03g01182-CP_B21g01321	0	0	0.21	0	0	0	0	6.34	6.4	5.28	4.63	2.61	3.98	3.08
CP_A03g01265-CP_B21g01218	2.4	1.97	0.32	1.58	0	1	0	40.96	50.4	13.38	21.14	4	12.83	6.92
CP_A03g01284-CP_B21g01192	0	0.09	0.08	0.09	0.1	0.18	0	3.66	4.4	1.91	1.59	6.05	37.78	2.54
CP_A03g01308-CP_B21g01148	1.43	0.99	0.47	0.07	0.11	0.86	0.2	10.47	9.17	4.77	4.78	6.6	8.28	4.68
CP_A03g01318-CP_B21g01192	0	0	0	0	0	0	0	3.66	4.4	1.91	1.59	6.05	37.78	2.54
CP_A03g00047-CP_B21g01700	52.35	53.51	13.07	21.56	137.48	87.6	119.54	163.45	158.9	38.88	73.37	303.83	189.42	259.87
CP_A03g00016-CP_B21g01757	1.41	2	4.68	1.65	0.64	0.75	0.65	8.53	12.55	52	34.33	7.9	4.57	6.71
CP_A05g00056-CP_B17g00830	0.58	0.35	0	0	0	0	0.33	5.75	10.33	2.02	3.13	2.3	12.42	38.18
CP_A05g00066-CP_B17g00841	0.6	0	8.12	0.29	3.92	1.1	0	14.57	26.93	307.39	14.09	48.75	124.76	82.48
CP_A05g00083-CP_B17g00863	0.67	0.47	1.01	1.1	3.71	0.7	14.08	3.83	3.56	9.86	12.54	15.21	15.6	39.06
CP_A05g00153-CP_B17g00959	7.97	9.39	0.84	0.56	0.42	3.94	4.04	186.68	226.28	134.56	117.21	62.03	52.15	62.29
CP_A05g00157-CP_B17g00964	16.86	17.01	4.19	4.52	6.44	6.05	4.96	39.94	35.68	10.79	11.37	34.19	26.51	18.58
CP_A05g00214-CP_B17g01066	1.13	1.25	1.62	1.55	0.68	0	0.38	296.55	262.82	72.24	63.43	26.41	68.79	50.68
CP_A05g00225-CP_B17g01084	5.87	6.88	3.98	7.91	5.07	3.08	2.14	30.64	28.53	18.83	62.13	39.61	14.33	13.02
CP_A05g00258-CP_B17g01132	0	0	0	0	0	0	0	136.87	114.78	48.82	75.9	19.32	32.47	23.29
CP_A05g00368-CP_B17g01258	57.12	28.39	2.91	46.71	23.53	29.94	4.74	260.1	115.25	12.95	232.11	762.64	437.78	45.69
CP_A05g00382-CP_B17g01278	0.88	0.81	2.03	0.71	1.56	1.91	0.77	4.27	5.38	5.79	3.5	6.32	14.34	3.27
CP_A05g00407-CP_B17g01298	9.48	9.64	4.01	8.58	12.55	6.9	25.99	31.29	33.09	38.09	43.7	91.79	26.89	92.76
CP_A05g00417-CP_B17g01309	2.88	2.37	9	50.29	1.5	0	0	14.22	17.8	57.41	121.52	7.24	1.84	1.65
CP_A05g00434-CP_B17g01339	9.76	10.92	16.69	14.98	22.43	13.28	7.6	27.83	29.43	35.94	33.49	83.86	39.61	43.1
CP_A05g00458-CP_B17g01356	0	0	0	0	0	0	0	15.38	17.55	4.35	8.72	4.48	4.21	11.3
CP_A05g00487-CP_B17g01398	0.14	0.11	0	0.03	0.06	0.05	0	2.81	3.24	5.47	4.5	16.83	5.26	6.28
CP_A05g00507-CP_B17g01420	0	0	0	0	0	0	0	19.8	20.12	14.75	20.04	49.65	17.17	10.24
CP_A05g00524-CP_B17g01443	5.29	4.84	1.44	1.17	1.75	4.45	4.49	18.79	15.43	8.39	8.95	11	13.25	29.6
CP_A05g00565-CP_B17g01497	10.18	13.71	50.86	17.96	111.88	54.16	55.48	116.41	179.06	345.99	92.62	1283.86	643	577.34
CP_A05g00580-CP_B17g01497	19.57	19.84	62.47	38.18	164.57	109.28	134.89	116.41	179.06	345.99	92.62	1283.86	643	577.34
CP_A05g00583-CP_B17g01498	0	0	0.33	0	0	6.77	0.27	7.05	6.16	6.33	3.87	1.59	35.95	7.27
CP_A05g00598-CP_B17g01522	4.15	2.08	3.27	2.01	5.92	4.82	6.18	12.06	9.45	10.35	6.88	13.17	12.79	23.81
CP_A05g00663-CP_B17g01607	28.02	23.3	8.71	24.61	14.39	23.04	12.9	155.07	133.91	93.71	136.08	113.54	147.63	58.41
CP_A05g00740-CP_B17g01738	0	0	0	0	0	0	0	164.46	165.96	108.35	83.87	71.59	101.86	161.66
CP_A05g00757-CP_B17g01738	0	0	0	0	0	0	0	164.46	165.96	108.35	83.87	71.59	101.86	161.66
CP_A05g00759-CP_B17g01736	0.69	0.52	0.13	0.24	1.34	1.44	0.99	7.94	7.66	2.62	1.89	4.87	6.61	5.5
CP_A05g00835-CP_B17g01852	2.24	1.91	0.93	1.34	1.32	0.32	0	11.31	11.76	5.4	6.6	5.23	11.25	4.12
CP_A05g00888-CP_B17g01911	20.67	20.85	7.37	17.9	0.64	0.42	1.06	48.97	54.14	112.67	97.52	13.56	11.06	55.78
CP_A05g00895-CP_B17g01925	11.85	14.81	7.91	8.1	4.41	5	3.8	44.11	37.39	26.02	47.47	26.83	22.53	24.84
CP_A05g00899-CP_B17g01928	10.57	15.65	9.67	0.03	1.37	4.85	26.92	34.25	50.48	106.12	1.1	12.26	44.86	327.65
CP_A05g00924-CP_B17g01944	2.71	1.98	0.23	1.35	0.99	2.41	0.08	15.04	12.09	5.41	6.32	48.78	13.81	7.83
CP_A05g00940-CP_B17g01973	0	0.04	0	0	0.17	0	0.04	21.81	19.69	6.16	37.86	15.36	6.93	4.15
CP_A05g01043-CP_B17g02085	1.49	2.23	4.81	2.09	0	0.67	0	28.94	25.99	77.89	48.44	8.82	5.95	10.81
CP_A05g01073-CP_B17g02109	0	0	0	0	0.17	0.36	0	81.8	127.04	109.75	4.78	19.59	69.7	199.1
CP_A05g01112-CP_B17g02148	2.61	2.24	0.8	0.78	3.61	0.59	1.03	6.73	7.65	9.69	3.87	11.1	13.12	28.45
CP_A05g01113-CP_B17g02149	2.64	4.9	11.84	24.49	5.24	4.14	8.49	71.15	80.87	123.47	389.73	13.87	40.06	42.33
CP_A05g01177-CP_B17g02217	0.46	0.69	0.4	0.19	0.08	4.38	12.19	15.51	23.01	61.41	51.56	17.06	14.5	49.98
CP_A05g01180-CP_B17g02223	0	0	0	0	0	0	0	15.85	13.27	4.31	7.39	7.59	10.16	7.73
CP_A05g01193-CP_B17g02233	0	0	0	0	0	0	0	16.51	14.33	5.94	3.72	2.76	6.52	4.5
CP_A05g01234-CP_B17g02275	21.52	43.99	176.32	38.95	14.08	67.09	13.52	97.71	123.96	355.82	104.21	254.58	451.75	237.84
CP_A05g01323-CP_B17g02357	0	0	0	0	4.93	4.78	4.18	82.79	71.1	42.59	62.74	17.16	24.07	22.41
CP_A05g01331-CP_B17g02364	17.41	18.11	38.77	44.74	76.76	46.72	29.38	629.44	582.42	297.8	209.06	376.48	536.41	862.55
CP_A05g01370-CP_B17g02363	0	0	2.05	0	0	0	0	9.66	10.59	7.14	4.66	14.95	26.12	1.51
CP_A05g01374-CP_B17g02390	0.64	2	5	2.92	0.73	0.22	0.22	3.65	6.05	12.77	12.08	3.22	2.51	3.16
CP_A05g01385-CP_B17g02404	0	0.11	0	0	0	0	0	4.05	4.82	3.6	3.18	6.61	7	3.76
CP_A05g01417-CP_B17g02431	0	0	0	0	0	0	0	3.44	3.88	2.83	2.53	4.16	2	1.75
CP_A05g01498-CP_B17g02515	3.95	6.45	1.61	2.13	3.14	0.97	2.12	23.42	24.15	6.57	6.01	14.58	13.34	24
CP_A05g01499-CP_B17g02516	0.34	0	0	0.31	0.46	0	0	8.38	7.85	5.09	4.09	4.19	9.7	4.8
CP_A05g01550-CP_B17g02552	0.16	0.07	0.06	0	0	0.1	0	32.6	35.43	23.87	142.59	51.98	30.52	8.26
CP_A05g01595-CP_B17g02594	0.53	0	0	0	0	0.46	0	3.24	4.35	5.14	2.82	4.52	5.81	2.88
CP_A05g01647-CP_B17g02663	5.74	6.49	10.17	5.87	1.72	1.27	2.43	21.18	23.79	40.04	19.76	13.87	11.12	16.65
CP_A05g01655-CP_B17g02655	86.29	74.6	33.92	29.76	6.09	16.67	5.9	230.84	198.81	109.06	106.78	25.57	43.97	19.26
CP_A05g01667-CP_B17g02644	0.27	0.6	0	0.25	12.84	2.54	0.42	7.74	6.02	1.9	6.63	65.97	22.67	3.83
CP_A05g01674-CP_B17g02645	0	0	0	0	10.08	18.93	13.15	53.97	48.99	37.11	58.11	27.6	40.11	39.44
CP_A05g02195-CP_B17g00213	14.9	17.29	58.16	9.41	6.85	1.11	30.84	83.59	96.89	213.91	46.78	181.07	50.49	319.29
CP_A05g02236-CP_B17g00174	0	0	0	0	11.88	6.01	7.93	22.16	23.32	39.3	35.55	99.93	98.18	62.77
CP_A05g02263-CP_B17g00149	8.71	7.53	4.09	4.25	4.21	8.72	18.62	29.6	30.11	25.21	18.8	29.16	39.6	73.13
CP_A05g02279-CP_B17g00132	23.25	20.73	10.76	10.57	11.78	38.81	16.12	81.04	84.07	28.93	31.21	35.69	105.38	57.04
CP_A05g02323-CP_B17g00076	4.42	6.96	4.63	2.53	1.33	0.81	1.54	32.04	30.3	12.85	30.26	21.45	38.27	18.68
CP_A05g01723-CP_B17g00752	1.83	1.64	0.68	0.46	2.92	0.87	2.3	5.58	7.07	3.11	2.27	11.79	5.75	9.56
CP_A05g01724-CP_B17g00751	0.16	0.26	0.36	10.19	9	10.3	6.21	18.4	25.49	6.48	73.64	21.01	32.64	31.72
CP_A05g01893-CP_B17g00606	1.89	2.33	0.88	0.28	0.45	0.88	0.23	41.07	40.77	10.86	11.57	7.12	5.49	4.38
CP_A05g02021-CP_B17g00425	0	0	0	0	0	0	0	64.91	70.68	137.62	75.46	124.91	104.16	79.51
CP_A05g02030-CP_B17g00423	2.6	3.06	4.94	3	4.88	1.43	1.77	34.72	35.83	16.39	25.3	47.66	16.15	10.99
CP_A05g02131-CP_B17g00307	4.66	5.81	1.53	1.83	6.34	5.02	13.77	17.39	17.69	12.86	8.26	30.64	18.68	39.71
CP_A06g00362-CP_B18g01501	0	0	0	0	0	0	0	20.2	19.45	8.43	8.46	3.1	6.23	3.02
CP_A06g00368-CP_B18g01515	0	0	0	0	0	0	0	7.73	7.51	6.59	4.75	7.14	6.67	3.72
CP_A06g00371-CP_B18g01508	0.68	0	0	0	0	0	0	148.66	170.18	267.07	245.8	315.12	206.92	299.04
CP_A06g00377-CP_B18g01501	0	0	0	0	0	0	0	20.2	19.45	8.43	8.46	3.1	6.23	3.02
CP_A06g00379-CP_B18g01499	5.89	7.11	2.46	2.82	10.16	6.48	5.32	33.08	29.49	12.33	16.32	30.96	28.44	18.97
CP_A06g00394-CP_B18g01484	0	0	0	1.35	0.08	0.37	0.28	4.14	3.26	7.92	11.38	8.87	8.08	11.9
CP_A06g00498-CP_B18g01382	0.09	0.21	0.19	0	0	0	0	2.75	3.36	4.38	3.42	2.56	3.07	2.76
CP_A06g00502-CP_B18g01379	15.59	18.47	15.75	14.83	56.93	27.92	58.91	37.5	44.46	53.79	46.66	198.26	89.05	181.68
CP_A06g00526-CP_B18g01353	0	0	0	0	0	0	0	13.63	16.75	13.64	11.94	3.83	2.67	2.24
CP_A06g00545-CP_B18g01332	3.96	3.58	1.07	1.08	0.53	0.71	0.61	14.07	13.65	11.65	8.94	4.01	4.72	4.74
CP_A06g00597-CP_B18g01264	5.03	4.64	10.7	6.24	2.69	5.16	8.08	13.78	15.26	26.85	17	13.59	30.05	43.27
CP_A06g00623-CP_B18g01235	21.43	10.62	0.35	0.53	0.26	1.72	0.39	204.61	169.25	72.03	38.55	8.36	122.8	438.13
CP_A06g00640-CP_B18g01211	0.41	0.79	1.2	2.62	0	1	0	10.77	16.56	19.06	34.89	11.96	32.1	4.21
CP_A06g00665-CP_B18g01185	4.16	5.25	10.26	8.63	2.71	2.2	1.19	15.24	15.26	39.32	22.41	14.64	15.87	7.9
CP_A06g01246-CP_B18g00608	5.28	4.17	0.6	1	0.72	1.09	0.71	24.88	19.78	14.33	10.26	8.21	9.51	4.29
CP_A06g01267-CP_B18g00588	0.4	0.84	0.36	0.4	0	0.21	0	16.46	15.22	8.08	11.34	7.64	14.78	4.41
CP_A06g01303-CP_B18g00558	4.04	4.31	0.43	0.56	1.66	4.31	5.36	21.58	11.81	22.06	20.86	24.37	12.1	19.56
CP_A06g01345-CP_B18g00497	3.58	3.32	2.81	1.01	5.63	5.08	2.84	11.27	11.16	11.86	6.78	25.37	17.71	18.21
CP_A06g01358-CP_B18g00488	8.32	9.59	2.94	3.2	2.49	2.43	1.6	21.69	23.75	7.72	10.11	11.9	7.64	7.85
CP_A06g01360-CP_B18g00485	0	0	0	0	0.12	0	0	3.52	3.42	2.26	1.44	4.25	20.99	4.15
CP_A06g01440-CP_B18g00391	0.23	0.13	0.11	0	0.19	1.08	0.12	11.44	11.6	1.85	2.76	8.89	24.32	8.16
CP_A06g00185-CP_B18g01731	0.71	1.06	0.32	0.04	0.04	0.16	0.15	35.4	34.3	19.88	9.04	9.9	25.86	9.69
CP_A06g00191-CP_B18g01724	0.69	0.99	0.86	0.92	0.39	0.84	0.39	8.17	9.6	6.1	10.96	6.02	21.41	13.59
CP_A06g00249-CP_B18g01657	0	0	0	0	0	1.48	0	57.65	174.35	11.91	80.49	331.51	87.4	24.9
CP_A06g00055-CP_B18g01858	0	0	0	0	0.49	0	0	3.92	3.11	2.76	6.43	9.78	3.04	3.39
CP_A06g00066-CP_B18g01867	4.08	11.92	1.09	0.38	3.66	5.79	5.57	34.24	79.75	10.97	10.57	24.67	28.16	21.9
CP_A06g02466-CP_B19g01845	1.94	2.15	1.13	0.84	0.41	0.85	1.19	13.91	13.62	6.44	9.71	25.78	19.93	8.39
CP_A06g02469-CP_B19g01848	10.48	15.26	5.67	7.89	6.65	5.84	3.62	31.73	35.94	14.1	22.23	22.85	21.06	15.08
CP_A06g01515-CP_B19g00774	0.68	0.26	0.14	0.32	3.75	2.35	2.48	42.79	36.17	19.08	12.85	10.73	23.9	22.6
CP_A06g01518-CP_B19g00773	3.55	3.66	3.47	3.77	2.27	1.04	0.8	23.05	23.19	25.92	21.11	7.1	5.82	3.12
CP_A06g01616-CP_B19g00878	1.45	1.18	0.44	0.31	0.96	1.53	1.43	14.59	14.94	4.91	4.77	4.09	6.11	4.75
CP_A06g01623-CP_B19g00885	0	0	0	0	0	0	0	14.89	14.2	4.92	2.89	8.5	6.8	6.86
CP_A06g01630-CP_B19g00891	7.2	9.62	9.4	2.7	59.07	77.88	31.01	75.96	76.4	48.99	16.77	120.14	196.89	67.78
CP_A06g01743-CP_B19g01010	0	0	0	0	0	0	0	1.5	5.36	19.33	32.32	87.01	51.08	211.66
CP_A06g01837-CP_B19g01103	0	0	0	0	0.84	0	0.34	7.45	7.33	6.62	7.43	7.34	4.42	1.99
CP_A06g01872-CP_B19g01143	0	0	0	0	0	0	0	67.98	64.01	14.06	22.92	7.27	18.05	5.75
CP_A06g01954-CP_B19g01211	0	0.16	0.1	37.49	0.69	0	0	2.29	3.77	29.15	161.44	25.4	70.92	53.84
CP_A06g01959-CP_B19g01221	16.41	16.08	4.55	4.95	3.12	4.08	3.8	35.67	39.75	16.49	15.65	7.7	11.2	9.28
CP_A06g02560-CP_B19g01988	11.01	9.12	3.21	4.87	8.21	8.65	7.55	30.64	24.75	12.18	14.02	27.68	18.84	21.62
CP_A06g02565-CP_B19g01992	6.96	8.26	3.21	4.25	7.51	28.82	12.86	22.04	24.57	118.5	11.16	18.48	549.97	83.27
CP_A06g02233-CP_B19g01613	10.07	12.2	1.67	2.26	1.84	10.82	30.05	28.86	29.78	33.35	36.06	61.62	95.57	215.31
CP_A06g02244-CP_B19g01604	5.85	7.28	9.21	7.62	11.26	6.28	7.96	16.32	16.58	43.93	26.36	30.37	14.17	19.35
CP_A06g02322-CP_B19g01715	1.99	2.37	5.33	2.17	72.3	19.56	14.68	22.26	34.83	88.44	47.86	210.97	59.05	108.23
CP_A06g02326-CP_B19g01707	7.75	9.11	9.65	9.76	16.12	11.21	5.96	28.41	29.4	26.62	30.75	43.1	23.9	13.37
CP_A06g02397-CP_B19g01783	1.8	1.64	0.99	0.18	1.55	0.94	1.42	9.73	13.71	5.92	4.35	12.81	11.48	11.55
CP_A06g01976-CP_B19g01340	0	0	0	0	0	0	0	28.28	29.45	22.61	34.12	23.66	24.72	9.32
CP_A06g02014-CP_B19g01386	0.27	0	0	0	0	0	0	29.99	32.86	4.25	2.8	11.74	25.13	12.48
CP_A06g02019-CP_B19g01395	0.75	1.51	0.95	0.52	2.18	1.56	1.09	8.07	7.65	6.72	8.82	20.44	22.37	17.25
CP_A06g02020-CP_B19g01396	0.69	1.03	0.58	0.18	1.57	0.83	2.82	10.68	10.52	11.33	12.13	21.43	13.02	12.3
CP_A06g02091-CP_B19g01486	4.56	3.43	3.87	2.05	5.63	6.29	9.34	21.89	24.49	14.31	7.13	25.25	23.53	33.18
CP_A06g02103-CP_B19g01493	6.44	8.26	3.49	2.58	5.17	8.78	4.74	19.43	17.76	8.98	9.77	23.74	38.97	16.34
CP_A06g02171-CP_B19g01568	0.41	0.43	1.74	3.08	12.85	14.17	2.56	4.53	4.48	13.61	15.44	42.88	53.66	30.45
CP_A07g00427-CP_B14g01219	0.43	0.41	0.12	0.39	0.05	0.19	0.04	24.3	22.69	121.51	106.91	76.74	14.46	2.01
CP_A07g00628-CP_B14g01080	0	0	0	0	0	0	0	4.93	6.27	3.85	2.87	10.9	10.72	15.2
CP_A07g00667-CP_B14g01051	0	0	0	1.09	86.55	36.39	12.56	7.82	12.45	106.13	5.63	177.07	121.98	33.38
CP_A07g00082-CP_B14g01686	9.1	6.73	7.28	3.65	2.02	2.59	3.94	92.43	72.46	45.92	38.66	30.3	40.07	17.79
CP_A07g00129-CP_B14g01631	0.04	0	0.04	0	0.13	8.84	0.08	20.69	29.45	103.04	31.23	16.94	37.27	6.3
CP_A07g00158-CP_B14g01597	0.13	0	0	0	0.48	0	0.86	21.35	23.22	63.84	11.48	6.19	3.95	3.2
CP_A07g00240-CP_B14g01496	28.31	30.34	32.78	52.01	61.8	33.41	53.32	115.16	125.64	113.11	274.02	297.89	134.59	238.37
CP_A07g00248-CP_B14g01485	5.03	5.81	3.43	3.83	3.41	2.14	2.26	14.63	15.74	8.38	9.78	15.37	10.61	7.96
CP_A07g00273-CP_B14g01455	0	0.61	0	0	1.01	3.13	1.5	49.18	45.29	8.83	10.51	9.63	17.76	10.33
CP_A07g00327-CP_B14g01396	25.34	23.01	8.86	18.58	7.55	13.79	16.8	98.41	81.62	32.45	46.64	26.92	59.21	42.89
CP_A07g00331-CP_B14g01392	16.15	13.42	8.27	13.45	2.02	4.17	4.14	55.49	59.57	28.88	41.93	83.77	74.9	108.7
CP_A07g00903-CP_B20g00504	0	0	0	0	0	0	0	123.95	105.44	31.46	20.28	12.05	45.58	16.67
CP_A07g01072-CP_B20g00360	165.4	192.8	62.98	103.45	12.03	49.75	48.55	1030.1	1069.52	805.82	496.14	346.9	501.56	309.9
CP_A07g01117-CP_B20g00303	3.13	3.68	3.12	6.46	13.1	8.77	6.1	8.66	9.8	12.27	18.17	38.13	34.14	23.87
CP_A07g01121-CP_B20g00298	3.93	3.16	13.78	94.3	8.17	5.95	0.99	42.2	45.47	319.61	443.63	32.86	17.93	6.68
CP_A07g01260-CP_B20g00151	0	0	0	0	0	0	0	3.13	5.07	8.37	9.83	6.82	3.18	5.36
CP_A07g00740-CP_B20g00711	0.6	0.69	0.5	0.6	0.85	0.42	0.09	14.46	15.21	9.02	13.28	32.73	21.48	2.59
CP_A07g00764-CP_B20g00681	19.89	27.42	149.61	90.43	6.95	0	2.66	255.49	305.23	1379.02	1083.67	106.88	7.4	13.93
CP_A07g00781-CP_B20g00670	0	0	0	0	0	0	0	16.33	13.19	7.3	7.01	3.91	4.31	2.65
CP_A08g01412-CP_B13g01512	0	0	0	0	0	0	1.42	12.82	15.42	9.04	14.52	20.65	13.55	4.64
CP_A08g01416-CP_B13g01516	0.71	0.79	0.27	0.37	0	0.14	0.13	6.46	8.39	3.99	5.5	7.36	6.22	5.85
CP_A08g01447-CP_B13g01542	0.92	1.78	3.34	0.07	3.99	0.25	1.31	9.03	12.06	11.32	3.35	105.24	31.79	49.78
CP_A08g01540-CP_B13g01636	3.72	3.93	3.63	13.96	2.73	5.9	2.74	150.11	159.49	121.72	395.3	156.91	111.19	102.06
CP_A08g01562-CP_B13g01659	27.2	22.95	0.15	1.73	0.75	0.99	0.37	67.54	72.17	97.72	85.16	14.8	7.03	7.67
CP_A08g00968-CP_B13g01070	2.46	3.17	2.81	1.53	0.16	0.1	0.1	8.85	9.79	10.55	7.29	7.18	6.29	3.12
CP_A08g00992-CP_B13g01040	0.88	0.58	1.12	0.22	0	0	0	13.67	16.56	12.57	3.98	9.94	12.84	9.09
CP_A08g01015-CP_B13g01017	0.92	1.91	6	7.38	0.88	1.09	0.94	6.68	6.67	45.78	101.31	29.71	21.28	6.6
CP_A08g01019-CP_B13g01024	0.12	0.44	0.11	0.1	0.39	0.25	0.62	11.87	12.25	13.76	95.41	621.81	184.72	35.24
CP_A08g01026-CP_B13g01017	1.38	0.85	4.89	5.6	0.45	0.25	0.16	6.68	6.67	45.78	101.31	29.71	21.28	6.6
CP_A08g01070-CP_B13g00970	8.95	11.21	4.36	4.63	10.3	19.24	20.75	47.39	43.62	58.69	53.22	42.03	52.39	59.33
CP_A08g00685-CP_B13g01210	8.53	7.96	1.76	1.78	4.85	3.82	2.35	18.49	19.67	19.86	28.95	47.93	28.53	15.1
CP_A08g00705-CP_B13g01200	0	0	0	0	0	0	0	43.25	40.94	19.69	14.37	29.21	73.7	42.19
CP_A08g00716-CP_B13g01199	4.42	3.58	2.46	1.88	0.93	0.8	1.24	18.27	15.58	7.31	6.02	5.96	5.31	4.71
CP_A08g00742-CP_B13g01143	0.25	0	3.35	0.71	0.68	2.89	0.72	22.89	23.33	17.3	9.03	12.75	25.27	32.01
CP_A08g00743-CP_B13g01144	26.18	20.92	10.8	11.57	11.44	16.79	13.1	87.34	72.9	28.64	33.57	30.29	41.66	35.38
CP_A08g00753-CP_B13g01158	0.15	0.19	0.15	0.25	2.35	0.12	0.14	22.09	21.58	7.98	2.48	12.14	17.33	8.46
CP_A08g00759-CP_B13g01148	3.93	3.39	3.35	2	1.45	0.82	0.1	21.69	16.85	23.72	14.61	10.67	18.78	12.51
CP_A08g00591-CP_B13g01334	0	0	0	0	0	0.23	0	10.14	12.93	35.86	110.47	2294	1740.18	518.97
CP_A08g00620-CP_B13g01289	111.52	111.26	67.12	11.49	39.66	211.26	8.3	778.93	550.17	1818.13	331.48	6902.39	1653.65	99.29
CP_A08g00494-CP_B13g01718	0	0	0	0	1.98	35.73	87.35	83.9	96.94	28.42	20.62	102.67	102.31	468.3
CP_A08g00082-CP_B15g02145	2.18	2.32	1.06	1.48	4.53	6.27	3.25	20.37	19.35	12.38	19.2	31.24	27.6	16.46
CP_A08g00090-CP_B15g02138	25.63	27.14	6.9	5.5	19.72	14.86	7.91	77.41	71.18	20.52	22.86	84.83	47.64	32.66
CP_A08g00148-CP_B15g02069	1.51	1.04	1.15	1.09	3.28	8.01	0.49	22.22	19.92	17.82	21.81	17.02	22.83	10.72
CP_A08g01626-CP_B15g01789	9.58	11.06	43.07	93.52	4.8	3.7	3.76	26.76	36.06	120.52	399.95	15.97	11.62	11.45
CP_A08g01631-CP_B15g01797	11.74	14.51	3.58	1.13	1.6	5.56	10.49	26.08	33.97	11.46	4.89	15.53	16.87	37.26
CP_A08g01659-CP_B15g01831	0	0	0	0	0	0	0	10.93	11.69	5.42	5.91	2.56	6.66	28.6
CP_A08g00186-CP_B15g01961	0	0.42	0	0	0	0	0	50.86	54.97	43.49	39.56	86.1	77.96	132.43
CP_A08g00187-CP_B15g01960	0.09	0.05	0.24	0.11	0.34	0	0.16	8.04	6.42	2.56	1.91	2.48	3.39	1.86
CP_A08g00190-CP_B15g01958	0.14	0.92	0.1	0.09	3.93	39.18	5.61	87.78	171.68	34.96	10.97	182.61	109.69	136.85
CP_A08g00208-CP_B15g01932	0.33	0.75	1.74	0.51	1.34	1.9	0	4.14	4.45	18.35	8.53	29.99	22.46	5.59
CP_A08g00211-CP_B15g01939	5.29	4.88	0.3	0.32	1.83	3.34	0.59	97.81	80.36	18.3	17.61	9.22	10.41	7.48
CP_A08g00219-CP_B15g01932	0	0	0	0	0.32	0	0.94	4.14	4.45	18.35	8.53	29.99	22.46	5.59
CP_A08g00229-CP_B15g01923	5.26	5.46	2.43	2.14	5.78	3.22	2.45	21.95	19.97	9.55	11.13	19.7	18.29	11.49
CP_A08g00262-CP_B15g01887	24.48	22.33	12.35	31.3	11.48	12.05	14.77	109.75	132.06	149.8	165.37	27.54	81.58	83.3
CP_A08g00280-CP_B15g01871	1.62	1.27	0.2	0.24	0.11	0	0.1	6.56	5.99	2.33	2.8	2.8	2.29	2.12
CP_A08g01703-CP_B15g00931	0.31	0.71	0.05	0.06	0.28	6.31	2.74	25.25	30.88	15.54	3.73	4.34	34.38	9.97
CP_A08g01733-CP_B15g00968	8.18	9.66	8.36	6.8	7.55	3.97	3	27.41	26.57	31.72	22.24	25.94	12.3	12.57
CP_A08g01797-CP_B15g01066	0.17	0.17	0.31	0.08	0	0	0	7.25	7.7	9.01	7.6	10.76	30.2	40.78
CP_A08g00385-CP_B22g00450	12.22	11.57	2.77	1.01	3.49	5.55	0.76	38.49	37.73	14.24	3.29	24.6	22.46	3.59
CP_A08g00393-CP_B22g00459	0.13	0	0.12	0.25	0	0	0	2.93	4.22	1.49	2.5	8.31	5.2	8.85
CP_A09g00384-CP_B12g01373	0.71	0	0.48	0.17	0.4	0.18	0	3.44	3.74	4.23	3.65	5.61	2.58	2.16
CP_A09g00395-CP_B12g01364	7.67	9.33	11.22	9.9	2.45	0	1.66	35.36	33.65	31.14	29.8	8.87	3.66	7.56
CP_A09g00397-CP_B12g01362	1.01	0.67	5.79	3.39	1.69	0.55	2.88	5.94	4.02	16.94	44.04	36.64	9.42	43.1
CP_A09g00428-CP_B12g01300	0.2	0.43	0.31	0.22	11.56	4.58	2.15	9.41	8.32	6.54	7.85	35.46	17.16	8.79
CP_A09g00536-CP_B12g01229	274.57	321.22	38.76	3.76	4.5	48.16	111.75	566.77	707.58	169.17	30.06	34.44	339.4	1246.97
CP_A09g00551-CP_B12g01210	0.05	0.06	0.2	0	0	0.06	0.05	11.33	13.8	11.66	8.93	13.93	11.62	11.37
CP_A09g00570-CP_B12g01195	0.34	0.51	0.59	1.69	1.41	1.98	1.59	4.76	6.62	15.67	24.03	11.97	5.31	5.42
CP_A09g00599-CP_B12g01179	43.03	41.43	14.31	8.48	0.69	0.65	0.32	305.68	269.15	140.75	117.29	115.56	274.91	116.18
CP_A09g00090-CP_B12g01797	0.35	1.15	1.12	0.78	318.07	3.43	4.79	2.52	6.04	11.89	11.34	918.54	14.55	26.3
CP_A09g00126-CP_B12g01765	2.7	3.07	0.44	1.44	0	2.58	2.5	8.51	8.43	3.6	5.16	7.12	6.51	6.72
CP_A09g00174-CP_B12g01711	2.54	2.33	0.15	0	0.17	0.46	0.54	9.45	9.57	7.9	19.43	17.1	34.24	10.14
CP_A09g00257-CP_B12g01608	8.9	9.21	6.18	8.26	6.14	10.91	6.39	97.9	80.99	17.13	40.74	14.62	27.74	21.65
CP_A09g00283-CP_B12g01565	3.67	4.53	3.93	2.8	1.39	1.21	1.12	18.44	21.38	12.04	12.07	26.42	20.44	11.24
CP_A09g01137-CP_B21g00996	0.08	0	0.28	0	3.62	2.53	0.99	4.17	4.3	8.31	7.27	10.6	8.11	3.77
CP_A09g01171-CP_B21g00954	2.69	2.32	0.96	1.08	0	0	0	65.71	50.17	46.14	35.46	3.19	16	2.22
CP_A09g01180-CP_B21g00940	31.94	31.46	10.18	18.66	9.99	11.31	7.93	73.67	75.27	33	55.45	38.11	31.22	21.35
CP_A09g01232-CP_B21g00895	0.71	1.31	2.98	1.43	3.83	1.21	0.39	7.28	8.41	12.62	9.73	11.79	5.59	6.82
CP_A09g01256-CP_B21g00868	1.82	2.56	0.51	0.74	0.2	0.3	0.08	359.89	381.12	416.04	604.83	1803.88	816.75	811.3
CP_A09g01257-CP_B21g00867	7.52	5.58	0.84	3.77	3.06	6.31	6.61	44.47	33.46	8.45	23.06	10.04	14.8	18.48
CP_A09g01258-CP_B21g00866	1.23	0.4	0.17	0	0	0	0	11.22	11	11.83	29.67	8.36	6.88	4.84
CP_A09g01266-CP_B21g00853	1.02	1.85	0.47	0.52	0.92	0.73	0.49	17.54	17.17	6.53	6.62	5.53	7.33	3.45
CP_A09g01333-CP_B21g00813	0	0	0	0	0	0	0	22.94	15.7	14.54	16.49	3.54	9.48	6.95
CP_A09g01360-CP_B21g00787	17.45	5.29	6.44	3.45	2.88	15.71	1.92	64.2	69.7	20.4	48.49	21.67	114.01	36
CP_A09g01445-CP_B21g00695	5.91	5.92	2.01	1.43	0.76	5.45	8.78	26.61	28.8	9.03	4.78	4.24	26.29	47.32
CP_A09g01511-CP_B21g00636	0.22	0.27	0.16	0.12	0.44	0.2	0.52	2.59	2.93	20.73	2.24	4.54	3.56	3.06
CP_A09g01572-CP_B21g00569	11.54	12.58	0.79	0.09	1.53	1.28	5.95	42.36	41.88	13	4.33	5.43	7.59	40.45
CP_A09g01578-CP_B21g00562	0.13	0.27	0.48	0.26	0.57	1.39	2.23	15.67	13.67	26.2	32.52	8.14	21.31	27.59
CP_A09g01607-CP_B21g00527	0.89	0.67	0.37	0.2	0.12	0.26	0	7.48	8.03	5.28	4.35	2.8	1.85	1.31
CP_A09g01612-CP_B21g00520	0	0	0	0	0	0	0	10.73	10.08	11.5	12.94	12.61	9.62	14.8
CP_A09g01623-CP_B21g00515	2.73	2.94	2.21	1.21	2.18	2.68	2.45	23.27	28.04	21.16	24.65	35.37	26.11	19.17
CP_A09g01671-CP_B21g00468	0	0	0	13.1	0	0	0	13.89	14.02	67.61	251.92	302.86	73.62	48.98
CP_A09g01682-CP_B21g00453	6.65	9.99	2.4	3.15	6.53	8.77	8.08	51.29	48.33	25.49	27.33	46.5	31.97	31.08
CP_A09g01733-CP_B21g00403	11.88	12.27	24.75	44.94	15.05	5.15	2.62	62.14	68.19	137.41	254.81	118.15	22.08	9.57
CP_A09g01793-CP_B21g00337	0.55	0.99	2.26	4.22	0.16	4.82	1.87	5.9	14.84	31.04	15.74	32.19	82.09	45.03
CP_A09g01872-CP_B21g00250	3.01	2.69	6.88	12.29	3.27	1.01	1.44	9.09	10.16	25.03	30.66	8.11	4.81	5.79
CP_A09g01884-CP_B21g00228	0	0	0	0	0	0	0	6.62	7.3	3.29	2.26	12.22	8.98	15.52
CP_A09g01932-CP_B21g00189	7.19	7.65	18.35	12.86	1.01	0.59	0.3	23	24.96	77.66	50.49	10.63	5.59	2.13
CP_A09g01955-CP_B21g00124	0	0	0	0	0	0	0	144.21	146.23	60.11	38.26	76.27	102.23	102.46
CP_A09g01956-CP_B21g00125	2.6	1.02	0.24	0.63	0.18	0.68	0.56	34.27	27.19	9.67	9.11	8.71	14.54	8.17
CP_A09g01996-CP_B21g00124	0	0	0	0	0	0	0	144.21	146.23	60.11	38.26	76.27	102.23	102.46
CP_A09g02014-CP_B21g00096	10.04	10.48	1.85	1.89	3.15	7.45	3.99	72.66	64.97	17.83	22.08	26.27	63.83	19.57
CP_A09g02034-CP_B21g00075	11.74	14.63	7.48	2.27	3	13.68	6.37	40.77	49.77	23.59	8.15	7.81	36.01	16.61
CP_A09g02063-CP_B21g00025	6.29	6.79	63.15	21.26	0	0	0	98.69	100.01	191.11	152.29	86.22	324.34	65.67
CP_A09g00945-CP_B21g01117	0.75	0.75	0.78	0.35	2.19	0.78	1.13	5.23	5.08	3.84	3.06	8.99	4.75	6.94
CP_A09g00974-CP_B21g01081	0	0	0	0	0	0	0	44.21	39.7	34.24	33.93	37.07	30.08	13.42
CP_A09g01019-CP_B21g01070	0	0	0	0	0.82	1.78	0.35	12.92	25.63	11.91	16.54	5.72	6.22	3.38
CP_A09g00623-CP_B22g00090	1.48	1.3	1.05	0.59	1.42	6.54	6.93	63.75	67.36	66.49	49.86	14.95	31.41	50.49
CP_A09g00750-CP_B22g00208	0.57	0.72	0.06	0.05	0.08	0.46	0.5	6.48	6.8	3.32	2.84	8.74	4.89	2.33
CP_A09g00766-CP_B22g00234	5.15	5.24	2.69	2.38	1.51	1.39	0.51	12.91	17.66	12.58	8.69	4.93	4.2	3.45
CP_A09g00809-CP_B22g00274	186.06	176.29	56.07	42.89	32.48	91.68	89.71	449.17	423.31	129.65	135.88	167.71	334.66	343.93
CP_A09g00810-CP_B22g00273	0	0.3	0.19	0.04	0	0.12	0	37.16	34.85	13.97	14.2	15.85	18.24	15.77
CP_A09g00839-CP_B22g00273	6.7	6.05	4.38	4.31	4.34	4.86	7.18	37.16	34.85	13.97	14.2	15.85	18.24	15.77
CP_A09g00871-CP_B22g00307	2.17	2.78	3.09	2.92	2.04	1.1	1.04	6.98	7.93	13.22	9.22	11.74	3.84	5.76
CP_A09g00891-CP_B22g00326	0	0.06	0.05	0.11	0	0	0	16.64	10.44	2.26	1.8	2.31	2.39	2.99
CP_A10g01691-CP_B15g01727	1.88	1.94	2.5	2.06	5.97	3.97	2.69	13.84	14.14	9.74	14.52	19.68	16.22	12.66
CP_A10g01726-CP_B15g01689	0	0	0	0	0.52	0.27	0.54	13.33	11.01	13.26	6.83	2.95	2.5	4.68
CP_A10g01757-CP_B15g01669	0	0	0	0	0	0.07	0	75.85	67.26	18.54	79.18	83.22	189.12	53.25
CP_A10g01772-CP_B15g01661	0.8	0.4	0.69	1.95	2.88	0.92	0.16	14.8	11.59	5.32	20.19	9.6	9.6	4.21
CP_A10g01870-CP_B15g01561	0	0	0	0	0	0	0	20.2	19.81	14.72	21.84	7.56	11.91	8.51
CP_A10g01907-CP_B15g01521	33.62	36.17	19	16.95	7.07	12.45	9.89	174.68	206.43	120.83	81.15	34.32	51.08	66.5
CP_A10g01927-CP_B15g01498	1.52	1.27	1.14	1.36	2.87	0.69	0	11.95	9.54	8.23	22.61	54.55	8.44	4.27
CP_A10g01986-CP_B15g01416	3.7	4.62	2.89	2.44	2.05	2.76	2.48	13.27	16.58	10.85	12.24	7.09	7.14	7.89
CP_A10g01994-CP_B15g01392	47.93	41.94	8.72	9.7	3.36	10.03	5.43	428.99	336.73	83.52	93.95	48.65	75.25	54.21
CP_A10g02074-CP_B15g01289	0.82	0.51	2.04	4.45	1.07	0.03	0.03	7.26	6.95	12.18	14.48	24.2	3.47	2.1
CP_A10g00640-CP_B20g01666	2.37	2.89	5.99	1.25	13.48	3.83	5.82	7.21	9.44	16.6	4.39	28.82	20.22	70.74
CP_A10g00668-CP_B20g01639	10.62	8.22	1.89	2.23	2.74	4.94	1.21	36.01	29.35	7.01	10.38	15.78	19.22	18.64
CP_A10g00742-CP_B20g01581	4.7	5.45	7.52	10.71	2.99	3.97	12.09	28.23	37.21	26.06	26.1	12.17	12.11	39.16
CP_A10g00749-CP_B20g01575	9.32	14.35	30.71	23.32	3.02	0.74	2.06	41.7	48.55	87.79	137.6	42.17	11.78	14.87
CP_A10g00785-CP_B20g01542	1.64	1.97	0	0.23	0.84	0.44	1.84	13.14	12.46	6.11	39.48	21.66	6.57	20.35
CP_A10g00917-CP_B20g01442	0	0	0	0	5.24	1.18	2.28	5.15	13.45	12.5	6.83	16.79	16.05	10.31
CP_A10g00921-CP_B20g01437	3.09	2.92	1.84	1.88	6.89	3.93	3.75	8.85	8.99	6.21	6.57	16.69	10.18	10.98
CP_A10g00939-CP_B20g01416	0	0	0	0	0	0	0	7.24	7.04	2.91	3.49	2.35	2.17	1.57
CP_A10g00958-CP_B20g01391	0	0	0	0.15	0	0	0	10.86	8.97	1.19	2.05	4.62	15.59	6.19
CP_A10g00959-CP_B20g01394	0	0	0	0	0	0	0	99.01	79.67	20.78	38.21	420.93	56.97	51.06
CP_A10g00973-CP_B20g01394	16.14	17.71	2.28	7.43	12.13	1.01	0.85	99.01	79.67	20.78	38.21	420.93	56.97	51.06
CP_A10g01026-CP_B20g01346	3.82	5.55	0.53	0.35	0.9	0.73	0.97	9.24	12.4	3.76	2.86	10.79	7.19	6.26
CP_A10g01027-CP_B20g01348	0	0	0	0	0	0	0	14.77	10.2	13.97	9.97	6.48	15.4	10.42
CP_A10g01193-CP_B20g01217	1.62	0.85	0.08	0.16	0	0.08	0	17.43	16.05	10.03	13.02	4.35	2.86	1.35
CP_A10g01233-CP_B20g01044	0.16	0.42	2.02	2.17	0	0	0	16.97	27.67	120.19	142.88	12.82	3.01	6.47
CP_A10g01239-CP_B20g01049	0.99	0.44	0.19	0.42	0.66	0	0.37	14.27	30.55	50.15	115.38	10.71	7.98	6
CP_A10g01243-CP_B20g01060	0	0	0	0	0	0	0.01	19.17	19.62	9.55	19.34	10.05	8.12	2.02
CP_A10g01245-CP_B20g01044	0.1	0	2.47	0.92	0	0	0	16.97	27.67	120.19	142.88	12.82	3.01	6.47
CP_A10g01284-CP_B20g01082	0	0	0	0	0	0	0	11.27	11.72	6.63	8.62	13.81	12.07	5.6
CP_A10g01296-CP_B20g01095	0.54	0.93	0.32	0.89	0.21	0	0.19	34.35	37.35	15.24	10.22	6.82	7.07	5.97
CP_A10g01297-CP_B20g01096	4.62	3.32	0.48	2.25	2.56	2.93	0.43	13.55	8.3	2.43	9.78	19.54	17.02	4.37
CP_A10g01300-CP_B20g01094	0	0	0	0	0	0	0	67.07	63.65	42.81	54.38	26.93	34.08	15.37
CP_A10g01304-CP_B20g01098	0.41	0.49	0.42	0.6	0	0	0	11.02	12.45	6.77	6.24	5.33	6.44	6.4
CP_A10g01314-CP_B20g01108	0.16	0.06	0.15	0.21	0.06	2.66	0.05	20.47	21.95	33.03	52.37	118.2	50.22	57.23
CP_A10g01316-CP_B20g01110	8.32	9.59	13.8	5.85	9.23	9.75	4.21	112.88	86.8	118.4	106.04	134.52	240.48	38.13
CP_A10g01319-CP_B20g01112	7.8	9.65	2.14	1.01	10.68	15.82	9.01	30.28	23.73	10.23	11.53	47.47	53.82	29.48
CP_A10g01376-CP_B20g01177	4.78	6.69	2.41	2.58	5.09	5.2	4.62	34.11	40.24	21.19	23.43	69.44	43.74	54.66
CP_A10g01378-CP_B20g01179	1.07	0.83	0	0.06	0.16	1.38	0.68	15.33	10.69	5.43	3.56	8.93	13.56	50.9
CP_A10g01386-CP_B20g01185	0.19	0.2	0.17	0.09	1.34	6.38	4.81	52.91	57.63	56.81	24.33	32.44	131.67	83.63
CP_A10g01387-CP_B20g01186	1.55	1.93	3.39	1.43	1.69	1.3	1.01	48.35	48.82	36.71	48.79	82.09	53.25	41.77
CP_A10g01052-CP_B20g01337	0.19	0	0	0	0	0	0	11.57	15.95	13.88	15.97	35.55	26.06	28.21
CP_A10g00046-CP_B22g01537	2.78	0.22	0.2	0	0.77	53.91	0.88	112.72	25.25	7.16	18.96	4.7	442.77	6.12
CP_A10g00071-CP_B22g01505	3.2	1.72	1.12	1.07	19.25	24.65	26.02	41.02	37.8	32.07	51.18	43.41	81.45	80.48
CP_A10g00087-CP_B22g01485	0.11	0.29	2.27	1.75	0.36	0.11	0	17.2	12.42	6.14	7.12	2.86	7.43	1.69
CP_A10g00141-CP_B22g01421	15.54	13.71	8.46	7.77	7.31	6.49	4.74	44.28	42.01	32.75	80.77	84.91	38.4	39.96
CP_A10g00267-CP_B22g01259	10.26	9.67	5.09	6.54	10.37	11.94	16.43	29.95	28.51	25.47	23.06	43.51	63.09	53.61
CP_A10g00311-CP_B22g01172	2.94	3.26	2.85	1.73	2.33	1.52	0.75	13.03	10.85	10.51	11.31	16.49	10.5	9.74
CP_A10g00335-CP_B22g01146	0.49	0.7	0.27	0.13	0.31	0.47	0.26	7.57	8.94	9.37	6.8	6.93	5.42	3.05
CP_A10g01511-CP_B22g00715	6.81	4.53	0.31	0.8	0.64	1.69	1.33	192.12	125.56	6.68	10.44	4.69	25.2	13.01
CP_A10g01515-CP_B22g00711	1.93	1.91	0.41	0.3	0.71	1.27	0.15	12.56	9.84	13.6	7.1	7.72	13.93	5.37
CP_A10g01545-CP_B22g00689	42.19	24.95	16.25	7.77	24.95	10.79	9.12	123.28	74.3	71.5	29.56	76.9	43.7	25.43
CP_A10g01613-CP_B22g00630	67.85	77.11	6.07	17.4	13.4	13.91	42.77	155.77	165.02	28.03	166.18	88.43	67.95	150.89
CP_A10g01660-CP_B22g00532	0	0	0	0	0	0	0	11.64	14.56	6.56	5.7	14.71	8.42	7.43
CP_A10g00432-CP_B22g01063	1.31	2.22	8.75	1.21	0.9	0.53	0.42	8.95	9.09	34.53	19.52	20.36	10.92	4.51
CP_A10g00433-CP_B22g01059	0.19	0.15	0.18	0.1	0.5	0.6	0.98	3.8	4.4	4.43	2.42	4.94	3.48	4.71
CP_A10g00436-CP_B22g01057	3.2	2.27	1.5	0.89	1.64	2.02	2.2	11.75	11.17	13.21	22.02	25.22	14	8.77
CP_A10g00486-CP_B22g00997	0.54	0.56	6.54	6.29	9.46	1.83	0.59	3.9	5.18	64.28	18.31	31.4	35.23	4.24
CP_A10g00546-CP_B22g00927	32.46	34.01	36.64	22.81	47.41	41.37	23.86	90.44	83.81	100.37	74.05	153.61	151.73	79.82
CP_A10g00614-CP_B22g00818	0	0	0	0	27.45	27.21	3.47	25.98	24.9	34.67	152.54	94.12	57.86	27.75
CP_A16g00035-CP_B04g02010	3.79	4.47	3.52	0.9	0.92	0.92	1.04	32.28	31.59	16.74	20.55	18.24	15.59	16.58
CP_A16g00039-CP_B04g02006	29.82	17.15	5.13	3.72	37.67	27.67	11.07	81.83	36.09	74.51	120.45	178.29	124.9	65.84
CP_A16g00151-CP_B04g01854	1.96	1.78	1.42	1.7	3.87	1.53	1.25	13.3	12.75	15.31	11.7	22.46	7.96	8.38
CP_A16g00180-CP_B04g01806	4.13	4.4	3.88	3.54	22.31	2.36	1.59	11.6	12.71	13.1	9.45	65.75	12.44	4.84
CP_A16g00228-CP_B04g01753	0	0	0	0	0	0	0	79.76	74.35	126.66	59.23	81.63	76.51	39.11
CP_A16g00403-CP_B04g01523	23.58	24.31	69.39	83.51	16.01	8.65	7.6	80	83.15	224.14	209.2	38.02	39.42	35.82
CP_A16g00440-CP_B04g01479	5.23	4.8	2.87	1.94	1.17	1.5	1.05	25.81	27.39	14.09	13.05	4.41	6.2	5.49
CP_A16g00532-CP_B04g01404	208.51	270.83	26.79	9.79	15.59	50.3	1094.98	653.41	877.65	56.64	63.68	77.75	315.29	2592.58
CP_A16g00549-CP_B04g01392	20.86	26.08	9.3	39.62	26.02	12.72	21.84	65.43	81.23	297.93	419.55	583.63	78.76	59.9
CP_A16g00568-CP_B04g01377	0	0	0	0	0	0	0	7.51	5.85	8.12	3.09	5.5	3.56	4.29
CP_A16g00583-CP_B04g01360	1.87	1.8	1.68	0.34	0.53	0.32	0.49	24.31	20.76	8.5	23.11	16.79	9.85	13.76
CP_A16g01252-CP_B04g00562	39.07	32.52	24.2	36.12	20.08	31.97	20.12	134.72	117.17	91.64	149.78	71.25	106.8	91.24
CP_A16g01289-CP_B04g00600	0.74	0.85	0.29	0.12	0.2	0.25	0.24	22.73	18.52	4.61	1.33	3.75	23.66	14.88
CP_A16g01351-CP_B04g00656	16.99	14.85	2.66	6.56	2.57	3.23	5.36	49.51	43.05	13.63	17.51	12.71	32.35	15.5
CP_A16g01466-CP_B04g00780	27.52	21.71	5.53	9.14	1.34	3.85	4.09	407.69	377.94	95.58	99.25	24.53	77.91	71.29
CP_A16g01481-CP_B04g00792	14.13	13.53	5.24	2.85	2.32	4.49	3.14	32.77	32.25	13.29	10.23	7.08	12.12	8.08
CP_A16g01639-CP_B04g00965	0	0	0.39	0	0	0	0	13.12	12.74	6.2	4.44	3.14	4.33	7.17
CP_A16g01710-CP_B04g01045	2.44	3.92	4.46	2.5	10	7	1.85	20.64	23.05	14.36	13.69	27.96	21.09	6.52
CP_A16g01711-CP_B04g01046	1.49	2.43	4.34	2.74	0.66	0.56	0.24	13.65	14.6	39.53	24.14	7.07	3.44	4.15
CP_A16g01713-CP_B04g01048	4.17	4.14	8.23	3.8	4.13	4.73	3.03	38.57	40.05	21.69	19.76	60.78	41.56	44.28
CP_A16g01728-CP_B04g01063	2.99	3.23	1.49	0.55	2.93	2.87	3.71	12.49	13.62	5.66	3.33	20.47	22.14	35.1
CP_A16g01826-CP_B04g01189	10.83	10.87	7.88	2.86	2.11	2.6	1.8	29.5	28.31	38.5	10.44	13.96	14.4	23.34
CP_A16g00875-CP_B04g00154	0	0	0	0	0	0	0	7.43	8.25	7.27	4.48	25.47	17.4	23.15
CP_A16g00884-CP_B04g00162	0.16	0.96	0.51	0.09	0.42	2.14	2.95	11.21	13.2	11.54	1.87	3.32	13.85	12.89
CP_A16g00899-CP_B04g00186	31.87	32.44	17.99	24.88	67.31	89.42	22.27	102.19	97.81	103.1	88.83	249.38	246.22	85.39
CP_A16g00910-CP_B04g00194	9.57	9.23	2.58	2.93	4.43	2.98	2.1	90.27	95.12	124.75	57.5	20.71	29.35	21.22
CP_A16g00914-CP_B04g00199	0.52	2.25	8.54	11.56	18.97	5.6	3.45	3.23	10.54	194.55	150.4	76.28	19.77	17.89
CP_A16g01056-CP_B04g00362	0	0	0	0	0	0	0	13.67	12.15	17.43	34.51	23.87	4.62	8.24
CP_A16g01081-CP_B04g00391	1.05	0.63	1.91	0.39	0.45	0.23	0.08	5.01	3.47	6.87	2.14	4.76	19.99	15.88
CP_A16g00643-CP_B04g01283	10.37	10.86	7.51	19.67	0.77	0.33	0.54	118.35	121.48	149.94	182.8	9.05	14.07	10.5
