# Supplementary material for: Diploid and tetraploid genomes of Acorus and the evolution of monocots
Source: Nat Commun. 2023 Jun 20;14:3661. doi: 10.1038/s41467-023-38829-3 (PMC10282084; doi:10.1038/s41467-023-38829-3)
Supplement: Supplementary file 10 — Supplementary Data 7 [file 41467_2023_38829_MOESM10_ESM.xlsx]

## Sheet: Sheet1
Gene ID	Type	Subfamily	length/aa	Location		Chromosome
DACA005302	MIKCc	A	266	5732325	5743942	Chr06
DACA021462	MIKCc	A	251	13829163	13840416	Chr04
DACA016247	MIKCc	AGL12	61	19602526	19602711	Chr09
DACA016756	MIKCc	AGL12	190	7848933	7852379	Chr03
DACA000917	MIKCc	AGL6	230	17824103	17840173	Chr10
DACA005771	MIKCc	ANR1	236	16467017	16482684	Chr03
DACA006479	MIKCc	ANR1	236	9634303	9652285	Chr06
DACA013224	MIKCc	AP3	225	4444682	4450248	Chr04
DACA014401	MIKCc	Bs	221	535	4656	Chr39
DACA017523	MIKCc	Bs	213	7257088	7261798	Chr02
DACA018550	MIKCc	Bs	76	26279430	26279660	Chr01
DACA024881	MIKCc	Bs	217	7078532	7082659	Chr02
DACA012881	MIKCc	C/D	227	30882129	30891755	Chr03
DACA015452	MIKCc	C/D	201	2222039	2226077	Chr12
DACA016244	MIKCc	C/D	244	19520997	19534368	Chr09
DACA016758	MIKCc	C/D	237	7797756	7806393	Chr03
DACA015450	MIKCc	E	244	2187935	2201076	Chr12
DACA021460	MIKCc	E	237	13859870	13884311	Chr04
DACA016553	MIKCc	PI	185	28153312	28157132	Chr02
DACA000914	MIKCc	SOC1	86	17885208	17885468	Chr10
DACA011975	MIKCc	SVP	154	12670846	12681050	Chr09
DACA008343	MIKCc	OsMADS32		22929076	22931053	Chr06
DACA000578	MIKC*		305	16867247	16873130	Chr07
DACA000730	MIKC*		80	15191697	15192399	Chr07
DACA001660	MIKC*		229	14484138	14487122	Chr03
DACA014469	MIKC*		104	10818298	10818703	Chr02
DACA019458	MIKC*		346	10109121	10115379	Chr11
DACA000163	Type I	Mα	190	21134513	21135085	Chr07
DACA004323	Type I	Mα	215	22343178	22343825	Chr05
DACA004324	Type I	Mα	209	22333702	22334331	Chr05
DACA004328	Type I	Mα	209	22267014	22267643	Chr05
DACA005336	Type I	Mα	270	6156899	6157711	Chr06
DACA014675	Type I	Mα	233	9701023	9701879	Chr05
DACA014677	Type I	Mα	212	9703738	9708838	Chr05
DACA015947	Type I	Mα	225	18635063	18637405	Chr03
DACA015949	Type I	Mα	222	18629045	18629713	Chr03
DACA016959	Type I	Mα	187	5031424	5031987	Chr08
DACA018370	Type I	Mα	228	1435977	1436944	Chr32
DACA021897	Type I	Mα	193	17299594	17300175	Chr04
DACA021901	Type I	Mα	276	17353300	17354130	Chr04
DACA022118	Type I	Mα	199	11339430	11340029	Chr06
DACA022119	Type I	Mα	240	11342981	11343703	Chr06
DACA022291	Type I	Mα	81	15943379	15943624	Chr04
DACA022292	Type I	Mα	280	15939880	15940722	Chr04
DACA022293	Type I	Mα	107	15934822	15935145	Chr04
DACA022294	Type I	Mα	280	15930162	15931004	Chr04
DACA022297	Type I	Mα	280	15856308	15857150	Chr04
DACA022298	Type I	Mα	280	15850355	15851197	Chr04
DACA018532	Type I	Mβ	180	1062220	1062762	Chr06
DACA001076	Type I	Mγ	205	15817494	15818111	Chr10
DACA004136	Type I	Mγ	180	19345024	19345566	Chr03
DACA004352	Type I	Mγ	228	21932606	21933292	Chr05
DACA004714	Type I	Mγ	303	4787279	4794454	Chr01
DACA004715	Type I	Mγ	248	4796434	4797180	Chr01
DACA008389	Type I	Mγ	191	5842113	5842688	Chr09
DACA009597	Type I	Mγ	224	3381676	3382350	Chr04
DACA014800	Type I	Mγ	123	3178444	3178815	Chr02
DACA014802	Type I	Mγ	123	3152589	3152960	Chr02
DACA014803	Type I	Mγ	123	3146277	3146648	Chr02
DACA014804	Type I	Mγ	123	3134088	3134459	Chr02
DACA014805	Type I	Mγ	123	3126956	3127327	Chr02
DACA015226	Type I	Mγ	222	20410982	20411650	Chr04
DACA015227	Type I	Mγ	219	20424641	20425300	Chr04
DACA015229	Type I	Mγ	219	20468153	20468812	Chr04
DACA015231	Type I	Mγ	217	20487730	20488383	Chr04
DACA015781	Type I	Mγ	253	16123162	16123976	Chr02
DACA015948	Type I	Mγ	161	18633357	18633842	Chr03
DACA017295	Type I	Mγ	219	20577780	20578439	Chr04
DACA017296	Type I	Mγ	219	20591394	20592053	Chr04
DACA017297	Type I	Mγ	232	20603292	20603990	Chr04
DACA017298	Type I	Mγ	219	20612308	20612967	Chr04
DACA017299	Type I	Mγ	217	20639838	20640491	Chr04
DACA017328	Type I	Mγ	229	21250881	21251570	Chr04
DACA022711	Type I	Mγ	116	5639862	5640212	Chr02
DACA022722	Type I	Mγ	186	5868913	5869473	Chr02
DACA022947	Type I	Mγ	229	32106573	32111534	Chr01
DACA023356	Type I	Mγ	208	5562767	5563393	Chr02
DACA023357	Type I	Mγ	237	5559047	5559760	Chr02
DACA023358	Type I	Mγ	238	5555320	5556036	Chr02
DACA023359	Type I	Mγ	238	5551600	5552316	Chr02
DACA023360	Type I	Mγ	237	5547873	5548586	Chr02
DACA024122	Type I	Mγ	202	74599	75207	Chr74
DACA024270	Type I	Mγ	237	6141367	6142080	Chr02
DACA024271	Type I	Mγ	237	6133991	6134704	Chr02
DACA024272	Type I	Mγ	237	6130262	6130975	Chr02
DACA024273	Type I	Mγ	237	6126536	6127249	Chr02
DACA024274	Type I	Mγ	237	6122809	6123522	Chr02
DACA024275	Type I	Mγ	238	6119075	6119791	Chr02
DACA024703	Type I	Mγ	171	6061869	6062384	Chr02
DACA024933	Type I	Mγ	171	6311243	6311758	Chr02
