# Supplementary material for: Diploid and tetraploid genomes of Acorus and the evolution of monocots
Source: Nat Commun. 2023 Jun 20;14:3661. doi: 10.1038/s41467-023-38829-3 (PMC10282084; doi:10.1038/s41467-023-38829-3)
Supplement: Supplementary file 11 — Supplementary Data 8 [file 41467_2023_38829_MOESM11_ESM.xlsx]

## Sheet: Sheet1
Gene ID	Type	Subfamily	length/aa	Location		Chr
CP_A013349	MIKCc	A	277	11092951	11104936	Chr01
CP_A018594	MIKCc	A	252	24704679	24716917	Chr08
CP_A018818	MIKCc	A	229	27249961	27256893	Chr08
CP_B004056	MIKCc	A	251	26900950	26911560	Chr07
CP_B006701	MIKCc	A	254	27480509	27493221	Chr12
CP_A011266	MIKCc	AGL12	151	14843662	14852308	Chr04
CP_A011268	MIKCc	AGL12	230	14886868	14893043	Chr04
CP_A019765	MIKCc	AGL12	109	10991311	10993571	Chr07
CP_B014518	MIKCc	AGL12	62	16071419	16075350	Chr04
CP_B020850	MIKCc	AGL12	202	4449637	4453814	Chr08
CP_A002402	MIKCc	AGL6	64	37933674	37934143	Chr05
CP_B000764	MIKCc	AGL6	69	9646848	9647102	Chr06
CP_B003114	MIKCc	AGL6	183	7892685	7914017	Chr07
CP_A013734	MIKCc	ANR1	264	15908001	15927591	Chr01
CP_A019068	MIKCc	ANR1	237	1622892	1641065	Chr07
CP_B007057	MIKCc	ANR1	227	31389155	31406212	Chr12
CP_B013688	MIKCc	ANR1	133	2554986	2566179	Chr04
CP_A000669	MIKCc	Bs	227	7516122	7519765	Chr05
CP_A009149	MIKCc	Bs	218	14346748	14350355	Chr03
CP_B001621	MIKCc	Bs	282	25109073	25112572	Chr06
CP_B022924	MIKCc	Bs	218	7220862	7224521	Chr03
CP_A006448	MIKCc	C/D	179	9618265	9629752	Chr10
CP_A011275	MIKCc	C/D	327	15205528	15214505	Chr04
CP_A018417	MIKCc	C/D	103	21896847	21899269	Chr08
CP_B012990	MIKCc	C/D	179	25463569	25471335	Chr01
CP_B014508	MIKCc	C/D	239	15505602	15516683	Chr04
CP_B020853	MIKCc	C/D	162	4534075	4543840	Chr08
CP_A018418	MIKCc	E	441	21899842	21922622	Chr08
CP_A018591	MIKCc	E	64	24666659	24676965	Chr08
CP_B023195	MIKCc	E	162	12225407	12236315	Chr03
CP_A000490	MIKCc	AP3	226	4870279	4876545	Chr05
CP_B001876	MIKCc	AP3	226	28782517	28788785	Chr06
CP_A013109	MIKCc	PI	168	8049447	8052220	Chr01
CP_B006442	MIKCc	PI	211	24174690	24177960	Chr12
CP_B003116	MIKCc	SOC1	221	7953805	7972093	Chr07
CP_A005187	MIKCc	SVP	64	35211935	35213439	Chr06
CP_B022065	MIKCc	SVP	222	21518313	21529760	Chr08
CP_B010344	MIKCc	OsMADS32	444	20485946	20487877	Chr09
CP_A003674	MIKC*		81	7456434	7457126	Chr06
CP_A008755	MIKC*		68	5739656	5739859	Chr03
CP_A009788	MIKC*		350	26986740	26993238	Chr03
CP_A019251	MIKC*		82	3740597	3740930	Chr07
CP_B008518	MIKC*		267	22549662	22552922	Chr05
CP_B008520	MIKC*		81	22565290	22565982	Chr05
CP_B008671	MIKC*		235	24255665	24261238	Chr05
CP_B010661	MIKC*		68	25286451	25286654	Chr09
CP_B013877	MIKC*		82	5016382	5016716	Chr04
CP_B015734	MIKC*		353	6616689	6624048	Chr10
CP_A007050	Type I	Mα	233	23687440	23688293	Chr10
CP_A007051	Type I	Mα	233	23737863	23738710	Chr10
CP_A007058	Type I	Mα	233	23888159	23889013	Chr10
CP_A010821	Type I	Mα	229	6236774	6237742	Chr04
CP_A010822	Type I	Mα	461	6239612	6243444	Chr04
CP_A013383	Type I	Mα	159	11517529	11518734	Chr01
CP_A013944	Type I	Mα	190	18729075	18729644	Chr01
CP_A014120	Type I	Mα	120	21100526	21101911	Chr01
CP_A016282	Type I	Mα	210	21777430	21778059	Chr02
CP_A018923	Type I	Mα	274	294410	299727	Chr07
CP_A018924	Type I	Mα	216	303831	304478	Chr07
CP_B007248	Type I	Mα	208	33064609	33065232	Chr12
CP_B007249	Type I	Mα	245	33068913	33069647	Chr12
CP_B012043	Type I	Mα	236	13320878	13322068	Chr01
CP_B012045	Type I	Mα	111	13341720	13342052	Chr01
CP_B012048	Type I	Mα	111	13377081	13377413	Chr01
CP_B013426	Type I	Mα	905	289141	302571	Chr04
CP_B013428	Type I	Mα	219	311680	312336	Chr04
CP_B014760	Type I	Mα	282	24368648	24369493	Chr04
CP_B017391	Type I	Mα	210	5848508	5849137	Chr11
CP_A015929	Type I	Mβ	339	12539527	12541093	Chr02
CP_B018738	Type I	Mβ	399	27710716	27712236	Chr11
CP_A002369	Type I	Mγ	190	37424957	37429792	Chr05
CP_A007060	Type I	Mγ	204	23895748	23896359	Chr10
CP_A007828	Type I	Mγ	200	34480249	34480848	Chr10
CP_A012352	Type I	Mγ	208	556183	556806	Chr01
CP_A015923	Type I	Mγ	262	12510133	12510918	Chr02
CP_A015925	Type I	Mγ	247	12519056	12519796	Chr02
CP_A015927	Type I	Mγ	132	12529462	12530491	Chr02
CP_A016243	Type I	Mγ	232	20661448	20662143	Chr02
CP_A016256	Type I	Mγ	232	21022191	21022886	Chr02
CP_A021587	Type I	Mγ	192	17984380	17987431	Chr09
CP_B000807	Type I	Mγ	233	10322564	10323262	Chr06
CP_B002916	Type I	Mγ	200	5319787	5320386	Chr07
CP_B002918	Type I	Mγ	200	5323657	5324256	Chr07
CP_B002949	Type I	Mγ	183	5658509	5659057	Chr07
CP_B005442	Type I	Mγ	252	11827093	11827848	Chr12
CP_B010660	Type I	Mγ	366	25271867	25278919	Chr09
CP_B012050	Type I	Mγ	152	13381313	13421301	Chr01
CP_B013427	Type I	Mγ	168	305094	305597	Chr04
CP_B017427	Type I	Mγ	349	6601338	6607621	Chr11
CP_B018736	Type I	Mγ	280	27700310	27704949	Chr11
