# Supplementary material for: Diploid and tetraploid genomes of Acorus and the evolution of monocots
Source: Nat Commun. 2023 Jun 20;14:3661. doi: 10.1038/s41467-023-38829-3 (PMC10282084; doi:10.1038/s41467-023-38829-3)
Supplement: Supplementary file 12 — Supplementary Data 9 [file 41467_2023_38829_MOESM12_ESM.xlsx]

## Sheet: Sheet1
Gene name	Ath ID	reference	Type	Fuction
Cambium related genes
AIL6	AT5G10510	Nole-Wilson et al., 2005	AINTEGUMENTA-LIKE 6 (AIL6)	Encodes an AP2-domain transcription factor involved in root stem cell identity and root development. It is also required to maintain high levels of PIN1 expression at the periphery of the meristem and modulate local auxin production in the central region of the SAM which underlies phyllotactic transitions. Intronic sequences are required for its expression in flowers.
ANT	AT4G37750	Elliott et al., 1996	AINTEGUMENTA	ANT is required for control of cell proliferation and encodes a putative transcriptional regulator similar to AP2. Loss of function alleles have reduced fertility, abnormal ovules and abnormal lateral organs. Expressed in the chalaza, floral organ primordia, and lateral shoot organ primordia. Regulates growth and cell numbers during organogenesis.
ARF5 (MP)	AT1G19850	Mattsson et al., 2003	AUXIN RESPONSE FACTOR 5	Encodes a transcription factor (IAA24) mediating embryo axis formation and vascular development. Similar to AUXIN RESPONSIVE FACTOR 1 (ARF1) shown to bind to auxin responsive elements (AREs), and to the maize transcriptional activator VIVIPAROUS 1( VP1). In situ hybridization shows expression in provascular tissue of embryos, the emerging shoot primordia, then is restricted to provascular tissue,…
ARF7	AT5G20730	Jong et al., 2009	AUXIN RESPONSE FACTOR 7	Encodes an auxin-regulated transcriptional activator. Activates expression of IAA1 and IAA9 in the presence of auxin. Mutants affect blue light and gravitropic and auxin mediated growth responses. Together with AUX19, it is involved in the response to ethylene. In the arf7 arf19 double mutant, several auxin-responsive genes (e.g. IAA5, LBD16, LBD29 and LBD33) are no longer upregulated by auxin
ARF19	AT1G19220	Okushima et al., 2007	AUXIN RESPONSE FACTOR 19	Encodes an auxin response factor that contains the conserved VP1-B3 DNA-binding domain at its N-terminus and the Aux/IAA-like domains III and IV present in most ARFs at its C-terminus. The protein interacts with IAA1 (yeast two hybrid) and other auxin response elements such as ER7 and ER9 (yeast one hybrid). ARF19 protein can complement many aspects of the arf7 mutant phenotype and , together wit…
AUX1	AT2G38120	Pickett et al., 1990	AUXIN RESISTANT 1 (AUX1)	Encodes an auxin influx transporter. AUX1 resides at the apical plasma membrane of protophloem cells and at highly dynamic subpopulations of Golgi apparatus and endosomes in all cell types. AUX1 action in the lateral root cap and/or epidermal cells influences lateral root initiation and positioning. Shoot supplied ammonium targets AUX1 and inhibits lateral root emergence. The mRNA is cell-to-cell…
BDL	AT1G04550	Hamann et al., 2002	INDOLE-3-ACETIC ACID INDUCIBLE 12	IAA12/BDL plays a role in auxin-mediated processes of apical-basal patterning in the embryo. bdl mutants lack a primary root meristem
BEN1	AT2G45400	Goda et al., 2004	BRI1-5 ENHANCED 1	involved in the regulation of brassinosteroid metabolic pathway
BES1	AT1G19350	Kondo et al., 2014	BRI1-EMS SUPPRESSOR 1	Encodes brassinosteroid (BR) signalling protein that accumulates in the nucleus as dephosphorylated form in response to BRs
BIN2	AT4G18710	Kondo et al., 2014	BRASSINOSTEROID-INSENSITIVE 2	a member of the ATSK (shaggy-like kinase) family. BIN2 functions in the cross-talk between auxin and brassinosteroid signaling pathways
CLE20	AT1G05065	Zhu et al., 2020	CLAVATA3/ESR-RELATED 20	Member of a large family of putative ligands homologous to the Clavata3 gene. Consists of a single exon
CLE41	AT4G13195	Strabala et al., 2006	CLAVATA3/ESR-RELATED 41	Belongs to a large gene family, called CLE for CLAVATA3/ESR-related, encoding small peptides with conserved carboxyl termini. The C-terminal 12 amino acid sequence of CLE41 is identical to that of a dodeca peptide (TDIF, tracheary element differentiation inhibitory factor) isolated from Arabidopsis and functions as a suppressor of plant stem cell differentiation. TDIF sequence is also identical t…
CLE44	AT4G13195	Strabala et al., 2006	CLAVATA3/ESR-RELATED 44	Belongs to a large gene family, called CLE for CLAVATA3/ESR-related, encoding small peptides with conserved carboxyl termini. The C-terminal 12 amino acid sequence of CLE44 is identical to that of a dodeca peptide (TDIF, tracheary element differentiation inhibitory factor) isolated from Arabidopsis and functions as a suppressor of plant stem cell differentiation. TDIF sequence is also identical t…
CLV2	AT1G65380	Kayes & Clark, 2006	CLAVATA2	Receptor-like protein containing leucine-rich repeats. Regulates both meristem and organ development in Arabidopsis.
ERF	/	Nakano et al., 2006	ETHYLENE RESPONSE FACTOR	Encoding members of the ERF/AP2 transcription factor family, the ERF transcription factors promote cambium activity
HD ZIP-III	/	Prigge & Clark, 2006	Class III homeodomain-leucine zipper	HD-ZIP III under auxin signaling and functions as an organizer to promote cambium stem cell formation
KNAT1	AT4G08150	Frugis et al., 2001	KNOTTED-LIKE FROM ARABIDOPSIS THALIANA	A member of class I knotted1-like homeobox gene family (together with KNAT2). Similar to the knotted1 (kn1) homeobox gene of maize. Normally expressed in the peripheral and rib zone of shoot apical meristem but not in the leaf primordia. It is also expressed in the fourth floral whorl, in the region that would become style, particularly in the cell surrounding the transmitting tissue. No expressi…
LOG7	AT5G06300	Tokunaga et al., 2012	LONELY GUY 7	Putative lysine decarboxylase family protein
MIF1	AT1G74660	Hu and Ma, 2006	MINI ZINC FINGER 1	Encodes MINI ZINC FINGER 1 (MIF1) which has a zinc finger domain but lacks other protein motifs normally present in transcription factors. MIF1 physically interact with a group of zinc finger-homeodomain (ZHD) transcription factors, such as ZHD5 (AT1G75240), that regulate floral architecture and leaf development. Gel mobility shift assays revealed that MIF1 blocks the DNA binding activity of ZHD5…
MIF3	AT1G18835	Hu and Ma, 2006	MINI ZINC FINGER 3	Encodes a small zinc ﬁnger protein whose overexpression induces ectopic meristem formation on leaf margins
MOL1	AT5G51350	Gursanscky et al., 2016	MORE LATERAL GROWTH1	Encodes a receptor-like kinase that represses secondary growth, the production of secondary vascular tissues
OBP1	AT3G50410	Yanagisawa, 2002	OBF binding protein 1	Arabidopsis Dof protein containing a single 51-amino acid zinc finger DNA-binding domain, which may play an important roles in plant growth and development
PEAR1(DOF2.4)	AT2G37590	Yanagisawa, 2002	DNA BINDING WITH ONE FINGER 2.4	PEAR protein involved in the formation of a short-range concentration gradient that peaks at protophloem sieve elements, and activates gene expression that promotes radial growth. Locally promotes transcription of inhibitory HD-ZIP III genes, and thereby establishes a negative-feedback loop that forms a robust boundary that demarks the zone of cell division
PXL1	AT1G08590	Fisher and Turner, 2007	PHLOEM INTERCALATED WITH XYLEM-LIKE 1	Encodes one of the two putative eLRR kinase closely related to PXY (At1g08590/PXL1 and At4g28650/PXL2). Insertion mutants in either pxl1 or pxl2 do not exhibit an obvious phenotype in the stem; double-mutant combinations of a Col allele, of pxy (pxy-3) with pxl1 and pxl2, generate a more severe vascular phenotype than pxy-3 alone, suggesting that these genes act synergistically with PXY in regula…
PXL2	AT4G28650	Fisher and Turner, 2007	MDIS1-INTERACTING RECEPTOR LIKE KINASE1	Encodes one of the two putative eLRR kinase closely related to PXY (At1g08590/PXL1 and At4g28650/PXL2). Insertion mutants in either pxl1 or pxl2 do not exhibit an obvious phenotype in the stem; double-mutant combinations of a Col allele, of pxy (pxy-3) with pxl1 and pxl2, generate a more severe vascular phenotype than pxy-3 alone, suggesting that these genes act synergistically with PXY in regula…
PXY	AT5G61480	Fisher and Turner, 2007	PHLOEM INTERCALATED WITH XYLEM	Encodes PXY, a receptor-like kinase essential for maintaining polarity during plant vascular-tissue development
REVOLUTA	AT5G60690	Zhang et al., 2011	INTERFASCICULAR FIBERLESS 1	REVOLUTA regulates meristem initiation at lateral positions. a member of a small homeodomain-leucine zipper family. Has overlapping functions with PHAVOLUTA and PHABULOSA. The mRNA is cell-to-cell mobile.
S6K1	AT3G08730	Mahfouz et al., 2006	P70 RIBOSOMAL S6 KINASE	Encodes a protein-serine kinase that phosphorylates ribosomal protein in vitro. Activation of AtS6k is regulated by 1-naphthylacetic acid and kinetin, at least in part, via a lipid kinase-dependent pathway. Involved in translational up-regulation of ribosomal proteins. Phosphorylated by PDK1. Interacts with RAPTOR1, which in turn interacts with TOR. SPK6 activity is affected by osmotic stress, an…
SNRK3.22	AT2G30360	Hrabak et al., 2003	SNF1-RELATED PROTEIN KINASE 3.22	Encodes a SOS2-like protein kinase that is a member of the CBL-interacting protein kinase family.Loss of function mutants show a decrease in sensitivity to high pH.Phosphorylates AHA2, a plasma membrane H+ ATPase.This phosphorylation appears to regulate the activity of the proton transporter.
TMO5	AT3G25710	Heim et al., 2003	TARGET OF MONOPTEROS 5	Encodes a basic helix-loop-helix transcription factor that is expressed in the hypophysis-adjacent embryo cells, and is required and partially sufficient for MP-dependent root initiation. Involved in response to phosphate starvation. Negative regulator of root hair development, anthocyanin formation and Pi content. Its expression is responsive to both phosphate (Pi) and phosphite (Phi) in shoots.
WOX4	AT1G46480	Haecker et al., 2003	WUSCHEL RELATED HOMEOBOX 4	Encodes WOX4, a WUSCHEL-related homeobox gene family member with 65 amino acids in its homeodomain. Proteins in this family contain a sequence of eight residues (TLPLFPMH) downstream of the homeodomain called the WUS box. This protein also contains an acidic domain approximately 10 residues upstream of the WUS box. Part of the TDIF-TDR-WOX4 signaling pathway that plays a crucial role in the maint…
WOX10	AT1G20710	Haecker et al., 2003	WUSCHEL RELATED HOMEOBOX 10, WUSCHEL RELATED HOMEOBOX 13B	Encodes a WUSCHEL-related homeobox gene family member with 65 amino acids in its homeodomain. Proteins in this family contain a sequence of eight residues (TLPLFPMH) downstream of the homeodomain called the WUS box
WOX13	AT4G35550	Haecker et al., 2003	WUSCHEL RELATED HOMEOBOX 13	Encodes a WUSCHEL-related homeobox gene family member with 65 amino acids in its homeodomain. WOX13 is the only family member that does not contain a sequence of eight residues (TLPLFPMH) downstream of the homeodomain called the WUS box.
WOX14	AT1G20700	Haecker et al., 2003	WUSCHEL RELATED HOMEOBOX 14	Encodes WOX14, a WUSCHEL-related homeobox gene family member with 65 amino acids in its homeodomain. Proteins in this family contain a sequence of eight residues (TLPLFPMH) downstream of the homeodomain called the WUS box. Functions in the shoot meristem organizing center to maintain the stem cells in an undifferentiated state. WOX4 and WOX14 act downstream of the PXY receptor kinase to regulate …
secondary cell walls related genes
CEV1	AT5G05170	Ellis and Turner, 2001	CONSTITUTIVE EXPRESSION OF VSP 1 (CEV1)	Encodes a cellulose synthase isomer. CESA3 mutants have cellulose defect in the primary cell wall. Multiple lines of evidence suggest that CESA3, along with CESA1 and CESA6 are present in the same plasma membrane complex for cellulose biosynthesis. As inferred from the null role of secondary wall-type CesAs, included in a set of five primary wall-type CesAs that may support trichome cell wall thi…
﻿GOLS4	AT1G60470	Taji et al., 2002	GALACTINOL SYNTHASE 4 (GOLS4)	Predicted to encode a galactinol synthase.
﻿IRX3	AT5G17420	Carroll et al., 2012	IRREGULAR XYLEM 3 (IRX3)	Encodes a xylem-specific cellulose synthase that is phosphorylated on one or more serine residues (on either S185 or one of S180 or S181).
MAP70-5	AT4G17220	Korolev et al., 2005	MICROTUBULE-ASSOCIATED PROTEINS 70-5 (MAP70-5)	Encodes a microtubule associated protein (MAP70-5). Regulates secondary wall patterning in wood cells. Expressed in all tissues.
﻿NST3	AT1G32770	Ooka et al., 2003	NAC SECONDARY WALL THICKENING PROMOTING 3 (NST3)	Encodes SND1, a NAC Domain transcription factor involved in secondary wall biosynthesis in fibers. Expressed specifically in interfascicular NAC DOMAIN CONTAINING PROTEIN 12 (NAC012); (ATSND1);NAC DOMAIN CONTAINING PROTEIN 12 (ANAC012);NAC SECONDARY WALL THICKENING PROMOTING 3 (NST3);SECONDARY WALL-ASSOCIATED NAC DOMAIN 1 (SND1) fibers and xylary fibers in stems. Expressed in the procambium of st…
PRR1	AT1G32100	Zhao et al., 2014	PINORESINOL REDUCTASE 1 (PRR1)	Encodes a pinoresinol reductase involved in lignan biosynthesis. Expressed strongly in roots and less strongly in stems. Shows specificity for pinoresinol and not lariciresinol.
TUB8	AT5G23860	Snustad et al., 1992	TUBULIN BETA 8 (TUB8)	beta-tubulin, preferentially expressed in endodermal and phloem cells of primary roots and in the vascular tissues of leaves, stems, and flowers. The mRNA is cell-to-cell mobile.
XTH16	AT3G23730	Lee et al., 2005	XYLOGLUCAN ENDOTRANSGLUCOSYLASE/HYDROLASE 16	xyloglucan endotransglucosylase/hydrolase 16;(source:Araport11)
