# Supplementary material for: Diploid and tetraploid genomes of Acorus and the evolution of monocots
Source: Nat Commun. 2023 Jun 20;14:3661. doi: 10.1038/s41467-023-38829-3 (PMC10282084; doi:10.1038/s41467-023-38829-3)
Supplement: Supplementary file 13 — Supplementary Data 10 [file 41467_2023_38829_MOESM13_ESM.xlsx]

## Sheet: Sheet1
AIL6/7	ANT	ARF5	ARF7/19	AUX1/LAX1	BDL	BEN1	CLE41/44	KNAT1	LOG2/7	MIF1/MIF3	MOL1	OBP1	PEAR1(DOF2.4)	PXL1/PXL2	PXY	REVOLUTA	S6K1/2	SNRK3.22	TMO5	WOX4	WOX10/14/13	CEV1	﻿GOLS4	﻿IRX3	MAP70-5	﻿NST1/2/3	PRR1	TUB8	XTH16
AT5G10510	AT4G37750	AT1G19850	AT1G19220	AT2G38120	AT1G04550	AT2G45400	AT3G24770	AT4G08150	AT5G06300	AT1G18835.1	AT5G51350	AT3G50410	AT2G37590	AT1G08590	AT5G61480	AT5G60690	AT3G08720.1	AT2G30360.1	AT1G68810	AT1G46480	AT1G20700	AT5G05170	AT1G60450	AT5G17420	AT4G17220	AT1G32770	AT1G32100	AT5G23860	AT3G23730
AT5G65510	CP_A013984	CP_A007805	AT5G20730	AT5G01240	AT2G33310	Lit_evm.model.scaffold_205.305	AT4G13195	CP_A013965	AT2G35990	AT1G74660.1	evm_27.model.AmTr_v1.0_scaffold00026.22	AT5G66940	AT5G02460	AT4G28650	CP_B000326	Lit_evm.model.scaffold_1184.5	AT3G08730.1	AT2G38490.1	AT3G25710	CP_A013608	AT1G20710	Potri.009G060800.7.p	AT1G60470	CP_A020232	CP_A018608	AT2G46770	AT4G13660	evm_27.model.AmTr_v1.0_scaffold00009.283	AT4G14130
Potri.007G011600.3.p	CP_A018971	CP_B002938	CP_A005601	CP_A020559	evm_27.model.AmTr_v1.0_scaffold00039.160	Lit_evm.model.scaffold_651.10	Potri.002G241300.1.p	CP_A018934	CP_A017392	AT3G28917.1	Lit_evm.model.scaffold_1384.2	Lit_evm.model.scaffold_632.72	Lit_evm.model.scaffold_1262.21	CP_A010167	DACA012469	Lit_evm.model.scaffold_17.24	CP_A006552	AT5G01820.1	Lit_evm.model.scaffold_528.31	CP_B006956	AT4G35550	Potri.001G266400.4.p	CP_A001293	CP_B007628	CP_B004039	AT3G61910	CP_A002994	evm_27.model.AmTr_v1.0_scaffold00029.256	evm_27.model.AmTr_v1.0_scaffold00065.175
Lit_evm.model.scaffold_632.110	CP_B007217	DACA001086	CP_A008314	CP_A007532	Nycol.D01621.1.p	Minnan00002598	Potri.012G019400.1.p	CP_B007234	CP_B023477	CP_A009743	Lit_evm.model.scaffold_312.37	Lit_evm.model.scaffold_74.78	Lit_evm.model.scaffold_239.207	CP_B015339	evm_27.model.AmTr_v1.0_scaffold00111.2	Lit_evm.model.scaffold_17.25	CP_A021860	CP_A021795	Lit_evm.model.scaffold_657.54	DACA006382	CP_A000248	Potri.006G052600.1.p	CP_B009575	DACA003862	DACA018325	CP_A017497	CP_B000080	Lit_evm.model.scaffold_1366.93	evm_27.model.AmTr_v1.0_scaffold00065.178
Minnan00041005	CP_B013474	evm_27.model.AmTr_v1.0_scaffold00211.4	CP_B011230	CP_B020516	Nycol.L00982.1.p	Nycol.K00356.1.p		CP_B013439	DACA005453	CP_A012920	Minnan00040544	Minnan00019816	Lit_evm.model.scaffold_67.144.1	DACA002255	Lit_evm.model.scaffold_729.15	Lit_evm.model.scaffold_177.75	CP_B011326	DACA017051	Minnan00003834	evm_27.model.AmTr_v1.0_scaffold00051.5	CP_A008080	Potri.016G054900.4.p	CP_B018889	evm_27.model.AmTr_v1.0_scaffold00137.15	evm_27.model.AmTr_v1.0_scaffold00047.27	CP_B012879	CP_B012395	Lit_evm.model.scaffold_445.6	evm_27.model.AmTr_v1.0_scaffold00065.180
Nycol.C01588.1.p	DACA015996	Lit_evm.model.scaffold_239.76	CP_B022490	CP_B019644	Lit_evm.model.scaffold_197.205	Potri.002G147400.1.p		DACA015959	Nycol.A00940.1.p	CP_A015418	Potri.006G189000.1.p	Minnan00051596	Minnan00005884	evm_27.model.AmTr_v1.0_scaffold00102.64	Lit_evm.model.scaffold_869.68	Lit_evm.model.scaffold_20.25	DACA005801	evm_27.model.AmTr_v1.0_scaffold00007.215	Minnan00039341	Lit_evm.model.scaffold_721.2	CP_A011008	Lit_evm.model.scaffold_232.45	DACA002815	Lit_evm.model.scaffold_1422.110	Lit_evm.model.scaffold_898.27	DACA020302	CP_B012397	LOC_Os03g01530.1	evm_27.model.AmTr_v1.0_scaffold00065.181
	DACA022086	LOC_Os04g56850.1	DACA013540	DACA011452	Lit_evm.model.scaffold_867.8	Potri.002G147500.1.p		DACA022105	Nycol.M00282.1.p	CP_B006171	Potri.018G113000.1.p	Potri.005G131600.1.p	Minnan00028334	Lit_evm.model.scaffold_197.230	LOC_Os08g05290.1	Lit_evm.model.scaffold_348.4	DACA016994	Lit_evm.model.scaffold_1143.43	Potri.008G116000.1.p	LOC_Os04g55590.1	CP_B002159	Lit_evm.model.scaffold_1362.55	DACA005029	LOC_Os09g25490.1	Lit_evm.model.scaffold_898.28	DACA020363	CP_B012404	Minnan00023977	Potri.002G060400.1.p
	evm_27.model.AmTr_v1.0_scaffold00065.42	Minnan00032777	evm_27.model.AmTr_v1.0_scaffold00007.382	DACA007558	Minnan00040102	Potri.002G147600.1.p		evm_27.model.AmTr_v1.0_scaffold00026.137	Lit_evm.model.scaffold_1189.26	CP_B018259		Potri.007G036400.1.p	Minnan00031126	Lit_evm.model.scaffold_197.238	Minnan00048040	Minnan00018011	evm_27.model.AmTr_v1.0_scaffold00028.135	Lit_evm.model.scaffold_434.51	Potri.010G130000.1.p	Minnan00010456	CP_B014622	Lit_evm.model.scaffold_87.61	evm_27.model.AmTr_v1.0_scaffold00003.201	Minnan00040543	Lit_evm.model.scaffold_898.5	evm_27.model.AmTr_v1.0_scaffold00113.16	DACA008911	Nycol.E00267.1.p	Potri.002G060500.1.p
	Lit_evm.model.scaffold_133.95	Nycol.B01571.1.p	Lit_evm.model.scaffold_5.130	evm_27.model.AmTr_v1.0_scaffold00029.370	Minnan00032255	Potri.002G147601.1.p		Nycol.C02137.1.p	Lit_evm.model.scaffold_1155.26	DACA003478			Potri.001G238400.2.p	Lit_evm.model.scaffold_492.8	Nycol.L00559.1.p	Minnan00051326	evm_27.model.AmTr_v1.0_scaffold00077.128	LOC_Os05g26940.1		Nycol.C00854.1.p	CP_B002617	Minnan00011999	evm_27.model.AmTr_v1.0_scaffold00096.70	Nycol.D00302.1.p	Lit_evm.model.scaffold_898.6	Lit_evm.model.scaffold_337.65	DACA008912	Potri.001G106100.1.p	Potri.002G236200.1.p
	Lit_evm.model.scaffold_261.40	Potri.002G024700.1.p	LOC_Os06g09660.1	Nycol.F01114.1.p	Minnan00021022	Potri.002G147602.1.p		Nycol.I00918.1.p	Lit_evm.model.scaffold_1155.36	DACA013410			Potri.006G084200.1.p	LOC_Os02g02140.1	Nycol.L00560.1.p	Potri.004G211300.1.p	Lit_evm.model.scaffold_1434.5	LOC_Os07g48090.1		Potri.002G124100.1.p	DACA001393	Minnan00053084	Lit_evm.model.scaffold_126.368	Potri.006G181900.1.p	LOC_Os03g11650.1	Lit_evm.model.scaffold_470.46	DACA012204	Potri.003G125400.1.p	Potri.005G201200.1.p
	Lit_evm.model.scaffold_498.170	Potri.005G236700.1.p	Minnan00033700	Nycol.E00327.1.p	Potri.010G065200.1.p	Potri.002G147701.1.p		Lit_evm.model.scaffold_221.51	Minnan00028902	DACA015114			Potri.008G055100.1.p	LOC_Os03g05140.1	Potri.001G126100.1.p	Potri.009G014500.5.p	Lit_evm.model.scaffold_401.39	Minnan00027602		Potri.014G025300.1.p	DACA009780	Minnan00046452	Lit_evm.model.scaffold_385.185	Potri.018G103900.2.p	Minnan00011266	Lit_evm.model.scaffold_470.52	evm_27.model.AmTr_v1.0_scaffold00023.61		Potri.005G201250.1.p
	Lit_evm.model.scaffold_916.20	ZmayGRMZM2G034840_P02	Nycol.K01008.1.p	Lit_evm.model.scaffold_941.24	Potri.008G172400.1.p	Potri.002G147702.1.p		Lit_evm.model.scaffold_221.52	Minnan00039782	evm_27.model.AmTr_v1.0_scaffold00010.455			Potri.009G029500.2.p	Minnan00032258	Potri.003G107600.1.p		LOC_Os03g21620.1	Minnan00033057			DACA018367		Minnan00021245	ZmayGRMZM2G002523_P01	Potri.006G018000.1.p	Lit_evm.model.scaffold_470.58	evm_27.model.AmTr_v1.0_scaffold00048.121		Potri.011G077320.1.p
	Minnan00011898	ZmayGRMZM2G086949_P01	Potri.006G138500.1.p	Minnan00001262		Potri.002G147800.1.p		Lit_evm.model.scaffold_221.53	Potri.006G204800.1.p	evm_27.model.AmTr_v1.0_scaffold00119.54			Potri.010G205400.2.p	Minnan00040153	ZmayGRMZM2G039934_P01		LOC_Os07g48290.1	Nycol.B01403.1.p			DACA018985		Minnan00036833	ZmayGRMZM2G011651_P01	Potri.016G006900.3.p	Lit_evm.model.scaffold_470.62	evm_27.model.AmTr_v1.0_scaffold00048.122		Potri.011G077380.1.p
	Minnan00030966		Potri.018G063000.1.p	Potri.008G066400.3.p		Potri.002G148000.1.p		Lit_evm.model.scaffold_498.149	Potri.016G072000.1.p	Lit_evm.model.scaffold_148.459				Minnan00040160			Minnan00003031	Potri.013G155600.1.p			evm_27.model.AmTr_v1.0_scaffold00044.164		Nycol.B00185.1.p	ZmayGRMZM2G142898_P01	ZmayGRMZM2G099767_P01	Lit_evm.model.scaffold_677.50	evm_27.model.AmTr_v1.0_scaffold00048.124		Potri.014G146100.1.p
	Minnan00052489		ZmayGRMZM2G160005_P01	Potri.010G191000.1.p		Potri.006G087200.1.p		Minnan00030978	LOC_Os01g40630.1	Lit_evm.model.scaffold_222.52				Nycol.L00911.1.p			Minnan00019165	Potri.016G133900.1.p			Lit_evm.model.scaffold_230.452		Nycol.B00186.1.p			Lit_evm.model.scaffold_755.13	evm_27.model.AmTr_v1.0_scaffold00048.125
	Nycol.C01901.1.p		ZmayGRMZM5G845343_P01	Potri.006G098300.5.p				Minnan00052800	LOC_Os05g51390.1	Lit_evm.model.scaffold_331.16				Potri.002G256500.1.p			Nycol.E00986.1.p	Potri.019G128100.1.p			Lit_evm.model.scaffold_38.39		Nycol.E00827.1.p			Lit_evm.model.scaffold_885.13	Lit_evm.model.scaffold_1418.35
	Potri.002G114800.1.p			Potri.016G113600.1.p				Potri.002G113300.1.p	ZmayGRMZM5G842645_P03	Lit_evm.model.scaffold_358.43				Potri.013G048800.1.p			Nycol.J01458.1.p	ZmayGRMZM2G177050_P01			Lit_evm.model.scaffold_386.61		Nycol.K00672.1.p			LOC_Os06g04090.1	Lit_evm.model.scaffold_1418.36
	Potri.005G148400.1.p			LOC_Os01g63770.1					ZmayGRMZM2G073634_P01	Lit_evm.model.scaffold_400.8				Potri.019G021700.1.p			Potri.006G109600.1.p	ZmayGRMZM2G308752_P01			LOC_Os01g60270.1		Potri.008G189400.1.p			LOC_Os08g02300.1	Lit_evm.model.scaffold_1418.37
	Potri.007G007400.4.p			LOC_Os05g37470.1						Lit_evm.model.scaffold_923.166				ZmayGRMZM2G009818_P01			Potri.012G073700.1.p				Minnan00025961		Potri.010G042000.1.p			Minnan00001661	Lit_evm.model.scaffold_1418.41
	Potri.014G012200.1.p			ZmayGRMZM2G127949_P01						LOC_Os09g24810.1				ZmayGRMZM2G168603_P01			Potri.016G138400.3.p				Minnan00029844					Minnan00005393	LOC_Os12g16220.2
				ZmayGRMZM2G067022_P02						LOC_Os11g03420.1				ZmayGRMZM2G438840_P01			Potri.019G061800.2.p				Nycol.B01746.1.p					Minnan00034389	LOC_Os12g16240.1
										LOC_Os12g03110.1							ZmayGRMZM2G005869_P01				Nycol.I00618.1.p					Minnan00048973	LOC_Os12g16410.1
										Minnan00014173							ZmayGRMZM2G056355_P01				Potri.002G008800.1.p					Minnan00049002	Minnan00037125
										Minnan00025623							ZmayGRMZM2G080001_P01				Potri.005G101800.1.p					Minnan00049029	Minnan00037331
										Minnan00031470											Potri.005G252800.1.p					Minnan00049071	Minnan00037406
										Minnan00049465											ZmayGRMZM2G038252_P02					Minnan00049359	Nycol.D01202.1.p
										Minnan00051523											ZmayGRMZM2G069274_P01					Nycol.I01420.1.p	Nycol.D01203.1.p
										Nycol.A02765.1.p											ZmayGRMZM5G805026_P02					Nycol.J00629.1.p	Nycol.D01204.1.p
										Potri.004G126600.1.p																Potri.001G448400.1.p	Nycol.D01205.1.p
										Potri.017G082701.1.p																Potri.002G178700.1.p	Potri.001G133200.1.p
										ZmayGRMZM2G071112_P01																Potri.011G153300.1.p	Potri.001G133300.1.p
										ZmayGRMZM2G074057_P01																Potri.014G104800.1.p	Potri.003G100200.1.p
										ZmayGRMZM2G172586_P01																ZmayGRMZM2G069047_P01	ZmayGRMZM2G326116_P01
										ZmayGRMZM2G353076_P01																ZmayGRMZM2G091490_P01
										ZmayGRMZM2G370863_P01																ZmayGRMZM2G092465_P01
										ZmayGRMZM2G462417_P01																ZmayGRMZM2G171395_P01
										ZmayGRMZM2G470974_P01
