# Supplementary material for: Diploid and tetraploid genomes of Acorus and the evolution of monocots
Source: Nat Commun. 2023 Jun 20;14:3661. doi: 10.1038/s41467-023-38829-3 (PMC10282084; doi:10.1038/s41467-023-38829-3)
Supplement: Supplementary file 14 — Supplementary Data 11 [file 41467_2023_38829_MOESM14_ESM.xlsx]

## Sheet: Sheet1
Gene	A. trichopoda	N. colorata	L. cubeba	P. bournei	A. thaliana	P. trichocarpa	Ac. calamus A	Ac. calamus B	Ac. gramineus		O. sativa	Z. mays
AIL6/7	0	1	1	1	2	1	0	0	0		0		0
ANT	1	1	4	3	1	4	2	2	2		0		0
ARF5	1	1	1	1	1	2	1	1	1		1		2
AUX1/LAX1	1	2	1	1	2	4	2	2	2		2		2
ARF7/19	1	1	1	1	2	2	2	2	1		1		2
BDL	1	2	2	3	2	2	0	0	0		0		0
BEN1	0	1	2	1	1	10	0	0	0		0		0
CLE41/44	0	0	0	0	2	2	0	0	0		0		0
KNAT1	1	2	4	2	1	1	2	2	2		0		0
LOG2/7	0	2	3	2	2	2	1	1	1		3		2
MIF1/2/3	2	1	6	5	3	2	3	2	3		3		7
MOL1	1	0	2	1	1	2	0	0	0		0		0
OBP1	0	0	2	2	2	2	0	0	0		0		0
PEAR1(DOF2.4)	0	0	3	3	2	5	0	0	0		0		0
PXL1/PXL2	1	1	3	3	2	3	1	1	1		2		3
PXY	1	2	2	1	1	2	0	1	1		1		1
REVOLUTA	0	0	6	2	1	2	0	0	0		0		0
S6K1/2	2	2	2	2	1	4	2	1	2		2		3
SNRK3.22	1	1	2	2	3	3	1	0	1		2		2
TMO5	0	0	2	2	2	2	0	0	0		0		0
WOX4	1	1	1	1	1	2	1	1	1		1		0
WOX10/14/13	1	2	3	2	3	3	3	3	4		1		3
CEV1	0	0	3	3	1	4	0	0	0		0		0
GOLS4/7	2	4	2	2	2	2	1	2	2		0		0
IRX3	1	1	1	1	1	2	1	1	1		1		3
MAP70-5	1	0	2	1	1	2	1	1	1		1		1
﻿NST1/2/3	1	2	8	8	3	4	1	1	2		2		4
PRR1/2	5	4	4	3	2	3	1	4	3		3		1
TUB8	2	1	2	1	2	1	0	0	0		1		0
XTH16	2	0	0	0	2	8	0	0	0		0		0
Note: Blue genes represent genes related to vascular cambia; purple represent genes related to secondary cell walls.
