# Supplementary material for: Diploid and tetraploid genomes of Acorus and the evolution of monocots
Source: Nat Commun. 2023 Jun 20;14:3661. doi: 10.1038/s41467-023-38829-3 (PMC10282084; doi:10.1038/s41467-023-38829-3)
Supplement: Supplementary file 15 — Supplementary Data 12 [file 41467_2023_38829_MOESM15_ESM.xlsx]

## Sheet: Sheet1
Gene	A. thaliana	A. calamus_A	A. calamus_B	A. gramineus	O. sativa	Z. mays	Nymphaea colorata	A. trichopoda
STM	AT1G62360	CP_A011954; CP_A013368	CP_B004170; CP_B006717	DACA005319; DACA022566; DACA023122			Nycol.G01205.1.p	evm_27.model.AmTr_v1.0_scaffold00123.12
PNH	AT5G43810	CP_A017283 ; CP_A010609; CP_A011607	CP_B023599; CP_B004275	DACA005565; DACA007483	LOC_Os06g39640.1	ZmayGRMZM2G079080_P02; ZmayAC189879.3_FGP003	Nycol.A01226.1.p; Nycol.B01285.1.p	evm_27.model.AmTr_v1.0_scaffold00122.61 ; evm_27.model.AmTr_v1.0_scaffold00002.566
PIN1	AT1G73590	CP_A008662; CP_A004697	CP_B010741; CP_B021442	DACA014564; DACA018827	LOC_Os02g50960.1; LOC_Os06g12610.1	ZmayGRMZM2G149184_P01; ZmayGRMZM2G074267_P01;	Nycol.H01238.1.p; Nycol.J00858.1.p	evm_27.model.AmTr_v1.0_scaffold00010.98
PID	AT2G34650	CP_A008940; CP_A008941	CP_B022736; CP_B022734	DACA014810; DACA017715	LOC_Os03g44020.1; LOC_Os12g42020.1	ZmayGRMZM2G103559_P01; ZmayGRMZM2G171822_P01	Nycol.D01655.1.p	evm_27.model.AmTr_v1.0_scaffold00092.12
CUC	AT3G15170; AT5G53950; AT1G76420	CP_A002023; CP_A016901	CP_B010374; CP_B024070	DACA008316; DACA010408	LOC_Os06g23650.1; LOC_Os08g40030.1	ZmayGRMZM2G139700_P01; ZmayGRMZM2G430522_P01	Nycol.A03101.1.p; Nycol.E00630.1.p; Nycol.A00652.1.p	evm_27.model.AmTr_v1.0_scaffold00022.163; evm_27.model.AmTr_v1.0_scaffold00058.98; evm_27.model.AmTr_v1.0_scaffold00010.523
