# Supplementary material for: Diploid and tetraploid genomes of Acorus and the evolution of monocots
Source: Nat Commun. 2023 Jun 20;14:3661. doi: 10.1038/s41467-023-38829-3 (PMC10282084; doi:10.1038/s41467-023-38829-3)
Supplement: Supplementary file 16 — Supplementary Data 13 [file 41467_2023_38829_MOESM16_ESM.xlsx]

## Sheet: Sheet1
Species	EDS1	PAD4	SAG101	ADR1	NDR1
Amborella trichopoda	v		v	v	v
Nelumbo nucifera	v	v	v	v	v
Aquilegia coerulea	v	v		v	v
Kalanchoe laxiflora	v	v	v	v	v
Kalanchoe fedtschenkoi	v	v	v	v	v
Vitis vinifera	v	v	v	v	v
Linum usitatissimum	v	v	v	v	v
Salix purpurea	v	v	v	v	v
Populus trichocarpa	v	v	v	v	v
Ricinus communis	v	v	v	v	v
Manihot esculenta	v	v	v	v	v
Cucumis sativus	v	v	v	v	v
Fragaria vesca	v	v	v	v	v
Prunus persica	v	v	v	v	v
Malus domestica	v	v	v	v	v
Trifolium pratense	v	v	v	v	v
Medicago truncatula	v	v	v	v	v
Phaseolus vulgaris	v	v	v	v	v
Glycine max	v	v	v	v	v
Vigna radiata	v	v	v	v
Vigna angularis	v	v	v	v	v
Eucalyptus grandis	v	v	v	v	v
Citrus clementina	v	v	v	v	v
Citrus sinensis	v	v	v	v	v
Corchorus capsularis	v	v	v	v
Gossypium raimondii	v	v	v	v	v
Theobroma cacao	v	v	v	v	v
Carica papaya	v	v	v	v	v
Boechera stricta	v	v	v	v	v
Capsella grandiflora	v	v	v	v	v
Capsella rubella	v	v	v	v	v
Arabidopsis halleri	v	v	v	v	v
Arabidopsis lyrata	v	v	v	v	v
Arabidopsis thaliana	v	v	v	v	v
Eutrema salsugineum	v	v	v	v	v
Brassica oleracea	v	v	v	v	v
Brassica napus	v	v	v	v	v
Brassica rapa	v	v	v	v	v
Amaranthus hypochondriacus	v	v		v	v
Beta vulgaris	v	v		v	v
Chenopodium quinoa	v	v		v	v
Actinidia chinesis	v	v	v	v	v
Fraxinus excelsior	v	v	v	v	v
Olea europaea	v	v	v	v	v
Utricularia gibba
Genlisea aurea
Eryanthe guttata	v	v		v	v
Nicotiana attenuata	v	v	v	v	v
Solanum tuberosum	v	v	v	v	v
Solanum lycopersicum	v	v	v	v	v
Daucus carota	v	v	v	v	v
Lactuca sativa	v	v	v	v	v
Helianthus annuus	v	v	v	v	v
Acorus gramineus		v
Acorus calamus_A		v
Acorus calamus_B		v
Spirodela polyrhiza
Zostera marina
Dioscorea rotundata	v	v		v
Asparagus officinalis
Phalaenopsis equestris	v	v		v	v
Elaeis guineesis	v	v		v	v
Musa acuminata	v	v		v	v
Ananas comosus	v	v		v
Oropetium thomaeum	v	v		v
Miscanthus sinensis	v	v		v
Zea mays	v	v		v
Sorghum bicolcr	v	v		v
Panicum hallii var. hallii	v	v		v
Panicum virgatum	v	v		v
Setaria viridis var. viridis	v	v		v
Setaria italica	v	v		v
Brachypodium stacei	v	v		v
Brachypodium distachyon	v	v		v
Hordeum vulgare	v	v		v
Aegilops tauschii	v	v		v
Triticum dicoccoides	v	v		v
Triticum urartu	v	v		v
Triticum aestivum	v	v		v
Oryza barthii	v	v		v
Oryza meridionalis	v	v
Oryza glumipatula	v	v		v
Oryza glaberrima	v	v		v
Oryza punctata	v	v		v
Oryza brachyantha	v	v		v
Oryza sativa Indica	v	v		v
Oryza rufippogon	v	v		v
Oryza longistaminata	v	v		v
Leersia perrieri	v	v		v
