# Supplementary material for: Diploid and tetraploid genomes of Acorus and the evolution of monocots
Source: Nat Commun. 2023 Jun 20;14:3661. doi: 10.1038/s41467-023-38829-3 (PMC10282084; doi:10.1038/s41467-023-38829-3)
Supplement: Supplementary file 17 — Supplementary Data 14 [file 41467_2023_38829_MOESM17_ESM.xlsx]

## Sheet: Sheet 1
subgenome A bias genes			subgenome B bias genes
CP_A01g00112	CP_B11g02303		CP_A01g00173	CP_B11g02243
CP_A01g00116	CP_B11g02298		CP_A01g00178	CP_B11g02239
CP_A01g00174	CP_B11g02242		CP_A01g00208	CP_B11g02216
CP_A01g00189	CP_B11g02231		CP_A01g00217	CP_B11g02200
CP_A01g00241	CP_B11g02167		CP_A01g00228	CP_B11g02187
CP_A01g00279	CP_B11g02122		CP_A01g00313	CP_B11g02082
CP_A01g00416	CP_B11g01961		CP_A01g00316	CP_B11g02080
CP_A01g00435	CP_B11g01940		CP_A01g00336	CP_B11g02054
CP_A01g00457	CP_B11g01918		CP_A01g00362	CP_B11g02031
CP_A01g00512	CP_B11g01816		CP_A01g00364	CP_B11g02030
CP_A01g00547	CP_B11g01775		CP_A01g00394	CP_B11g01988
CP_A01g00635	CP_B11g01655		CP_A01g00409	CP_B11g01972
CP_A01g00652	CP_B11g01640		CP_A01g00452	CP_B11g01925
CP_A01g00662	CP_B11g01628		CP_A01g00525	CP_B11g01802
CP_A01g00824	CP_B11g01433		CP_A01g00533	CP_B11g01795
CP_A01g00832	CP_B11g01418		CP_A01g00541	CP_B11g01782
CP_A01g00875	CP_B11g01357		CP_A01g00631	CP_B11g01670
CP_A01g00910	CP_B11g01283		CP_A01g00653	CP_B11g01638
CP_A01g00915	CP_B11g01288		CP_A01g00656	CP_B11g01635
CP_A01g00953	CP_B11g01249		CP_A01g00764	CP_B11g01506
CP_A01g00969	CP_B11g01230		CP_A01g00812	CP_B11g01449
CP_A01g00972	CP_B11g01225		CP_A01g00894	CP_B11g01340
CP_A01g01057	CP_B11g01125		CP_A01g01041	CP_B11g01145
CP_A01g01059	CP_B11g01121		CP_A01g01050	CP_B11g01136
CP_A01g01084	CP_B11g01076		CP_A01g01070	CP_B11g01109
CP_A01g01106	CP_B11g01045		CP_A01g01145	CP_B11g00980
CP_A01g00037	CP_B11g02369		CP_A01g01147	CP_B11g00997
CP_A01g02352	CP_B11g00836		CP_A01g00029	CP_B11g02374
CP_A01g02355	CP_B11g00817		CP_A01g00039	CP_B11g02343
CP_A01g02381	CP_B11g00791		CP_A01g00043	CP_B11g02361
CP_A01g02403	CP_B11g00761		CP_A01g00062	CP_B11g02327
CP_A01g02527	CP_B11g00611		CP_A01g00063	CP_B11g02326
CP_A01g02590	CP_B11g00539		CP_A01g02461	CP_B11g00686
CP_A01g02654	CP_B11g00477		CP_A01g02477	CP_B11g00655
CP_A01g02673	CP_B11g00448		CP_A01g02563	CP_B11g00563
CP_A01g02943	CP_B11g00116		CP_A01g02856	CP_B11g00213
CP_A01g02976	CP_B11g00097		CP_A01g02859	CP_B11g00209
CP_A01g02985	CP_B11g00087		CP_A01g02946	CP_B11g00112
CP_A01g03000	CP_B11g00071		CP_A01g02296	CP_B11g00912
CP_A01g03054	CP_B11g00029		CP_A01g02998	CP_B11g00074
CP_A01g02285	CP_B11g00863		CP_A01g03052	CP_B11g00031
CP_A01g01213	CP_B12g00050		CP_A01g01227	CP_B12g00059
CP_A01g01223	CP_B12g00057		CP_A01g01323	CP_B12g00202
CP_A01g01237	CP_B12g00076		CP_A01g01364	CP_B12g00257
CP_A01g01264	CP_B12g00104		CP_A01g01379	CP_B12g00282
CP_A01g01327	CP_B12g00206		CP_A01g01417	CP_B12g00315
CP_A01g01328	CP_B12g00209		CP_A01g01420	CP_B12g00318
CP_A01g01346	CP_B12g00235		CP_A01g01429	CP_B12g00315
CP_A01g01353	CP_B12g00245		CP_A01g01781	CP_B12g00681
CP_A01g01365	CP_B12g00269		CP_A01g01880	CP_B12g00810
CP_A01g01597	CP_B12g00481		CP_A01g01918	CP_B12g00849
CP_A01g01598	CP_B12g00482		CP_A01g01927	CP_B12g00855
CP_A01g01663	CP_B12g00574		CP_A01g02029	CP_B12g00984
CP_A01g01666	CP_B12g00577		CP_A01g02038	CP_B12g00980
CP_A01g01875	CP_B12g00795		CP_A01g02126	CP_B12g01078
CP_A01g01889	CP_B12g00824		CP_A01g02173	CP_B12g01135
CP_A01g01928	CP_B12g00856		CP_A02g00153	CP_B13g00268
CP_A01g01937	CP_B12g00865		CP_A02g00249	CP_B13g00344
CP_A01g02056	CP_B12g01011		CP_A02g00316	CP_B13g00422
CP_A01g02080	CP_B12g01044		CP_A02g00388	CP_B13g00515
CP_A01g02109	CP_B12g01068		CP_A02g00422	CP_B13g00556
CP_A01g02155	CP_B12g01102		CP_A02g00463	CP_B13g00607
CP_A01g02163	CP_B12g01111		CP_A02g00489	CP_B13g00640
CP_A02g00134	CP_B13g00239		CP_A02g00594	CP_B13g00738
CP_A02g00321	CP_B13g00430		CP_A02g00653	CP_B13g00793
CP_A02g00352	CP_B13g00477		CP_A02g00719	CP_B13g00845
CP_A02g00408	CP_B13g00539		CP_A02g00726	CP_B13g00851
CP_A02g00411	CP_B13g00543		CP_A02g00012	CP_B13g00014
CP_A02g00505	CP_B13g00650		CP_A02g00114	CP_B13g00140
CP_A02g00516	CP_B13g00662		CP_A02g01353	CP_B18g00339
CP_A02g00520	CP_B13g00666		CP_A02g01465	CP_B18g00222
CP_A02g00523	CP_B13g00669		CP_A02g01477	CP_B18g00213
CP_A02g00601	CP_B13g00748		CP_A02g01519	CP_B18g00151
CP_A02g00649	CP_B13g00786		CP_A02g01565	CP_B18g00099
CP_A02g00694	CP_B13g00822		CP_A02g01589	CP_B18g00045
CP_A02g00019	CP_B13g00023		CP_A02g01591	CP_B18g00043
CP_A02g00029	CP_B13g00032		CP_A02g00813	CP_B19g00231
CP_A02g00084	CP_B13g00088		CP_A02g00871	CP_B19g00309
CP_A02g01486	CP_B18g00192		CP_A02g00916	CP_B19g00336
CP_A02g01543	CP_B18g00126		CP_A02g00929	CP_B19g00350
CP_A02g01608	CP_B18g00028		CP_A02g01027	CP_B19g00432
CP_A02g01611	CP_B18g00025		CP_A02g01092	CP_B19g00512
CP_A02g00805	CP_B19g00224		CP_A02g01128	CP_B19g00553
CP_A02g00837	CP_B19g00282		CP_A02g01154	CP_B19g00571
CP_A02g00866	CP_B19g00307		CP_A02g01182	CP_B19g00601
CP_A02g00918	CP_B19g00337		CP_A02g01190	CP_B19g00612
CP_A02g00988	CP_B19g00399		CP_A02g01227	CP_B19g00645
CP_A02g01045	CP_B19g00452		CP_A02g01261	CP_B19g00680
CP_A02g01252	CP_B19g00668		CP_A02g01262	CP_B19g00681
CP_A02g01253	CP_B19g00670		CP_A02g01266	CP_B19g00684
CP_A03g00433	CP_B14g00213		CP_A02g01281	CP_B19g00687
CP_A03g00456	CP_B14g00264		CP_A02g01299	CP_B19g00698
CP_A03g00588	CP_B14g00415		CP_A02g01302	CP_B19g00701
CP_A03g01656	CP_B14g00632		CP_A03g00447	CP_B14g00251
CP_A03g01672	CP_B14g00646		CP_A03g00464	CP_B14g00279
CP_A03g01686	CP_B14g00661		CP_A03g00497	CP_B14g00318
CP_A03g01819	CP_B14g00801		CP_A03g00563	CP_B14g00389
CP_A03g01834	CP_B14g00820		CP_A03g00671	CP_B14g00520
CP_A03g00315	CP_B14g00012		CP_A03g00683	CP_B14g00534
CP_A03g01892	CP_B15g00885		CP_A03g00715	CP_B14g00572
CP_A03g01904	CP_B15g00860		CP_A03g00408	CP_B14g00143
CP_A03g01943	CP_B15g00826		CP_A03g01700	CP_B14g00676
CP_A03g01980	CP_B15g00778		CP_A03g01731	CP_B14g00722
CP_A03g02084	CP_B15g00638		CP_A03g01747	CP_B14g00722
CP_A03g02236	CP_B15g00461		CP_A03g01797	CP_B14g00781
CP_A03g02245	CP_B15g00452		CP_A03g01800	CP_B14g00784
CP_A03g02457	CP_B15g00195		CP_A03g01817	CP_B14g00800
CP_A03g02462	CP_B15g00190		CP_A03g01822	CP_B14g00807
CP_A03g02514	CP_B15g00125		CP_A03g01825	CP_B14g00810
CP_A03g00255	CP_B20g02114		CP_A03g01861	CP_B14g00846
CP_A03g01434	CP_B20g00843		CP_A03g00342	CP_B14g00049
CP_A03g01580	CP_B20g01012		CP_A03g02124	CP_B15g00582
CP_A03g01616	CP_B20g01037		CP_A03g02216	CP_B15g00480
CP_A03g00817	CP_B20g01763		CP_A03g02241	CP_B15g00455
CP_A03g00930	CP_B21g01624		CP_A03g02257	CP_B15g00435
CP_A03g01086	CP_B21g01416		CP_A03g02273	CP_B15g00421
CP_A03g01164	CP_B21g01342		CP_A03g02410	CP_B15g00245
CP_A03g01243	CP_B21g01254		CP_A03g02446	CP_B15g00205
CP_A03g01305	CP_B21g01175		CP_A03g02484	CP_B15g00174
CP_A03g00052	CP_B21g01695		CP_A03g02487	CP_B15g00170
CP_A05g00012	CP_B17g00795		CP_A03g02508	CP_B15g00141
CP_A05g00034	CP_B17g00767		CP_A03g02535	CP_B15g00099
CP_A05g00043	CP_B17g00820		CP_A03g02558	CP_B15g00078
CP_A05g00111	CP_B17g00903		CP_A03g00235	CP_B20g02082
CP_A05g00185	CP_B17g01011		CP_A03g00063	CP_B20g01831
CP_A05g00222	CP_B17g01077		CP_A03g01385	CP_B20g00786
CP_A05g00324	CP_B17g01207		CP_A03g01504	CP_B20g00950
CP_A05g00361	CP_B17g01251		CP_A03g01533	CP_B20g00972
CP_A05g00468	CP_B17g01372		CP_A03g01559	CP_B20g00997
CP_A05g00480	CP_B17g01388		CP_A03g01583	CP_B20g01017
CP_A05g00548	CP_B17g01480		CP_A03g01591	CP_B20g01039
CP_A05g00573	CP_B17g01505		CP_A03g00102	CP_B20g01943
CP_A05g00642	CP_B17g01579		CP_A03g00110	CP_B20g01952
CP_A05g00659	CP_B17g01599		CP_A03g00123	CP_B20g01961
CP_A05g00670	CP_B17g01612		CP_A03g00845	CP_B20g01791
CP_A05g00715	CP_B17g01706		CP_A03g00847	CP_B20g01792
CP_A05g00721	CP_B17g01715		CP_A03g00882	CP_B20g01812
CP_A05g00837	CP_B17g01859		CP_A03g00925	CP_B21g01628
CP_A05g01052	CP_B17g02093		CP_A03g00962	CP_B21g01571
CP_A05g01252	CP_B17g02292		CP_A03g01065	CP_B21g01422
CP_A05g01336	CP_B17g02368		CP_A03g01102	CP_B21g01397
CP_A05g01413	CP_B17g02429		CP_A03g01106	CP_B21g01401
CP_A05g01441	CP_B17g02451		CP_A03g01132	CP_B21g01364
CP_A05g01528	CP_B17g02535		CP_A03g01142	CP_B21g01355
CP_A05g01574	CP_B17g02577		CP_A03g01182	CP_B21g01321
CP_A05g01631	CP_B17g02617		CP_A03g01265	CP_B21g01218
CP_A05g02290	CP_B17g00122		CP_A03g01284	CP_B21g01192
CP_A05g01708	CP_B17g00766		CP_A03g01308	CP_B21g01148
CP_A05g01730	CP_B17g00747		CP_A03g01318	CP_B21g01192
CP_A05g01731	CP_B17g00745		CP_A03g00047	CP_B21g01700
CP_A05g01870	CP_B17g00628		CP_A03g00016	CP_B21g01757
CP_A05g01877	CP_B17g00618		CP_A05g00056	CP_B17g00830
CP_A05g01909	CP_B17g00568		CP_A05g00066	CP_B17g00841
CP_A05g01910	CP_B17g00567		CP_A05g00083	CP_B17g00863
CP_A05g01960	CP_B17g00500		CP_A05g00153	CP_B17g00959
CP_A05g01982	CP_B17g00499		CP_A05g00157	CP_B17g00964
CP_A05g02024	CP_B17g00424		CP_A05g00214	CP_B17g01066
CP_A06g00381	CP_B18g01497		CP_A05g00225	CP_B17g01084
CP_A06g00392	CP_B18g01487		CP_A05g00258	CP_B17g01132
CP_A06g00536	CP_B18g01341		CP_A05g00368	CP_B17g01258
CP_A06g00632	CP_B18g01226		CP_A05g00382	CP_B17g01278
CP_A06g00679	CP_B18g01179		CP_A05g00407	CP_B17g01298
CP_A06g00710	CP_B18g01137		CP_A05g00417	CP_B17g01309
CP_A06g01244	CP_B18g00611		CP_A05g00434	CP_B17g01339
CP_A06g00197	CP_B18g01708		CP_A05g00458	CP_B17g01356
CP_A06g00069	CP_B18g01935		CP_A05g00487	CP_B17g01398
CP_A06g00096	CP_B18g01912		CP_A05g00507	CP_B17g01420
CP_A06g00097	CP_B18g01911		CP_A05g00524	CP_B17g01443
CP_A06g00113	CP_B18g01896		CP_A05g00565	CP_B17g01497
CP_A06g00031	CP_B18g01984		CP_A05g00580	CP_B17g01497
CP_A06g02476	CP_B19g01863		CP_A05g00583	CP_B17g01498
CP_A06g01558	CP_B19g00812		CP_A05g00598	CP_B17g01522
CP_A06g01579	CP_B19g00832		CP_A05g00663	CP_B17g01607
CP_A06g01612	CP_B19g00874		CP_A05g00740	CP_B17g01738
CP_A06g01617	CP_B19g00879		CP_A05g00757	CP_B17g01738
CP_A06g01665	CP_B19g00932		CP_A05g00759	CP_B17g01736
CP_A06g01739	CP_B19g01004		CP_A05g00835	CP_B17g01852
CP_A06g01753	CP_B19g01021		CP_A05g00888	CP_B17g01911
CP_A06g01771	CP_B19g01039		CP_A05g00895	CP_B17g01925
CP_A06g01856	CP_B19g01118		CP_A05g00899	CP_B17g01928
CP_A06g01859	CP_B19g01121		CP_A05g00924	CP_B17g01944
CP_A06g01938	CP_B19g01199		CP_A05g00940	CP_B17g01973
CP_A06g01968	CP_B19g01229		CP_A05g01043	CP_B17g02085
CP_A06g02579	CP_B19g02029		CP_A05g01073	CP_B17g02109
CP_A06g02278	CP_B19g01662		CP_A05g01112	CP_B17g02148
CP_A06g02335	CP_B19g01701		CP_A05g01113	CP_B17g02149
CP_A06g02378	CP_B19g01747		CP_A05g01177	CP_B17g02217
CP_A06g02002	CP_B19g01374		CP_A05g01180	CP_B17g02223
CP_A06g02163	CP_B19g01555		CP_A05g01193	CP_B17g02233
CP_A06g02190	CP_B19g01586		CP_A05g01234	CP_B17g02275
CP_A07g00390	CP_B14g01293		CP_A05g01323	CP_B17g02357
CP_A07g00391	CP_B14g01294		CP_A05g01331	CP_B17g02364
CP_A07g00395	CP_B14g01279		CP_A05g01370	CP_B17g02363
CP_A07g00413	CP_B14g01239		CP_A05g01374	CP_B17g02390
CP_A07g00462	CP_B14g01199		CP_A05g01385	CP_B17g02404
CP_A07g00720	CP_B14g01017		CP_A05g01417	CP_B17g02431
CP_A07g00111	CP_B14g01654		CP_A05g01498	CP_B17g02515
CP_A07g00200	CP_B14g01554		CP_A05g01499	CP_B17g02516
CP_A07g00231	CP_B14g01504		CP_A05g01550	CP_B17g02552
CP_A07g00942	CP_B20g00464		CP_A05g01595	CP_B17g02594
CP_A07g01038	CP_B20g00387		CP_A05g01647	CP_B17g02663
CP_A07g01043	CP_B20g00382		CP_A05g01655	CP_B17g02655
CP_A07g01091	CP_B20g00327		CP_A05g01667	CP_B17g02644
CP_A07g01154	CP_B20g00268		CP_A05g01674	CP_B17g02645
CP_A07g01180	CP_B20g00236		CP_A05g02195	CP_B17g00213
CP_A07g01223	CP_B20g00191		CP_A05g02236	CP_B17g00174
CP_A07g01227	CP_B20g00185		CP_A05g02263	CP_B17g00149
CP_A07g01241	CP_B20g00173		CP_A05g02279	CP_B17g00132
CP_A07g01295	CP_B20g00107		CP_A05g02323	CP_B17g00076
CP_A07g01358	CP_B20g00049		CP_A05g01723	CP_B17g00752
CP_A07g01378	CP_B20g00026		CP_A05g01724	CP_B17g00751
CP_A08g01454	CP_B13g01551		CP_A05g01893	CP_B17g00606
CP_A08g01481	CP_B13g01585		CP_A05g02021	CP_B17g00425
CP_A08g01515	CP_B13g01615		CP_A05g02030	CP_B17g00423
CP_A08g00901	CP_B13g01131		CP_A05g02131	CP_B17g00307
CP_A08g01082	CP_B13g00949		CP_A06g00362	CP_B18g01501
CP_A08g01121	CP_B13g00916		CP_A06g00368	CP_B18g01515
CP_A08g00673	CP_B13g01216		CP_A06g00371	CP_B18g01508
CP_A08g00612	CP_B13g01302		CP_A06g00377	CP_B18g01501
CP_A08g01642	CP_B15g01810		CP_A06g00379	CP_B18g01499
CP_A08g00257	CP_B15g01893		CP_A06g00394	CP_B18g01484
CP_A08g00302	CP_B15g01862		CP_A06g00498	CP_B18g01382
CP_A08g01682	CP_B15g00906		CP_A06g00502	CP_B18g01379
CP_A08g01790	CP_B15g01045		CP_A06g00526	CP_B18g01353
CP_A08g01791	CP_B15g01058		CP_A06g00545	CP_B18g01332
CP_A08g01878	CP_B15g01165		CP_A06g00597	CP_B18g01264
CP_A08g00013	CP_B19g01282		CP_A06g00623	CP_B18g01235
CP_A08g00018	CP_B19g01311		CP_A06g00640	CP_B18g01211
CP_A08g00026	CP_B19g01318		CP_A06g00665	CP_B18g01185
CP_A08g00036	CP_B19g01312		CP_A06g01246	CP_B18g00608
CP_A08g00318	CP_B22g00354		CP_A06g01267	CP_B18g00588
CP_A08g00347	CP_B22g00384		CP_A06g01303	CP_B18g00558
CP_A08g00348	CP_B22g00398		CP_A06g01345	CP_B18g00497
CP_A08g00425	CP_B22g00496		CP_A06g01358	CP_B18g00488
CP_A09g00394	CP_B12g01365		CP_A06g01360	CP_B18g00485
CP_A09g00562	CP_B12g01198		CP_A06g01440	CP_B18g00391
CP_A09g00602	CP_B12g01178		CP_A06g00185	CP_B18g01731
CP_A09g00615	CP_B12g01166		CP_A06g00191	CP_B18g01724
CP_A09g00618	CP_B12g01162		CP_A06g00249	CP_B18g01657
CP_A09g00063	CP_B12g01825		CP_A06g00055	CP_B18g01858
CP_A09g00133	CP_B12g01758		CP_A06g00066	CP_B18g01867
CP_A09g00286	CP_B12g01562		CP_A06g02466	CP_B19g01845
CP_A09g00318	CP_B12g01528		CP_A06g02469	CP_B19g01848
CP_A09g01092	CP_B21g01028		CP_A06g01515	CP_B19g00774
CP_A09g01159	CP_B21g00973		CP_A06g01518	CP_B19g00773
CP_A09g01175	CP_B21g00945		CP_A06g01616	CP_B19g00878
CP_A09g01208	CP_B21g00917		CP_A06g01623	CP_B19g00885
CP_A09g01236	CP_B21g00890		CP_A06g01630	CP_B19g00891
CP_A09g01438	CP_B21g00706		CP_A06g01743	CP_B19g01010
CP_A09g01479	CP_B21g00665		CP_A06g01837	CP_B19g01103
CP_A09g01506	CP_B21g00644		CP_A06g01872	CP_B19g01143
CP_A09g01588	CP_B21g00551		CP_A06g01954	CP_B19g01211
CP_A09g01615	CP_B21g00518		CP_A06g01959	CP_B19g01221
CP_A09g01678	CP_B21g00460		CP_A06g02560	CP_B19g01988
CP_A09g01801	CP_B21g00328		CP_A06g02565	CP_B19g01992
CP_A09g01836	CP_B21g00291		CP_A06g02233	CP_B19g01613
CP_A09g01838	CP_B21g00289		CP_A06g02244	CP_B19g01604
CP_A09g01866	CP_B21g00256		CP_A06g02322	CP_B19g01715
CP_A09g01947	CP_B21g00175		CP_A06g02326	CP_B19g01707
CP_A09g01978	CP_B21g00143		CP_A06g02397	CP_B19g01783
CP_A09g02055	CP_B21g00032		CP_A06g01976	CP_B19g01340
CP_A09g00707	CP_B22g00178		CP_A06g02014	CP_B19g01386
CP_A09g00796	CP_B22g00239		CP_A06g02019	CP_B19g01395
CP_A09g00811	CP_B22g00272		CP_A06g02020	CP_B19g01396
CP_A10g01706	CP_B15g01714		CP_A06g02091	CP_B19g01486
CP_A10g01810	CP_B15g01607		CP_A06g02103	CP_B19g01493
CP_A10g01922	CP_B15g01503		CP_A06g02171	CP_B19g01568
CP_A10g01932	CP_B15g01492		CP_A07g00427	CP_B14g01219
CP_A10g01935	CP_B15g01489		CP_A07g00628	CP_B14g01080
CP_A10g01949	CP_B15g01466		CP_A07g00667	CP_B14g01051
CP_A10g01972	CP_B15g01430		CP_A07g00082	CP_B14g01686
CP_A10g02045	CP_B15g01341		CP_A07g00129	CP_B14g01631
CP_A10g02052	CP_B15g01308		CP_A07g00158	CP_B14g01597
CP_A10g01426	CP_B15g00877		CP_A07g00240	CP_B14g01496
CP_A10g00015	CP_B19g01331		CP_A07g00248	CP_B14g01485
CP_A10g00632	CP_B20g01673		CP_A07g00273	CP_B14g01455
CP_A10g00702	CP_B20g01614		CP_A07g00327	CP_B14g01396
CP_A10g00723	CP_B20g01598		CP_A07g00331	CP_B14g01392
CP_A10g01098	CP_B20g01320		CP_A07g00903	CP_B20g00504
CP_A10g01168	CP_B20g01246		CP_A07g01072	CP_B20g00360
CP_A10g01183	CP_B20g01228		CP_A07g01117	CP_B20g00303
CP_A10g01190	CP_B20g01219		CP_A07g01121	CP_B20g00298
CP_A10g01219	CP_B20g01195		CP_A07g01260	CP_B20g00151
CP_A10g01360	CP_B20g01152		CP_A07g00740	CP_B20g00711
CP_A10g01366	CP_B20g01162		CP_A07g00764	CP_B20g00681
CP_A10g01374	CP_B20g01174		CP_A07g00781	CP_B20g00670
CP_A10g01057	CP_B20g01331		CP_A08g01412	CP_B13g01512
CP_A10g00059	CP_B22g01520		CP_A08g01416	CP_B13g01516
CP_A10g00111	CP_B22g01453		CP_A08g01447	CP_B13g01542
CP_A10g00159	CP_B22g01403		CP_A08g01540	CP_B13g01636
CP_A10g00225	CP_B22g01319		CP_A08g01562	CP_B13g01659
CP_A10g00256	CP_B22g01271		CP_A08g00968	CP_B13g01070
CP_A10g00278	CP_B22g01217		CP_A08g00992	CP_B13g01040
CP_A10g00291	CP_B22g01199		CP_A08g01015	CP_B13g01017
CP_A10g01557	CP_B22g00680		CP_A08g01019	CP_B13g01024
CP_A10g00422	CP_B22g01076		CP_A08g01026	CP_B13g01017
CP_A10g00450	CP_B22g01043		CP_A08g01070	CP_B13g00970
CP_A10g00485	CP_B22g00999		CP_A08g00685	CP_B13g01210
CP_A10g00596	CP_B22g00862		CP_A08g00705	CP_B13g01200
CP_A10g00598	CP_B22g00858		CP_A08g00716	CP_B13g01199
CP_A16g00027	CP_B04g02021		CP_A08g00742	CP_B13g01143
CP_A16g00131	CP_B04g01873		CP_A08g00743	CP_B13g01144
CP_A16g00167	CP_B04g01832		CP_A08g00753	CP_B13g01158
CP_A16g00200	CP_B04g01774		CP_A08g00759	CP_B13g01148
CP_A16g00455	CP_B04g01468		CP_A08g00591	CP_B13g01334
CP_A16g00509	CP_B04g01422		CP_A08g00620	CP_B13g01289
CP_A16g00578	CP_B04g01363		CP_A08g00494	CP_B13g01718
CP_A16g01215	CP_B04g00511		CP_A08g00082	CP_B15g02145
CP_A16g01228	CP_B04g00524		CP_A08g00090	CP_B15g02138
CP_A16g01242	CP_B04g00553		CP_A08g00148	CP_B15g02069
CP_A16g01247	CP_B04g00558		CP_A08g01626	CP_B15g01789
CP_A16g01358	CP_B04g00660		CP_A08g01631	CP_B15g01797
CP_A16g01366	CP_B04g00669		CP_A08g01659	CP_B15g01831
CP_A16g01456	CP_B04g00765		CP_A08g00186	CP_B15g01961
CP_A16g01548	CP_B04g00867		CP_A08g00187	CP_B15g01960
CP_A16g01578	CP_B04g00900		CP_A08g00190	CP_B15g01958
CP_A16g01611	CP_B04g00929		CP_A08g00208	CP_B15g01932
CP_A16g01667	CP_B04g01006		CP_A08g00211	CP_B15g01939
CP_A16g01741	CP_B04g01077		CP_A08g00219	CP_B15g01932
CP_A16g01770	CP_B04g01102		CP_A08g00229	CP_B15g01923
CP_A16g01792	CP_B04g01137		CP_A08g00262	CP_B15g01887
CP_A16g00707	CP_B04g00005		CP_A08g00280	CP_B15g01871
CP_A16g00756	CP_B04g00042		CP_A08g01703	CP_B15g00931
CP_A16g00919	CP_B04g00204		CP_A08g01733	CP_B15g00968
CP_A16g00926	CP_B04g00214		CP_A08g01797	CP_B15g01066
CP_A16g00988	CP_B04g00290		CP_A08g00385	CP_B22g00450
CP_A16g01061	CP_B04g00368		CP_A08g00393	CP_B22g00459
CP_A16g01064	CP_B04g00376		CP_A09g00384	CP_B12g01373
CP_A16g01091	CP_B04g00400		CP_A09g00395	CP_B12g01364
CP_A16g01092	CP_B04g00402		CP_A09g00397	CP_B12g01362
CP_A16g00628	CP_B04g01328		CP_A09g00428	CP_B12g01300
CP_A16g00631	CP_B04g01311		CP_A09g00536	CP_B12g01229
CP_A16g00655	CP_B04g01272		CP_A09g00551	CP_B12g01210
CP_A16g00661	CP_B04g01265		CP_A09g00570	CP_B12g01195
CP_A16g00679	CP_B04g01236		CP_A09g00599	CP_B12g01179
CP_A16g00693	CP_B04g01213		CP_A09g00090	CP_B12g01797
CP_A16g00703	CP_B04g01203		CP_A09g00126	CP_B12g01765
CP_A16g00720	CP_B04g01206		CP_A09g00174	CP_B12g01711
			CP_A09g00257	CP_B12g01608
			CP_A09g00283	CP_B12g01565
			CP_A09g01137	CP_B21g00996
			CP_A09g01171	CP_B21g00954
			CP_A09g01180	CP_B21g00940
			CP_A09g01232	CP_B21g00895
			CP_A09g01256	CP_B21g00868
			CP_A09g01257	CP_B21g00867
			CP_A09g01258	CP_B21g00866
			CP_A09g01266	CP_B21g00853
			CP_A09g01333	CP_B21g00813
			CP_A09g01360	CP_B21g00787
			CP_A09g01445	CP_B21g00695
			CP_A09g01511	CP_B21g00636
			CP_A09g01572	CP_B21g00569
			CP_A09g01578	CP_B21g00562
			CP_A09g01607	CP_B21g00527
			CP_A09g01612	CP_B21g00520
			CP_A09g01623	CP_B21g00515
			CP_A09g01671	CP_B21g00468
			CP_A09g01682	CP_B21g00453
			CP_A09g01733	CP_B21g00403
			CP_A09g01793	CP_B21g00337
			CP_A09g01872	CP_B21g00250
			CP_A09g01884	CP_B21g00228
			CP_A09g01932	CP_B21g00189
			CP_A09g01955	CP_B21g00124
			CP_A09g01956	CP_B21g00125
			CP_A09g01996	CP_B21g00124
			CP_A09g02014	CP_B21g00096
			CP_A09g02034	CP_B21g00075
			CP_A09g02063	CP_B21g00025
			CP_A09g00945	CP_B21g01117
			CP_A09g00974	CP_B21g01081
			CP_A09g01019	CP_B21g01070
			CP_A09g00623	CP_B22g00090
			CP_A09g00750	CP_B22g00208
			CP_A09g00766	CP_B22g00234
			CP_A09g00809	CP_B22g00274
			CP_A09g00810	CP_B22g00273
			CP_A09g00839	CP_B22g00273
			CP_A09g00871	CP_B22g00307
			CP_A09g00891	CP_B22g00326
			CP_A10g01691	CP_B15g01727
			CP_A10g01726	CP_B15g01689
			CP_A10g01757	CP_B15g01669
			CP_A10g01772	CP_B15g01661
			CP_A10g01870	CP_B15g01561
			CP_A10g01907	CP_B15g01521
			CP_A10g01927	CP_B15g01498
			CP_A10g01986	CP_B15g01416
			CP_A10g01994	CP_B15g01392
			CP_A10g02074	CP_B15g01289
			CP_A10g00640	CP_B20g01666
			CP_A10g00668	CP_B20g01639
			CP_A10g00742	CP_B20g01581
			CP_A10g00749	CP_B20g01575
			CP_A10g00785	CP_B20g01542
			CP_A10g00917	CP_B20g01442
			CP_A10g00921	CP_B20g01437
			CP_A10g00939	CP_B20g01416
			CP_A10g00958	CP_B20g01391
			CP_A10g00959	CP_B20g01394
			CP_A10g00973	CP_B20g01394
			CP_A10g01026	CP_B20g01346
			CP_A10g01027	CP_B20g01348
			CP_A10g01193	CP_B20g01217
			CP_A10g01233	CP_B20g01044
			CP_A10g01239	CP_B20g01049
			CP_A10g01243	CP_B20g01060
			CP_A10g01245	CP_B20g01044
			CP_A10g01284	CP_B20g01082
			CP_A10g01296	CP_B20g01095
			CP_A10g01297	CP_B20g01096
			CP_A10g01300	CP_B20g01094
			CP_A10g01304	CP_B20g01098
			CP_A10g01314	CP_B20g01108
			CP_A10g01316	CP_B20g01110
			CP_A10g01319	CP_B20g01112
			CP_A10g01376	CP_B20g01177
			CP_A10g01378	CP_B20g01179
			CP_A10g01386	CP_B20g01185
			CP_A10g01387	CP_B20g01186
			CP_A10g01052	CP_B20g01337
			CP_A10g00046	CP_B22g01537
			CP_A10g00071	CP_B22g01505
			CP_A10g00087	CP_B22g01485
			CP_A10g00141	CP_B22g01421
			CP_A10g00267	CP_B22g01259
			CP_A10g00311	CP_B22g01172
			CP_A10g00335	CP_B22g01146
			CP_A10g01511	CP_B22g00715
			CP_A10g01515	CP_B22g00711
			CP_A10g01545	CP_B22g00689
			CP_A10g01613	CP_B22g00630
			CP_A10g01660	CP_B22g00532
			CP_A10g00432	CP_B22g01063
			CP_A10g00433	CP_B22g01059
			CP_A10g00436	CP_B22g01057
			CP_A10g00486	CP_B22g00997
			CP_A10g00546	CP_B22g00927
			CP_A10g00614	CP_B22g00818
			CP_A16g00035	CP_B04g02010
			CP_A16g00039	CP_B04g02006
			CP_A16g00151	CP_B04g01854
			CP_A16g00180	CP_B04g01806
			CP_A16g00228	CP_B04g01753
			CP_A16g00403	CP_B04g01523
			CP_A16g00440	CP_B04g01479
			CP_A16g00532	CP_B04g01404
			CP_A16g00549	CP_B04g01392
			CP_A16g00568	CP_B04g01377
			CP_A16g00583	CP_B04g01360
			CP_A16g01252	CP_B04g00562
			CP_A16g01289	CP_B04g00600
			CP_A16g01351	CP_B04g00656
			CP_A16g01466	CP_B04g00780
			CP_A16g01481	CP_B04g00792
			CP_A16g01639	CP_B04g00965
			CP_A16g01710	CP_B04g01045
			CP_A16g01711	CP_B04g01046
			CP_A16g01713	CP_B04g01048
			CP_A16g01728	CP_B04g01063
			CP_A16g01826	CP_B04g01189
			CP_A16g00875	CP_B04g00154
			CP_A16g00884	CP_B04g00162
			CP_A16g00899	CP_B04g00186
			CP_A16g00910	CP_B04g00194
			CP_A16g00914	CP_B04g00199
			CP_A16g01056	CP_B04g00362
			CP_A16g01081	CP_B04g00391
			CP_A16g00643	CP_B04g01283
