# Supplementary material for: Diploid and tetraploid genomes of Acorus and the evolution of monocots
Source: Nat Commun. 2023 Jun 20;14:3661. doi: 10.1038/s41467-023-38829-3 (PMC10282084; doi:10.1038/s41467-023-38829-3)
Supplement: Supplementary file 18 — Supplementary Data 15 [file 41467_2023_38829_MOESM18_ESM.xlsx]

## Sheet: Sheet1
Lost genes in Subgenome A			Lost genes in Subgenome B
CP_B18g00182			CP_A07g00878
CP_B11g00881			CP_A01g00101
CP_B18g00740			CP_A03g02058
CP_B22g01344			CP_A05g02432
CP_B14g01614			CP_A10g00003
CP_B17g02055			CP_A10g00902
CP_B18g02114			CP_A01g02781
CP_B04g00111			CP_A03g00067
CP_B04g00175			CP_A03g01017
CP_B04g00499			CP_A03g01067
CP_B04g00763			CP_A03g02489
CP_B04g01274			CP_A05g00441
CP_B04g01760			CP_A05g00681
CP_B11g00318			CP_A05g01284
CP_B11g01066			CP_A05g02421
CP_B12g00005			CP_A05g02439
CP_B12g01368			CP_A05g02450
CP_B12g01439			CP_A06g02215
CP_B13g00119			CP_A06g02226
CP_B13g00162			CP_A06g02373
CP_B14g00071			CP_A08g00007
CP_B14g01747			CP_A08g00285
CP_B15g02061			CP_A08g00331
CP_B17g01437			CP_A08g00335
CP_B18g01888			CP_A08g00500
CP_B18g02018			CP_A08g01272
CP_B18g02064			CP_A09g00016
CP_B19g00368			CP_A09g00628
CP_B19g00979			CP_A09g01490
CP_B19g01623			CP_A09g01655
CP_B19g01638			CP_A10g00396
CP_B19g01894			CP_A10g00896
CP_B20g01457			CP_A16g01281
CP_B20g01731			CP_A16g01637
CP_B20g01812			CP_A16g01649
CP_B20g01997			CP_A16g01651
CP_B21g00050			CP_A01g00017
CP_B21g00219			CP_A01g00018
CP_B21g00329			CP_A01g00030
CP_B22g01223			CP_A01g00034
CP_B22g01242			CP_A01g00035
CP_B22g01245			CP_A01g00090
CP_B22g01364			CP_A01g00093
CP_B22g01515			CP_A01g00095
CP_B04g00017			CP_A01g00104
CP_B04g00037			CP_A01g00105
CP_B04g00065			CP_A01g00107
CP_B04g00180			CP_A01g00109
CP_B04g00181			CP_A01g00110
CP_B04g00182			CP_A01g00203
CP_B04g00195			CP_A01g00229
CP_B04g00242			CP_A01g00247
CP_B04g00249			CP_A01g00260
CP_B04g00274			CP_A01g00409
CP_B04g00275			CP_A01g00446
CP_B04g00276			CP_A01g00462
CP_B04g00292			CP_A01g00485
CP_B04g00340			CP_A01g00519
CP_B04g00493			CP_A01g00769
CP_B04g00494			CP_A01g00800
CP_B04g00496			CP_A01g01068
CP_B04g00685			CP_A01g01265
CP_B04g00687			CP_A01g01407
CP_B04g00740			CP_A01g01592
CP_B04g00745			CP_A01g01676
CP_B04g00753			CP_A01g01796
CP_B04g00770			CP_A01g01835
CP_B04g00785			CP_A01g01928
CP_B04g00786			CP_A01g02082
CP_B04g00799			CP_A01g02107
CP_B04g00851			CP_A01g02301
CP_B04g00970			CP_A01g02564
CP_B04g01018			CP_A01g02649
CP_B04g01100			CP_A01g02731
CP_B04g01195			CP_A01g02782
CP_B04g01196			CP_A01g02924
CP_B04g01197			CP_A01g02958
CP_B04g01202			CP_A01g02960
CP_B04g01204			CP_A01g02963
CP_B04g01216			CP_A01g02971
CP_B04g01237			CP_A01g03006
CP_B04g01326			CP_A02g00022
CP_B04g01514			CP_A02g00034
CP_B04g01558			CP_A02g00059
CP_B04g01852			CP_A02g00121
CP_B04g01858			CP_A02g00122
CP_B04g01897			CP_A02g00123
CP_B04g01937			CP_A02g00233
CP_B04g01939			CP_A02g00234
CP_B04g01940			CP_A02g00237
CP_B04g01941			CP_A02g00307
CP_B04g01942			CP_A02g00314
CP_B04g01945			CP_A02g00472
CP_B04g01946			CP_A02g00503
CP_B04g01948			CP_A02g00569
CP_B04g01949			CP_A02g00601
CP_B04g01950			CP_A02g00686
CP_B04g01951			CP_A02g00922
CP_B11g00003			CP_A02g01056
CP_B11g00009			CP_A02g01088
CP_B11g00011			CP_A02g01253
CP_B11g00014			CP_A02g01256
CP_B11g00019			CP_A02g01462
CP_B11g00024			CP_A02g01588
CP_B11g00117			CP_A03g00011
CP_B11g00298			CP_A03g00068
CP_B11g00299			CP_A03g00147
CP_B11g00300			CP_A03g00151
CP_B11g00302			CP_A03g00152
CP_B11g00304			CP_A03g00153
CP_B11g00305			CP_A03g00154
CP_B11g00307			CP_A03g00155
CP_B11g00308			CP_A03g00156
CP_B11g00310			CP_A03g00157
CP_B11g00316			CP_A03g00160
CP_B11g00317			CP_A03g00161
CP_B11g00319			CP_A03g00164
CP_B11g00323			CP_A03g00224
CP_B11g00327			CP_A03g00343
CP_B11g00342			CP_A03g00354
CP_B11g00351			CP_A03g00414
CP_B11g00411			CP_A03g00432
CP_B11g00476			CP_A03g00487
CP_B11g00480			CP_A03g00592
CP_B11g00761			CP_A03g00699
CP_B11g00844			CP_A03g00739
CP_B11g00875			CP_A03g00743
CP_B11g00895			CP_A03g00846
CP_B11g00988			CP_A03g00899
CP_B11g00994			CP_A03g00905
CP_B11g01059			CP_A03g00921
CP_B11g01098			CP_A03g00980
CP_B11g01209			CP_A03g01157
CP_B11g01464			CP_A03g01271
CP_B11g01490			CP_A03g01320
CP_B11g01669			CP_A03g01686
CP_B11g01689			CP_A03g01857
CP_B11g01717			CP_A03g01952
CP_B11g01721			CP_A03g02036
CP_B11g01853			CP_A03g02044
CP_B11g01856			CP_A03g02215
CP_B11g01861			CP_A03g02458
CP_B11g01863			CP_A03g02488
CP_B11g01901			CP_A03g02539
CP_B11g01917			CP_A03g02550
CP_B11g01922			CP_A03g02551
CP_B11g02050			CP_A03g02571
CP_B11g02116			CP_A05g00173
CP_B11g02156			CP_A05g00289
CP_B11g02299			CP_A05g00439
CP_B11g02305			CP_A05g00602
CP_B11g02312			CP_A05g00633
CP_B11g02340			CP_A05g00680
CP_B11g02368			CP_A05g00832
CP_B12g00083			CP_A05g00844
CP_B12g00095			CP_A05g00969
CP_B12g00161			CP_A05g01017
CP_B12g00468			CP_A05g01051
CP_B12g00538			CP_A05g01055
CP_B12g00647			CP_A05g01094
CP_B12g00818			CP_A05g01108
CP_B12g00838			CP_A05g01141
CP_B12g00922			CP_A05g01181
CP_B12g00956			CP_A05g01198
CP_B12g01054			CP_A05g01224
CP_B12g01065			CP_A05g01279
CP_B12g01140			CP_A05g01282
CP_B12g01308			CP_A05g01283
CP_B12g01334			CP_A05g01286
CP_B12g01336			CP_A05g01446
CP_B12g01387			CP_A05g01448
CP_B12g01388			CP_A05g01530
CP_B12g01389			CP_A05g01554
CP_B12g01391			CP_A05g01704
CP_B12g01394			CP_A05g01792
CP_B12g01395			CP_A05g01816
CP_B12g01396			CP_A05g01894
CP_B12g01399			CP_A05g01937
CP_B12g01403			CP_A05g01994
CP_B12g01404			CP_A05g02140
CP_B12g01409			CP_A05g02154
CP_B12g01410			CP_A05g02197
CP_B12g01411			CP_A05g02213
CP_B12g01417			CP_A05g02224
CP_B12g01418			CP_A05g02351
CP_B12g01422			CP_A05g02383
CP_B12g01425			CP_A05g02389
CP_B12g01435			CP_A05g02399
CP_B12g01436			CP_A05g02403
CP_B12g01442			CP_A05g02405
CP_B12g01446			CP_A05g02406
CP_B12g01447			CP_A05g02407
CP_B12g01452			CP_A05g02417
CP_B12g01459			CP_A05g02418
CP_B12g01528			CP_A05g02419
CP_B12g01565			CP_A05g02422
CP_B12g01570			CP_A05g02424
CP_B12g01573			CP_A05g02425
CP_B12g01574			CP_A05g02428
CP_B12g01584			CP_A05g02431
CP_B12g01601			CP_A05g02453
CP_B12g01620			CP_A05g02454
CP_B12g01625			CP_A05g02455
CP_B12g01697			CP_A05g02456
CP_B12g01732			CP_A05g02457
CP_B12g01829			CP_A05g02460
CP_B13g00104			CP_A05g02463
CP_B13g00109			CP_A05g02468
CP_B13g00110			CP_A05g02478
CP_B13g00111			CP_A05g02479
CP_B13g00112			CP_A05g02481
CP_B13g00122			CP_A05g02482
CP_B13g00132			CP_A05g02483
CP_B13g00159			CP_A05g02484
CP_B13g00163			CP_A05g02497
CP_B13g00183			CP_A05g02498
CP_B13g00193			CP_A05g02505
CP_B13g00196			CP_A05g02506
CP_B13g00198			CP_A05g02512
CP_B13g00199			CP_A06g00026
CP_B13g00200			CP_A06g00031
CP_B13g00204			CP_A06g00064
CP_B13g00205			CP_A06g00082
CP_B13g00206			CP_A06g00086
CP_B13g00207			CP_A06g00129
CP_B13g00208			CP_A06g00139
CP_B13g00213			CP_A06g00141
CP_B13g00215			CP_A06g00144
CP_B13g00223			CP_A06g00145
CP_B13g00225			CP_A06g00229
CP_B13g00231			CP_A06g00276
CP_B13g00258			CP_A06g00367
CP_B13g00340			CP_A06g00418
CP_B13g00361			CP_A06g00859
CP_B13g00410			CP_A06g01101
CP_B13g00412			CP_A06g01331
CP_B13g00500			CP_A06g01444
CP_B13g00527			CP_A06g01535
CP_B13g00592			CP_A06g01600
CP_B13g00596			CP_A06g01602
CP_B13g00814			CP_A06g01603
CP_B13g00835			CP_A06g01617
CP_B13g01081			CP_A06g01696
CP_B13g01087			CP_A06g01697
CP_B13g01088			CP_A06g01700
CP_B13g01146			CP_A06g01789
CP_B13g01160			CP_A06g01819
CP_B13g01200			CP_A06g01839
CP_B13g01260			CP_A06g01842
CP_B13g01641			CP_A06g01843
CP_B14g00010			CP_A06g01895
CP_B14g00014			CP_A06g01901
CP_B14g00037			CP_A06g01947
CP_B14g00053			CP_A06g02011
CP_B14g00054			CP_A06g02195
CP_B14g00058			CP_A06g02197
CP_B14g00062			CP_A06g02198
CP_B14g00063			CP_A06g02201
CP_B14g00070			CP_A06g02207
CP_B14g00072			CP_A06g02214
CP_B14g00074			CP_A06g02227
CP_B14g00075			CP_A06g02228
CP_B14g00079			CP_A06g02311
CP_B14g00080			CP_A06g02337
CP_B14g00085			CP_A06g02374
CP_B14g00170			CP_A06g02423
CP_B14g00171			CP_A06g02433
CP_B14g00174			CP_A06g02434
CP_B14g00176			CP_A06g02435
CP_B14g00179			CP_A06g02441
CP_B14g00181			CP_A06g02444
CP_B14g00183			CP_A06g02541
CP_B14g00184			CP_A06g02563
CP_B14g00189			CP_A06g02566
CP_B14g00190			CP_A07g00034
CP_B14g00192			CP_A07g00039
CP_B14g00193			CP_A07g00040
CP_B14g00199			CP_A07g00041
CP_B14g00252			CP_A07g00045
CP_B14g00282			CP_A07g00047
CP_B14g00305			CP_A07g00074
CP_B14g00324			CP_A07g00130
CP_B14g00373			CP_A07g00326
CP_B14g00383			CP_A07g00582
CP_B14g00537			CP_A07g00689
CP_B14g00566			CP_A07g00842
CP_B14g00576			CP_A07g00877
CP_B14g00584			CP_A07g01021
CP_B14g00861			CP_A07g01200
CP_B14g00893			CP_A07g01263
CP_B14g01240			CP_A07g01317
CP_B14g01256			CP_A07g01391
CP_B14g01415			CP_A08g00003
CP_B14g01444			CP_A08g00004
CP_B15g00080			CP_A08g00006
CP_B15g00250			CP_A08g00014
CP_B15g00310			CP_A08g00022
CP_B15g00314			CP_A08g00023
CP_B15g00331			CP_A08g00025
CP_B15g00347			CP_A08g00086
CP_B15g00364			CP_A08g00100
CP_B15g00446			CP_A08g00184
CP_B15g00595			CP_A08g00321
CP_B15g00635			CP_A08g00342
CP_B15g01073			CP_A08g00517
CP_B15g01097			CP_A08g00638
CP_B15g01438			CP_A08g00747
CP_B15g01479			CP_A08g00903
CP_B15g01519			CP_A08g00922
CP_B15g01624			CP_A08g01146
CP_B15g01628			CP_A08g01220
CP_B15g01660			CP_A08g01231
CP_B15g01699			CP_A08g01441
CP_B15g01703			CP_A08g01510
CP_B15g01759			CP_A08g01564
CP_B15g01790			CP_A08g01682
CP_B15g01791			CP_A08g01783
CP_B15g01812			CP_A08g01796
CP_B15g01850			CP_A08g01806
CP_B15g01926			CP_A09g00004
CP_B15g01986			CP_A09g00011
CP_B15g02004			CP_A09g00012
CP_B15g02034			CP_A09g00020
CP_B15g02035			CP_A09g00022
CP_B15g02038			CP_A09g00030
CP_B15g02042			CP_A09g00034
CP_B15g02046			CP_A09g00036
CP_B15g02048			CP_A09g00039
CP_B15g02057			CP_A09g00041
CP_B15g02058			CP_A09g00045
CP_B15g02060			CP_A09g00076
CP_B15g02128			CP_A09g00142
CP_B15g02129			CP_A09g00211
CP_B15g02183			CP_A09g00281
CP_B15g02194			CP_A09g00388
CP_B15g02195			CP_A09g00683
CP_B17g00095			CP_A09g00758
CP_B17g00222			CP_A09g00905
CP_B17g00239			CP_A09g00909
CP_B17g00248			CP_A09g01397
CP_B17g00272			CP_A09g01413
CP_B17g00280			CP_A09g01629
CP_B17g00376			CP_A09g01637
CP_B17g00466			CP_A09g01649
CP_B17g00468			CP_A09g01693
CP_B17g00473			CP_A09g01757
CP_B17g00809			CP_A09g01797
CP_B17g00893			CP_A09g01816
CP_B17g00951			CP_A09g01836
CP_B17g01129			CP_A09g01877
CP_B17g01150			CP_A09g01902
CP_B17g01234			CP_A09g01928
CP_B17g01491			CP_A09g01930
CP_B17g01533			CP_A09g01963
CP_B17g01621			CP_A09g01969
CP_B17g01631			CP_A10g00001
CP_B17g01632			CP_A10g00005
CP_B17g01633			CP_A10g00009
CP_B17g01642			CP_A10g00012
CP_B17g01652			CP_A10g00013
CP_B17g01654			CP_A10g00020
CP_B17g01657			CP_A10g00157
CP_B17g01658			CP_A10g00333
CP_B17g01659			CP_A10g00334
CP_B17g01664			CP_A10g00349
CP_B17g01665			CP_A10g00384
CP_B17g01667			CP_A10g00390
CP_B17g01672			CP_A10g00393
CP_B17g01680			CP_A10g00397
CP_B17g01705			CP_A10g00408
CP_B17g01719			CP_A10g00409
CP_B17g01721			CP_A10g00410
CP_B17g01756			CP_A10g00412
CP_B17g01757			CP_A10g00413
CP_B17g01759			CP_A10g00415
CP_B17g01919			CP_A10g00542
CP_B17g01921			CP_A10g00720
CP_B17g01927			CP_A10g00825
CP_B17g01934			CP_A10g00828
CP_B17g01939			CP_A10g00864
CP_B17g01940			CP_A10g00866
CP_B17g02153			CP_A10g00870
CP_B17g02163			CP_A10g00872
CP_B17g02164			CP_A10g00875
CP_B17g02221			CP_A10g00876
CP_B17g02325			CP_A10g00877
CP_B17g02446			CP_A10g00878
CP_B17g02457			CP_A10g00881
CP_B17g02519			CP_A10g00884
CP_B17g02654			CP_A10g00885
CP_B18g00006			CP_A10g00886
CP_B18g00064			CP_A10g00893
CP_B18g00066			CP_A10g00895
CP_B18g00069			CP_A10g00897
CP_B18g00070			CP_A10g00951
CP_B18g00072			CP_A10g01033
CP_B18g00078			CP_A10g01040
CP_B18g00079			CP_A10g01071
CP_B18g00089			CP_A10g01073
CP_B18g00091			CP_A10g01075
CP_B18g00130			CP_A10g01080
CP_B18g00158			CP_A10g01082
CP_B18g00214			CP_A10g01091
CP_B18g00234			CP_A10g01092
CP_B18g00333			CP_A10g01093
CP_B18g00422			CP_A10g01094
CP_B18g00510			CP_A10g01181
CP_B18g00657			CP_A10g01225
CP_B18g00729			CP_A10g01275
CP_B18g00786			CP_A10g01393
CP_B18g00875			CP_A10g01468
CP_B18g00896			CP_A10g01470
CP_B18g01024			CP_A10g01607
CP_B18g01222			CP_A10g02043
CP_B18g01349			CP_A10g02058
CP_B18g01382			CP_A16g00031
CP_B18g01415			CP_A16g00186
CP_B18g01451			CP_A16g00191
CP_B18g01461			CP_A16g00225
CP_B18g01502			CP_A16g00258
CP_B18g01517			CP_A16g00294
CP_B18g01610			CP_A16g00298
CP_B18g01612			CP_A16g00521
CP_B18g01614			CP_A16g00594
CP_B18g01617			CP_A16g00934
CP_B18g01622			CP_A16g01075
CP_B18g01628			CP_A16g01094
CP_B18g01629			CP_A16g01134
CP_B18g01632			CP_A16g01135
CP_B18g01634			CP_A16g01139
CP_B18g01675			CP_A16g01140
CP_B18g01693			CP_A16g01145
CP_B18g01711			CP_A16g01148
CP_B18g01713			CP_A16g01149
CP_B18g01714			CP_A16g01159
CP_B18g01775			CP_A16g01162
CP_B18g01789			CP_A16g01163
CP_B18g01795			CP_A16g01168
CP_B18g01798			CP_A16g01173
CP_B18g01801			CP_A16g01210
CP_B18g01806			CP_A16g01363
CP_B18g01807			CP_A16g01372
CP_B18g01819			CP_A16g01408
CP_B18g01834			CP_A16g01643
CP_B18g01835			CP_A16g01644
CP_B18g01845			CP_A16g01645
CP_B18g01846			CP_A16g01650
CP_B18g01851			CP_A16g01676
CP_B18g01853			CP_A16g01678
CP_B18g01870			CP_A16g01685
CP_B18g01871			CP_A16g01762
CP_B18g01872			CP_A16g01764
CP_B18g01874			CP_A16g01830
CP_B18g01879			CP_A01g00015
CP_B18g01949			CP_A01g00037
CP_B18g01950			CP_A01g00051
CP_B18g01957			CP_A01g00094
CP_B18g01964			CP_A01g00111
CP_B18g02001			CP_A01g00167
CP_B18g02003			CP_A01g00177
CP_B18g02004			CP_A01g00208
CP_B18g02007			CP_A01g00214
CP_B18g02008			CP_A01g00236
CP_B18g02013			CP_A01g00289
CP_B18g02017			CP_A01g00299
CP_B18g02019			CP_A01g00301
CP_B18g02026			CP_A01g00315
CP_B18g02028			CP_A01g00385
CP_B18g02029			CP_A01g00435
CP_B18g02058			CP_A01g00439
CP_B18g02059			CP_A01g00549
CP_B18g02060			CP_A01g00571
CP_B18g02061			CP_A01g00574
CP_B18g02062			CP_A01g00579
CP_B18g02063			CP_A01g00612
CP_B18g02066			CP_A01g00625
CP_B18g02080			CP_A01g00644
CP_B18g02083			CP_A01g00672
CP_B18g02095			CP_A01g00691
CP_B18g02100			CP_A01g00726
CP_B18g02101			CP_A01g00743
CP_B18g02105			CP_A01g00798
CP_B18g02106			CP_A01g00818
CP_B18g02109			CP_A01g00832
CP_B18g02111			CP_A01g00989
CP_B18g02118			CP_A01g00992
CP_B18g02120			CP_A01g01063
CP_B18g02121			CP_A01g01110
CP_B18g02127			CP_A01g01170
CP_B18g02128			CP_A01g01200
CP_B18g02130			CP_A01g01221
CP_B18g02131			CP_A01g01233
CP_B19g00006			CP_A01g01239
CP_B19g00064			CP_A01g01267
CP_B19g00234			CP_A01g01311
CP_B19g00304			CP_A01g01357
CP_B19g00329			CP_A01g01370
CP_B19g00407			CP_A01g01371
CP_B19g00418			CP_A01g01378
CP_B19g00509			CP_A01g01472
CP_B19g00737			CP_A01g01477
CP_B19g00770			CP_A01g01504
CP_B19g00889			CP_A01g01528
CP_B19g00953			CP_A01g01557
CP_B19g01111			CP_A01g01597
CP_B19g01206			CP_A01g01635
CP_B19g01236			CP_A01g01651
CP_B19g01238			CP_A01g01714
CP_B19g01239			CP_A01g01728
CP_B19g01244			CP_A01g01766
CP_B19g01291			CP_A01g01775
CP_B19g01293			CP_A01g01857
CP_B19g01317			CP_A01g01913
CP_B19g01319			CP_A01g01922
CP_B19g01320			CP_A01g01969
CP_B19g01323			CP_A01g01975
CP_B19g01326			CP_A01g02057
CP_B19g01329			CP_A01g02177
CP_B19g01330			CP_A01g02231
CP_B19g01334			CP_A01g02314
CP_B19g01336			CP_A01g02372
CP_B19g01340			CP_A01g02378
CP_B19g01369			CP_A01g02383
CP_B19g01414			CP_A01g02410
CP_B19g01440			CP_A01g02523
CP_B19g01444			CP_A01g02550
CP_B19g01450			CP_A01g02581
CP_B19g01512			CP_A01g02620
CP_B19g01594			CP_A01g02632
CP_B19g01599			CP_A01g02665
CP_B19g01674			CP_A01g02672
CP_B19g01677			CP_A01g02716
CP_B19g01750			CP_A01g02744
CP_B19g01754			CP_A01g02836
CP_B19g01781			CP_A01g02882
CP_B19g01800			CP_A01g02918
CP_B19g01804			CP_A01g02929
CP_B19g01806			CP_A01g02943
CP_B19g01807			CP_A01g02965
CP_B19g01809			CP_A01g02968
CP_B19g01810			CP_A01g02981
CP_B19g01811			CP_A01g02997
CP_B19g01812			CP_A01g03009
CP_B19g01815			CP_A01g03012
CP_B19g01816			CP_A01g03013
CP_B19g01822			CP_A02g00023
CP_B19g01823			CP_A02g00069
CP_B19g01825			CP_A02g00073
CP_B19g01829			CP_A02g00088
CP_B19g01852			CP_A02g00098
CP_B19g01855			CP_A02g00131
CP_B19g01876			CP_A02g00151
CP_B19g01879			CP_A02g00168
CP_B19g01881			CP_A02g00226
CP_B19g01884			CP_A02g00231
CP_B19g01887			CP_A02g00245
CP_B19g01888			CP_A02g00315
CP_B19g01895			CP_A02g00350
CP_B19g01897			CP_A02g00363
CP_B19g01899			CP_A02g00365
CP_B19g01945			CP_A02g00437
CP_B19g01950			CP_A02g00470
CP_B19g01953			CP_A02g00540
CP_B19g01969			CP_A02g00575
CP_B19g01979			CP_A02g00625
CP_B19g01980			CP_A02g00687
CP_B19g02014			CP_A02g00753
CP_B19g02015			CP_A02g00764
CP_B19g02018			CP_A02g00869
CP_B20g00064			CP_A02g00880
CP_B20g00215			CP_A02g00888
CP_B20g00386			CP_A02g00917
CP_B20g00574			CP_A02g00924
CP_B20g00596			CP_A02g00937
CP_B20g00669			CP_A02g01071
CP_B20g00675			CP_A02g01101
CP_B20g00778			CP_A02g01339
CP_B20g00818			CP_A02g01412
CP_B20g00939			CP_A02g01423
CP_B20g01008			CP_A02g01456
CP_B20g01049			CP_A02g01524
CP_B20g01082			CP_A02g01587
CP_B20g01100			CP_A02g01607
CP_B20g01130			CP_A02g01618
CP_B20g01132			CP_A03g00069
CP_B20g01186			CP_A03g00120
CP_B20g01316			CP_A03g00139
CP_B20g01416			CP_A03g00148
CP_B20g01425			CP_A03g00150
CP_B20g01440			CP_A03g00165
CP_B20g01450			CP_A03g00199
CP_B20g01510			CP_A03g00268
CP_B20g01601			CP_A03g00352
CP_B20g01704			CP_A03g00382
CP_B20g01710			CP_A03g00396
CP_B20g01736			CP_A03g00447
CP_B20g01738			CP_A03g00508
CP_B20g01816			CP_A03g00543
CP_B20g01818			CP_A03g00604
CP_B20g01839			CP_A03g00636
CP_B20g01850			CP_A03g00689
CP_B20g01852			CP_A03g00697
CP_B20g01854			CP_A03g00747
CP_B20g01855			CP_A03g00820
CP_B20g01857			CP_A03g00904
CP_B20g01859			CP_A03g00924
CP_B20g01860			CP_A03g00932
CP_B20g01861			CP_A03g01003
CP_B20g01869			CP_A03g01036
CP_B20g02005			CP_A03g01040
CP_B20g02013			CP_A03g01052
CP_B20g02055			CP_A03g01121
CP_B21g00049			CP_A03g01154
CP_B21g00086			CP_A03g01204
CP_B21g00232			CP_A03g01240
CP_B21g00235			CP_A03g01256
CP_B21g00236			CP_A03g01284
CP_B21g00306			CP_A03g01285
CP_B21g00406			CP_A03g01369
CP_B21g00505			CP_A03g01404
CP_B21g00668			CP_A03g01469
CP_B21g00669			CP_A03g01509
CP_B21g00670			CP_A03g01542
CP_B21g00807			CP_A03g01555
CP_B21g01128			CP_A03g01638
CP_B21g01141			CP_A03g01698
CP_B21g01178			CP_A03g01728
CP_B21g01307			CP_A03g01743
CP_B21g01332			CP_A03g01804
CP_B21g01364			CP_A03g01866
CP_B21g01366			CP_A03g01904
CP_B21g01371			CP_A03g01915
CP_B21g01423			CP_A03g01935
CP_B21g01424			CP_A03g02010
CP_B21g01469			CP_A03g02017
CP_B21g01632			CP_A03g02047
CP_B21g01743			CP_A03g02094
CP_B22g00009			CP_A03g02122
CP_B22g00057			CP_A03g02131
CP_B22g00288			CP_A03g02234
CP_B22g00306			CP_A03g02290
CP_B22g00327			CP_A03g02326
CP_B22g00512			CP_A03g02562
CP_B22g00527			CP_A05g00014
CP_B22g00530			CP_A05g00035
CP_B22g00570			CP_A05g00048
CP_B22g00603			CP_A05g00067
CP_B22g00672			CP_A05g00074
CP_B22g00771			CP_A05g00127
CP_B22g00912			CP_A05g00145
CP_B22g00934			CP_A05g00201
CP_B22g00935			CP_A05g00249
CP_B22g00936			CP_A05g00254
CP_B22g00976			CP_A05g00332
CP_B22g00981			CP_A05g00335
CP_B22g01025			CP_A05g00338
CP_B22g01037			CP_A05g00341
CP_B22g01064			CP_A05g00385
CP_B22g01068			CP_A05g00429
CP_B22g01156			CP_A05g00453
CP_B22g01167			CP_A05g00461
CP_B22g01176			CP_A05g00617
CP_B22g01177			CP_A05g00668
CP_B22g01205			CP_A05g00713
CP_B22g01206			CP_A05g00768
CP_B22g01212			CP_A05g00833
CP_B22g01236			CP_A05g00843
CP_B22g01237			CP_A05g00853
CP_B22g01238			CP_A05g00937
CP_B22g01244			CP_A05g00966
CP_B22g01250			CP_A05g00987
CP_B22g01348			CP_A05g00989
CP_B22g01349			CP_A05g01009
CP_B22g01363			CP_A05g01089
CP_B22g01368			CP_A05g01183
CP_B22g01369			CP_A05g01191
CP_B04g00019			CP_A05g01201
CP_B04g00177			CP_A05g01242
CP_B04g00277			CP_A05g01276
CP_B04g00283			CP_A05g01280
CP_B04g00289			CP_A05g01287
CP_B04g00293			CP_A05g01288
CP_B04g00351			CP_A05g01392
CP_B04g00355			CP_A05g01393
CP_B04g00387			CP_A05g01408
CP_B04g00421			CP_A05g01419
CP_B04g00422			CP_A05g01468
CP_B04g00446			CP_A05g01518
CP_B04g00448			CP_A05g01522
CP_B04g00500			CP_A05g01605
CP_B04g00527			CP_A05g01615
CP_B04g00529			CP_A05g01687
CP_B04g00542			CP_A05g01688
CP_B04g00575			CP_A05g01705
CP_B04g00588			CP_A05g01727
CP_B04g00604			CP_A05g01806
CP_B04g00631			CP_A05g01856
CP_B04g00683			CP_A05g01906
CP_B04g00806			CP_A05g01918
CP_B04g00837			CP_A05g01964
CP_B04g00934			CP_A05g01989
CP_B04g01073			CP_A05g02049
CP_B04g01101			CP_A05g02137
CP_B04g01198			CP_A05g02150
CP_B04g01256			CP_A05g02241
CP_B04g01261			CP_A05g02284
CP_B04g01276			CP_A05g02320
CP_B04g01300			CP_A05g02355
CP_B04g01307			CP_A05g02366
CP_B04g01348			CP_A05g02408
CP_B04g01355			CP_A05g02447
CP_B04g01374			CP_A05g02449
CP_B04g01381			CP_A05g02465
CP_B04g01394			CP_A05g02466
CP_B04g01419			CP_A05g02467
CP_B04g01510			CP_A05g02469
CP_B04g01517			CP_A05g02491
CP_B04g01540			CP_A05g02495
CP_B04g01541			CP_A05g02507
CP_B04g01542			CP_A06g00060
CP_B04g01556			CP_A06g00068
CP_B04g01620			CP_A06g00085
CP_B04g01754			CP_A06g00101
CP_B04g01883			CP_A06g00137
CP_B04g01891			CP_A06g00181
CP_B04g01898			CP_A06g00226
CP_B04g01938			CP_A06g00266
CP_B04g01943			CP_A06g00291
CP_B04g01944			CP_A06g00300
CP_B04g01947			CP_A06g00385
CP_B11g00001			CP_A06g00386
CP_B11g00002			CP_A06g00466
CP_B11g00012			CP_A06g00493
CP_B11g00013			CP_A06g00527
CP_B11g00104			CP_A06g00610
CP_B11g00144			CP_A06g00649
CP_B11g00207			CP_A06g00668
CP_B11g00238			CP_A06g00686
CP_B11g00241			CP_A06g00782
CP_B11g00259			CP_A06g00805
CP_B11g00296			CP_A06g00973
CP_B11g00306			CP_A06g01118
CP_B11g00314			CP_A06g01150
CP_B11g00320			CP_A06g01229
CP_B11g00328			CP_A06g01236
CP_B11g00382			CP_A06g01239
CP_B11g00383			CP_A06g01282
CP_B11g00414			CP_A06g01301
CP_B11g00425			CP_A06g01343
CP_B11g00433			CP_A06g01361
CP_B11g00477			CP_A06g01397
CP_B11g00488			CP_A06g01401
CP_B11g00551			CP_A06g01525
CP_B11g00563			CP_A06g01565
CP_B11g00595			CP_A06g01698
CP_B11g00614			CP_A06g01733
CP_B11g00624			CP_A06g01740
CP_B11g00631			CP_A06g01768
CP_B11g00654			CP_A06g01774
CP_B11g00665			CP_A06g01788
CP_B11g00695			CP_A06g01792
CP_B11g00767			CP_A06g01855
CP_B11g00783			CP_A06g01862
CP_B11g00847			CP_A06g01886
CP_B11g00870			CP_A06g01904
CP_B11g00896			CP_A06g01905
CP_B11g00898			CP_A06g01936
CP_B11g00902			CP_A06g01974
CP_B11g00924			CP_A06g01985
CP_B11g00948			CP_A06g02017
CP_B11g01011			CP_A06g02046
CP_B11g01012			CP_A06g02057
CP_B11g01039			CP_A06g02089
CP_B11g01195			CP_A06g02107
CP_B11g01228			CP_A06g02149
CP_B11g01234			CP_A06g02194
CP_B11g01320			CP_A06g02199
CP_B11g01367			CP_A06g02200
CP_B11g01390			CP_A06g02210
CP_B11g01393			CP_A06g02217
CP_B11g01437			CP_A06g02223
CP_B11g01459			CP_A06g02247
CP_B11g01487			CP_A06g02300
CP_B11g01502			CP_A06g02301
CP_B11g01525			CP_A06g02333
CP_B11g01534			CP_A06g02341
CP_B11g01573			CP_A06g02362
CP_B11g01582			CP_A06g02371
CP_B11g01597			CP_A06g02376
CP_B11g01614			CP_A06g02377
CP_B11g01679			CP_A06g02431
CP_B11g01850			CP_A06g02436
CP_B11g01902			CP_A06g02472
CP_B11g01907			CP_A06g02484
CP_B11g01964			CP_A07g00018
CP_B11g01978			CP_A07g00061
CP_B11g01982			CP_A07g00094
CP_B11g01985			CP_A07g00109
CP_B11g01993			CP_A07g00118
CP_B11g02007			CP_A07g00173
CP_B11g02008			CP_A07g00237
CP_B11g02021			CP_A07g00253
CP_B11g02037			CP_A07g00281
CP_B11g02041			CP_A07g00335
CP_B11g02096			CP_A07g00358
CP_B11g02115			CP_A07g00425
CP_B11g02174			CP_A07g00428
CP_B11g02187			CP_A07g00443
CP_B11g02202			CP_A07g00544
CP_B11g02203			CP_A07g00721
CP_B11g02210			CP_A07g00784
CP_B11g02222			CP_A07g00790
CP_B11g02327			CP_A07g00819
CP_B12g00034			CP_A07g00849
CP_B12g00036			CP_A07g00927
CP_B12g00090			CP_A07g00930
CP_B12g00099			CP_A07g00954
CP_B12g00108			CP_A07g00974
CP_B12g00112			CP_A07g00998
CP_B12g00154			CP_A07g01000
CP_B12g00172			CP_A07g01071
CP_B12g00281			CP_A07g01076
CP_B12g00286			CP_A07g01106
CP_B12g00552			CP_A07g01133
CP_B12g00558			CP_A07g01141
CP_B12g00559			CP_A07g01215
CP_B12g00567			CP_A07g01268
CP_B12g00581			CP_A07g01324
CP_B12g00598			CP_A07g01329
CP_B12g00621			CP_A08g00034
CP_B12g00641			CP_A08g00122
CP_B12g00669			CP_A08g00256
CP_B12g00671			CP_A08g00291
CP_B12g00699			CP_A08g00316
CP_B12g00701			CP_A08g00329
CP_B12g00705			CP_A08g00419
CP_B12g00748			CP_A08g00436
CP_B12g00758			CP_A08g00480
CP_B12g00768			CP_A08g00631
CP_B12g00908			CP_A08g00651
CP_B12g00909			CP_A08g00694
CP_B12g00913			CP_A08g00717
CP_B12g00979			CP_A08g00761
CP_B12g01020			CP_A08g00840
CP_B12g01028			CP_A08g00863
CP_B12g01077			CP_A08g00869
CP_B12g01096			CP_A08g00882
CP_B12g01121			CP_A08g00933
CP_B12g01141			CP_A08g00935
CP_B12g01163			CP_A08g00973
CP_B12g01198			CP_A08g01118
CP_B12g01247			CP_A08g01121
CP_B12g01267			CP_A08g01188
CP_B12g01364			CP_A08g01209
CP_B12g01384			CP_A08g01288
CP_B12g01385			CP_A08g01354
CP_B12g01397			CP_A08g01428
CP_B12g01398			CP_A08g01462
CP_B12g01405			CP_A08g01617
CP_B12g01412			CP_A08g01621
CP_B12g01424			CP_A08g01676
CP_B12g01433			CP_A08g01716
CP_B12g01434			CP_A08g01762
CP_B12g01437			CP_A08g01804
CP_B12g01443			CP_A08g01813
CP_B12g01451			CP_A08g01865
CP_B12g01453			CP_A08g01890
CP_B12g01456			CP_A09g00013
CP_B12g01457			CP_A09g00023
CP_B12g01470			CP_A09g00028
CP_B12g01483			CP_A09g00042
CP_B12g01543			CP_A09g00043
CP_B12g01568			CP_A09g00116
CP_B12g01569			CP_A09g00141
CP_B12g01583			CP_A09g00153
CP_B12g01615			CP_A09g00192
CP_B12g01616			CP_A09g00195
CP_B12g01621			CP_A09g00198
CP_B12g01622			CP_A09g00203
CP_B12g01624			CP_A09g00229
CP_B12g01626			CP_A09g00254
CP_B12g01627			CP_A09g00258
CP_B12g01639			CP_A09g00259
CP_B12g01653			CP_A09g00305
CP_B12g01658			CP_A09g00332
CP_B12g01714			CP_A09g00389
CP_B12g01748			CP_A09g00424
CP_B12g01751			CP_A09g00461
CP_B12g01779			CP_A09g00481
CP_B12g01833			CP_A09g00499
CP_B12g01834			CP_A09g00502
CP_B13g00016			CP_A09g00504
CP_B13g00085			CP_A09g00540
CP_B13g00117			CP_A09g00550
CP_B13g00137			CP_A09g00596
CP_B13g00155			CP_A09g00627
CP_B13g00158			CP_A09g00633
CP_B13g00182			CP_A09g00660
CP_B13g00185			CP_A09g00664
CP_B13g00190			CP_A09g00671
CP_B13g00194			CP_A09g00714
CP_B13g00197			CP_A09g00744
CP_B13g00201			CP_A09g00801
CP_B13g00202			CP_A09g00821
CP_B13g00219			CP_A09g00859
CP_B13g00232			CP_A09g00896
CP_B13g00233			CP_A09g00927
CP_B13g00283			CP_A09g00938
CP_B13g00284			CP_A09g00942
CP_B13g00355			CP_A09g00960
CP_B13g00392			CP_A09g01045
CP_B13g00499			CP_A09g01058
CP_B13g00553			CP_A09g01067
CP_B13g00622			CP_A09g01089
CP_B13g00723			CP_A09g01090
CP_B13g00731			CP_A09g01106
CP_B13g00796			CP_A09g01141
CP_B13g00840			CP_A09g01167
CP_B13g00841			CP_A09g01201
CP_B13g00844			CP_A09g01208
CP_B13g00869			CP_A09g01231
CP_B13g00915			CP_A09g01262
CP_B13g00976			CP_A09g01280
CP_B13g01032			CP_A09g01285
CP_B13g01040			CP_A09g01373
CP_B13g01084			CP_A09g01377
CP_B13g01121			CP_A09g01389
CP_B13g01126			CP_A09g01459
CP_B13g01159			CP_A09g01489
CP_B13g01249			CP_A09g01499
CP_B13g01287			CP_A09g01702
CP_B13g01297			CP_A09g01772
CP_B13g01450			CP_A09g01778
CP_B13g01474			CP_A09g01925
CP_B13g01521			CP_A09g01926
CP_B13g01532			CP_A09g02002
CP_B13g01578			CP_A09g02040
CP_B13g01585			CP_A09g02083
CP_B13g01665			CP_A10g00007
CP_B13g01704			CP_A10g00034
CP_B14g00057			CP_A10g00143
CP_B14g00060			CP_A10g00171
CP_B14g00061			CP_A10g00212
CP_B14g00064			CP_A10g00222
CP_B14g00065			CP_A10g00229
CP_B14g00068			CP_A10g00254
CP_B14g00083			CP_A10g00278
CP_B14g00104			CP_A10g00346
CP_B14g00108			CP_A10g00367
CP_B14g00166			CP_A10g00370
CP_B14g00172			CP_A10g00375
CP_B14g00175			CP_A10g00401
CP_B14g00178			CP_A10g00403
CP_B14g00180			CP_A10g00404
CP_B14g00185			CP_A10g00405
CP_B14g00188			CP_A10g00406
CP_B14g00202			CP_A10g00421
CP_B14g00204			CP_A10g00503
CP_B14g00207			CP_A10g00526
CP_B14g00212			CP_A10g00688
CP_B14g00229			CP_A10g00713
CP_B14g00248			CP_A10g00723
CP_B14g00275			CP_A10g00768
CP_B14g00294			CP_A10g00840
CP_B14g00298			CP_A10g00862
CP_B14g00325			CP_A10g00867
CP_B14g00330			CP_A10g00888
CP_B14g00353			CP_A10g00891
CP_B14g00371			CP_A10g00898
CP_B14g00376			CP_A10g00956
CP_B14g00386			CP_A10g00964
CP_B14g00395			CP_A10g00985
CP_B14g00408			CP_A10g01035
CP_B14g00409			CP_A10g01048
CP_B14g00575			CP_A10g01076
CP_B14g00581			CP_A10g01079
CP_B14g00583			CP_A10g01134
CP_B14g00592			CP_A10g01154
CP_B14g00672			CP_A10g01177
CP_B14g00680			CP_A10g01191
CP_B14g00736			CP_A10g01213
CP_B14g00738			CP_A10g01270
CP_B14g00743			CP_A10g01279
CP_B14g00747			CP_A10g01364
CP_B14g00854			CP_A10g01372
CP_B14g00862			CP_A10g01395
CP_B14g00868			CP_A10g01485
CP_B14g00876			CP_A10g01493
CP_B14g00891			CP_A10g01530
CP_B14g00896			CP_A10g01549
CP_B14g00906			CP_A10g01597
CP_B14g00921			CP_A10g01640
CP_B14g00955			CP_A10g01651
CP_B14g01016			CP_A10g01767
CP_B14g01023			CP_A10g01891
CP_B14g01042			CP_A10g01934
CP_B14g01064			CP_A10g02029
CP_B14g01163			CP_A16g00078
CP_B14g01169			CP_A16g00115
CP_B14g01187			CP_A16g00168
CP_B14g01254			CP_A16g00323
CP_B14g01306			CP_A16g00370
CP_B14g01385			CP_A16g00386
CP_B14g01387			CP_A16g00519
CP_B14g01389			CP_A16g00535
CP_B14g01390			CP_A16g00555
CP_B14g01437			CP_A16g00567
CP_B14g01460			CP_A16g00577
CP_B14g01462			CP_A16g00625
CP_B14g01544			CP_A16g00654
CP_B14g01545			CP_A16g00722
CP_B14g01568			CP_A16g00820
CP_B14g01569			CP_A16g00842
CP_B14g01604			CP_A16g00880
CP_B14g01632			CP_A16g00909
CP_B14g01637			CP_A16g00960
CP_B14g01654			CP_A16g01110
CP_B14g01682			CP_A16g01120
CP_B14g01700			CP_A16g01136
CP_B14g01756			CP_A16g01137
CP_B14g01759			CP_A16g01138
CP_B15g00009			CP_A16g01141
CP_B15g00093			CP_A16g01155
CP_B15g00106			CP_A16g01158
CP_B15g00128			CP_A16g01177
CP_B15g00134			CP_A16g01202
CP_B15g00135			CP_A16g01276
CP_B15g00150			CP_A16g01280
CP_B15g00158			CP_A16g01295
CP_B15g00192			CP_A16g01328
CP_B15g00208			CP_A16g01329
CP_B15g00277			CP_A16g01347
CP_B15g00309			CP_A16g01355
CP_B15g00333			CP_A16g01381
CP_B15g00349			CP_A16g01490
CP_B15g00444			CP_A16g01493
CP_B15g00465			CP_A16g01527
CP_B15g00506			CP_A16g01544
CP_B15g00523			CP_A16g01545
CP_B15g00556			CP_A16g01548
CP_B15g00580			CP_A16g01584
CP_B15g00599			CP_A16g01591
CP_B15g00600			CP_A16g01605
CP_B15g00638			CP_A16g01628
CP_B15g00646			CP_A16g01642
CP_B15g00691			CP_A16g01675
CP_B15g00703			CP_A16g01763
CP_B15g00762			CP_A16g01765
CP_B15g00772			CP_A16g01768
CP_B15g00775			CP_A16g01812
CP_B15g00828			CP_A16g01819
CP_B15g00842
CP_B15g00855
CP_B15g00857
CP_B15g00872
CP_B15g00913
CP_B15g00921
CP_B15g00949
CP_B15g00954
CP_B15g00962
CP_B15g01010
CP_B15g01092
CP_B15g01189
CP_B15g01226
CP_B15g01252
CP_B15g01301
CP_B15g01349
CP_B15g01469
CP_B15g01474
CP_B15g01475
CP_B15g01542
CP_B15g01555
CP_B15g01562
CP_B15g01578
CP_B15g01589
CP_B15g01590
CP_B15g01617
CP_B15g01635
CP_B15g01641
CP_B15g01657
CP_B15g01658
CP_B15g01693
CP_B15g01695
CP_B15g01724
CP_B15g01725
CP_B15g01737
CP_B15g01854
CP_B15g01880
CP_B15g01885
CP_B15g01900
CP_B15g01934
CP_B15g01949
CP_B15g01964
CP_B15g01971
CP_B15g01982
CP_B15g02002
CP_B15g02006
CP_B15g02015
CP_B15g02024
CP_B15g02040
CP_B15g02051
CP_B15g02054
CP_B15g02112
CP_B17g00076
CP_B17g00117
CP_B17g00161
CP_B17g00180
CP_B17g00219
CP_B17g00243
CP_B17g00246
CP_B17g00251
CP_B17g00356
CP_B17g00462
CP_B17g00476
CP_B17g00484
CP_B17g00515
CP_B17g00531
CP_B17g00579
CP_B17g00580
CP_B17g00608
CP_B17g00620
CP_B17g00621
CP_B17g00625
CP_B17g00657
CP_B17g00723
CP_B17g00725
CP_B17g00830
CP_B17g00844
CP_B17g00847
CP_B17g00857
CP_B17g00919
CP_B17g00948
CP_B17g00956
CP_B17g00961
CP_B17g00973
CP_B17g01003
CP_B17g01039
CP_B17g01098
CP_B17g01105
CP_B17g01202
CP_B17g01217
CP_B17g01225
CP_B17g01281
CP_B17g01358
CP_B17g01360
CP_B17g01363
CP_B17g01383
CP_B17g01426
CP_B17g01436
CP_B17g01616
CP_B17g01626
CP_B17g01628
CP_B17g01653
CP_B17g01670
CP_B17g01671
CP_B17g01735
CP_B17g01758
CP_B17g01815
CP_B17g01842
CP_B17g01864
CP_B17g01868
CP_B17g01869
CP_B17g01898
CP_B17g02092
CP_B17g02134
CP_B17g02160
CP_B17g02271
CP_B17g02282
CP_B17g02292
CP_B17g02307
CP_B17g02335
CP_B17g02370
CP_B17g02471
CP_B17g02486
CP_B17g02506
CP_B17g02521
CP_B17g02548
CP_B17g02550
CP_B17g02652
CP_B18g00008
CP_B18g00071
CP_B18g00131
CP_B18g00153
CP_B18g00230
CP_B18g00258
CP_B18g00314
CP_B18g00317
CP_B18g00350
CP_B18g00352
CP_B18g00460
CP_B18g00592
CP_B18g00625
CP_B18g00626
CP_B18g00628
CP_B18g00674
CP_B18g00679
CP_B18g00725
CP_B18g00730
CP_B18g00731
CP_B18g00751
CP_B18g00775
CP_B18g00797
CP_B18g00803
CP_B18g00859
CP_B18g00869
CP_B18g00950
CP_B18g00952
CP_B18g00953
CP_B18g00981
CP_B18g00982
CP_B18g00991
CP_B18g01030
CP_B18g01090
CP_B18g01138
CP_B18g01149
CP_B18g01184
CP_B18g01218
CP_B18g01237
CP_B18g01238
CP_B18g01250
CP_B18g01254
CP_B18g01260
CP_B18g01337
CP_B18g01352
CP_B18g01362
CP_B18g01363
CP_B18g01373
CP_B18g01396
CP_B18g01432
CP_B18g01554
CP_B18g01587
CP_B18g01613
CP_B18g01630
CP_B18g01631
CP_B18g01643
CP_B18g01657
CP_B18g01662
CP_B18g01683
CP_B18g01695
CP_B18g01697
CP_B18g01717
CP_B18g01734
CP_B18g01782
CP_B18g01805
CP_B18g01818
CP_B18g01822
CP_B18g01841
CP_B18g01847
CP_B18g01868
CP_B18g01875
CP_B18g01883
CP_B18g01887
CP_B18g01889
CP_B18g01890
CP_B18g01959
CP_B18g01960
CP_B18g01961
CP_B18g01965
CP_B18g01966
CP_B18g01970
CP_B18g02022
CP_B18g02023
CP_B18g02046
CP_B18g02065
CP_B18g02086
CP_B18g02097
CP_B18g02099
CP_B18g02104
CP_B18g02116
CP_B18g02119
CP_B18g02124
CP_B18g02134
CP_B19g00104
CP_B19g00155
CP_B19g00301
CP_B19g00330
CP_B19g00354
CP_B19g00379
CP_B19g00441
CP_B19g00442
CP_B19g00459
CP_B19g00472
CP_B19g00476
CP_B19g00477
CP_B19g00640
CP_B19g00788
CP_B19g00806
CP_B19g00811
CP_B19g00829
CP_B19g00862
CP_B19g00868
CP_B19g00963
CP_B19g00973
CP_B19g01031
CP_B19g01043
CP_B19g01056
CP_B19g01087
CP_B19g01093
CP_B19g01102
CP_B19g01112
CP_B19g01152
CP_B19g01159
CP_B19g01168
CP_B19g01233
CP_B19g01234
CP_B19g01235
CP_B19g01240
CP_B19g01295
CP_B19g01299
CP_B19g01325
CP_B19g01402
CP_B19g01429
CP_B19g01446
CP_B19g01451
CP_B19g01452
CP_B19g01509
CP_B19g01555
CP_B19g01591
CP_B19g01592
CP_B19g01597
CP_B19g01624
CP_B19g01625
CP_B19g01626
CP_B19g01628
CP_B19g01629
CP_B19g01631
CP_B19g01711
CP_B19g01738
CP_B19g01748
CP_B19g01753
CP_B19g01789
CP_B19g01817
CP_B19g01819
CP_B19g01821
CP_B19g01878
CP_B19g01890
CP_B19g01891
CP_B19g01892
CP_B19g01921
CP_B19g01928
CP_B19g01949
CP_B19g01951
CP_B19g01952
CP_B19g01955
CP_B19g01975
CP_B19g01976
CP_B19g01981
CP_B19g01983
CP_B19g01984
CP_B19g01985
CP_B19g02003
CP_B19g02007
CP_B19g02016
CP_B20g00002
CP_B20g00033
CP_B20g00053
CP_B20g00078
CP_B20g00159
CP_B20g00160
CP_B20g00177
CP_B20g00198
CP_B20g00201
CP_B20g00250
CP_B20g00254
CP_B20g00294
CP_B20g00296
CP_B20g00297
CP_B20g00434
CP_B20g00439
CP_B20g00445
CP_B20g00461
CP_B20g00470
CP_B20g00555
CP_B20g00568
CP_B20g00580
CP_B20g00634
CP_B20g00638
CP_B20g00664
CP_B20g00692
CP_B20g00723
CP_B20g00743
CP_B20g00747
CP_B20g00780
CP_B20g00791
CP_B20g00831
CP_B20g00857
CP_B20g00956
CP_B20g00980
CP_B20g00985
CP_B20g00987
CP_B20g00999
CP_B20g01046
CP_B20g01054
CP_B20g01126
CP_B20g01175
CP_B20g01218
CP_B20g01244
CP_B20g01278
CP_B20g01349
CP_B20g01383
CP_B20g01389
CP_B20g01392
CP_B20g01550
CP_B20g01656
CP_B20g01666
CP_B20g01693
CP_B20g01735
CP_B20g01753
CP_B20g01764
CP_B20g01769
CP_B20g01770
CP_B20g01835
CP_B20g01842
CP_B20g01851
CP_B20g01853
CP_B20g01873
CP_B20g01881
CP_B20g01889
CP_B20g01943
CP_B20g01956
CP_B20g01968
CP_B20g01971
CP_B20g01979
CP_B20g01995
CP_B20g01998
CP_B20g02007
CP_B20g02008
CP_B20g02053
CP_B20g02091
CP_B20g02104
CP_B21g00090
CP_B21g00142
CP_B21g00150
CP_B21g00151
CP_B21g00158
CP_B21g00199
CP_B21g00222
CP_B21g00269
CP_B21g00370
CP_B21g00384
CP_B21g00457
CP_B21g00493
CP_B21g00520
CP_B21g00528
CP_B21g00563
CP_B21g00564
CP_B21g00597
CP_B21g00632
CP_B21g00638
CP_B21g00648
CP_B21g00724
CP_B21g00750
CP_B21g00775
CP_B21g00817
CP_B21g00860
CP_B21g00916
CP_B21g00930
CP_B21g00947
CP_B21g00963
CP_B21g00985
CP_B21g00991
CP_B21g01015
CP_B21g01022
CP_B21g01048
CP_B21g01058
CP_B21g01096
CP_B21g01098
CP_B21g01149
CP_B21g01184
CP_B21g01203
CP_B21g01207
CP_B21g01209
CP_B21g01344
CP_B21g01360
CP_B21g01374
CP_B21g01408
CP_B21g01565
CP_B21g01596
CP_B21g01598
CP_B21g01804
CP_B22g00039
CP_B22g00043
CP_B22g00165
CP_B22g00172
CP_B22g00178
CP_B22g00249
CP_B22g00252
CP_B22g00264
CP_B22g00265
CP_B22g00282
CP_B22g00294
CP_B22g00299
CP_B22g00385
CP_B22g00455
CP_B22g00475
CP_B22g00488
CP_B22g00516
CP_B22g00519
CP_B22g00534
CP_B22g00591
CP_B22g00619
CP_B22g00682
CP_B22g00708
CP_B22g00715
CP_B22g00748
CP_B22g00780
CP_B22g00781
CP_B22g00786
CP_B22g00788
CP_B22g00801
CP_B22g00802
CP_B22g00809
CP_B22g00813
CP_B22g00831
CP_B22g00832
CP_B22g00834
CP_B22g00836
CP_B22g00901
CP_B22g00906
CP_B22g00943
CP_B22g00946
CP_B22g00960
CP_B22g00973
CP_B22g00978
CP_B22g00979
CP_B22g00980
CP_B22g00990
CP_B22g00995
CP_B22g01087
CP_B22g01102
CP_B22g01103
CP_B22g01204
CP_B22g01224
CP_B22g01228
CP_B22g01243
CP_B22g01252
CP_B22g01320
CP_B22g01365
CP_B22g01386
CP_B22g01458
CP_B22g01466
CP_B22g01468
CP_B22g01496
CP_B22g01521
CP_B22g01530
CP_B22g01543
