# Supplementary material for: Diploid and tetraploid genomes of Acorus and the evolution of monocots
Source: Nat Commun. 2023 Jun 20;14:3661. doi: 10.1038/s41467-023-38829-3 (PMC10282084; doi:10.1038/s41467-023-38829-3)
Supplement: Supplementary file 20 — Source Data [file 41467_2023_38829_MOESM20_ESM.xlsx]

## Sheet: Figure 1
13mer	Chr05	Chr04	Chr09	Chr08	Chr01	Chr06	Chr02	Chr10	Chr07	Chr03	Chr20	Chr14	Chr22	Chr13	Chr18	Chr11	Chr15	Chr19	Chr12	Chr21	Chr16	Chr17
AAGAAGCGTTGGA	1	0	14	11	10	14	8	5	5	8	1	2	0	0	2	2	2	1	1	2	14	0
CCTGTAGGAGCCG	4	2	18	25	21	20	10	10	10	24	3	5	7	8	9	4	3	5	4	5	18	0
AAGAGGTTTATAA	3	2	8	10	18	14	8	6	4	16	2	4	3	2	3	4	3	5	5	0	8	1
GACGGCTCCTACA	6	2	22	25	22	25	11	8	10	22	2	8	6	7	9	3	3	5	8	7	21	0
AACTTTCGAATTC	6	2	4	11	9	11	8	5	8	10	2	1	2	2	4	5	2	4	4	5	13	0
AGCCGTCCCGAAC	3	2	8	16	8	9	5	8	5	14	4	2	4	1	4	3	3	1	2	2	9	0
ACGGTTCAGAATG	3	2	12	10	12	20	8	5	7	13	4	3	3	4	8	1	2	2	3	6	8	1
GTACACACAGAAA	1	1	5	7	10	6	9	8	8	11	1	2	1	2	3	3	2	2	7	5	10	3
ACGATAAAACATA	5	4	8	10	7	10	11	8	5	10	3	0	1	0	2	2	4	5	3	6	9	0
AATATGGTTAATA	15	5	11	17	15	24	8	22	10	31	5	9	4	6	8	2	8	5	5	2	12	7
CCTTAACTATCTA	3	7	4	4	5	5	2	3	4	4	14	7	7	7	10	11	6	6	14	16	1	7
ATCTTAGCGTATG	2	10	4	3	1	6	0	3	1	0	7	12	7	13	9	8	10	12	3	8	3	9
TAGTATATGCTCA	15	2	8	10	11	19	9	12	10	26	2	5	1	9	4	9	8	3	3	4	11	6
CCCTCTTTTCTCA	3	2	5	11	6	9	11	7	6	8	4	4	3	4	2	2	3	2	1	1	7	8
CGTTGGCTTTCCA	2	1	16	18	11	16	8	8	4	5	0	1	0	1	0	0	1	2	0	2	8	0
AATGTAACACTGT	1	2	7	25	9	14	25	4	4	5	3	4	3	2	0	5	5	0	3	0	5	4
AACATAGTATATG	15	40	16	11	19	30	18	14	7	14	25	33	31	41	32	34	36	33	23	40	13	35
GTGCATGCTATTA	10	16	12	11	17	13	11	14	5	17	17	14	19	21	28	21	29	19	19	14	5	31
ACGGCTCCTACAG	4	2	20	24	23	23	10	10	12	24	4	5	7	8	10	4	2	5	4	6	21	0
AAAGAGGTTTATA	4	1	5	9	15	13	9	13	5	18	5	1	2	6	2	4	2	2	2	0	10	1
AAGTTATGGTCTA	2	0	9	16	20	17	8	9	4	4	0	6	2	1	2	0	1	1	1	0	3	0
GTTATGGTCTAAA	2	0	7	18	23	16	8	9	4	5	0	0	3	0	2	0	0	1	0	0	4	0
GAAAGCCAACGAA	1	0	16	16	11	17	9	10	6	8	1	1	0	1	0	0	0	1	1	2	7	0
GCTAAATCATATA	6	10	6	7	7	8	6	5	5	7	14	14	7	12	17	9	13	14	10	15	4	22
TACGCTAAGATAA	3	9	5	4	3	6	3	1	1	0	10	12	7	16	9	14	11	9	5	12	4	11
ACATAGTATATGA	13	35	20	11	16	18	18	11	7	10	26	28	31	41	30	37	37	31	21	40	14	31
ATGTAACACTGTG	0	1	3	21	9	14	21	2	4	5	2	1	1	1	0	1	3	1	2	0	6	2
GTGTTACATTTCA	1	4	14	26	14	22	31	6	5	10	2	4	2	8	7	2	3	2	5	3	9	9
ACAACATCTAACT	3	5	2	6	2	4	4	4	0	5	6	8	7	13	11	7	8	4	8	6	1	16
ACGCTAAGATAAC	1	7	6	3	0	6	3	2	1	0	10	11	6	15	9	9	9	8	4	8	3	7
ATCTAGTGTATTA	10	2	4	10	15	9	6	3	5	8	5	3	1	1	3	3	4	2	2	1	6	1
GCCGTCCCGAACA	3	2	9	15	9	9	5	9	6	15	3	3	4	0	4	3	3	1	2	1	9	0
CGTCGGGTTGGTC	2	0	5	17	17	12	6	6	7	13	2	4	2	5	5	6	3	1	3	0	13	0
GTGTTAGGTTAGA	2	6	3	3	3	3	1	2	0	2	5	5	3	7	7	7	8	7	6	5	1	16
ACCAACCCGACGG	1	0	5	15	16	14	5	6	8	13	2	3	3	5	3	6	4	1	3	0	13	0
CTAAAAGTCACAG	6	1	15	10	11	8	7	4	8	12	3	5	0	4	2	3	4	0	4	5	10	1
GAGTATGGAATAC	4	2	5	30	10	6	6	3	4	7	3	2	2	1	3	2	4	3	2	2	5	0
TAAAGAACTGTTA	2	1	7	24	15	16	30	3	7	10	2	3	2	1	1	5	6	1	1	2	8	0
GTCGGGTTGGTCA	2	1	5	14	17	9	7	6	6	16	3	3	3	5	5	3	4	2	4	1	10	0
ACAATTGAATTCA	8	3	8	7	23	7	6	6	5	12	1	3	5	2	4	2	5	4	4	4	1	2
CAATTGAATTCAA	7	6	10	8	23	8	5	6	7	10	5	1	2	3	3	5	7	6	4	2	0	3
GATGCCTTATTAA	6	1	6	7	15	15	7	3	10	8	2	4	1	1	4	2	2	2	2	2	9	1
ACTAATAAAACAG	10	3	12	14	11	15	9	11	8	22	9	6	3	5	6	7	3	4	4	3	11	3
CAAAACCTGATTG	4	3	3	2	4	3	1	2	1	2	9	4	6	4	4	9	4	10	4	5	7	10
AAATGTAACACTG	0	2	7	22	12	19	23	6	4	7	3	2	3	0	1	1	7	0	4	1	5	4
ATACGCTAAGATA	3	10	6	4	1	8	3	3	1	1	11	14	9	17	11	14	15	12	4	11	4	12
ACTTAATAAGGCA	3	1	4	7	17	16	6	5	10	11	3	4	1	0	3	1	1	2	1	2	8	0
ACTGTTTTATTAG	12	3	12	13	11	12	11	10	8	21	10	6	3	6	6	4	2	3	4	2	11	4
GTTGGCTTTCCAA	5	3	15	23	15	19	9	11	7	7	1	1	0	2	2	1	4	5	0	4	18	2
GTTTAGACCATAA	2	1	9	18	23	20	7	9	3	6	1	0	3	0	0	0	2	2	1	0	5	0
AGTTATGGTCTAA	5	0	8	17	23	17	8	10	3	6	1	1	1	1	2	0	0	1	0	1	4	0

## Sheet: Figure 3
Figure3a & Figure3b Ks distribution and dot plots of paralogues with Ks
Ac. calamus A vs Ac. gramineus						Ac. calamus B vs Ac. gramineus						Ac. calamus A vs Ac. calamus B						Ac. gramineus vs Ac. gramineus						Ac. calamus B vs Ac. calamus B						Ac. calamus A vs Ac. calamus A						O. comosus vs O.comosus						Ac. calamus vs Ac. calamus
name	dS-yn	dN-yn	dS-ng	dN-ng		name	dS-yn	dN-yn	dS-ng	dN-ng		name	dS-yn	dN-yn	dS-ng	dN-ng		name	dS-yn	dN-yn	dS-ng	dN-ng		name	dS-yn	dN-yn	dS-ng	dN-ng		name	dS-yn	dN-yn	dS-ng	dN-ng		name	dS-yn	dN-yn	dS-ng	dN-ng		name	dS-yn	dN-yn	dS-ng	dN-ng
CP_A01g00499;DACA017926	0.317	0.3051	0.3434	0.2927		CP_B04g00469;DACA011626	0.3351	0.1092	0.5332	0.0947		CP_A01g00001;CP_B11g02392	3.0849	0.5371	2.0427	0.5215		DACA015175;DACA003432	0.6395	0.1573	0.5538	0.1586		CP_B04g00307;CP_B17g01846	2.6469	1.0964	1.492	1.1878		CP_A01g00086;CP_A03g02601	0.0993	0.039	0.1093	0.0376		Os01g0206700;Os01g0759200	4.108	0.3378	1.7545	0.3731		CP_A01g00089;CP_A03g02596	0.718	0.2573	0.6049	0.2605
CP_A01g00508;DACA017678	0.2104	0.0299	0.1652	0.0315		CP_B04g00474;DACA015005	0.2421	0.0765	0.2914	0.0715		CP_A01g00005;CP_B11g02390	0.0465	0.0186	0.0555	0.0175		DACA015173;DACA003434	2.0278	1.5601	2.4452	1.4652		CP_B04g00313;CP_B17g01864	0.4277	0.0979	0.4658	0.0941		CP_A01g00087;CP_A03g02599	0.125	0.0104	0.1275	0.0103		Os01g0209700;Os01g0757200	3.8341	0.2946	0.6072	0.353		CP_A01g00091;CP_A03g02595	0.5251	0.0929	0.4443	0.0957
CP_A01g00509;DACA017690	0.2872	0.1695	0.3026	0.1656		CP_B04g00475;DACA015007	0.4218	0.0689	0.4727	0.0653		CP_A01g00006;CP_B11g02389	1.8473	2.0723	-1	1.5829		DACA015170;DACA003438	0.3036	0.0495	0.3203	0.0481		CP_B04g00319;CP_B17g01874	0.3495	0.0561	0.3989	0.0534		CP_A01g00089;CP_A03g02596	0.718	0.2573	0.6049	0.2605		Os01g0211800;Os01g0756200	3.6609	0.3856	1.1606	0.4423		CP_A01g00098;CP_A03g02586	0.7689	0.1189	0.8504	0.1123
CP_A01g00511;DACA017692	0.1223	0.0428	0.1339	0.0417		CP_B04g00480;DACA015011	0.4018	0.0551	0.48	0.0515		CP_A01g00011;CP_B11g02388	0.0117	0.0071	0.0106	0.0073		DACA015168;DACA003441	3.4327	0.2728	1.0105	0.285		CP_B04g00332;CP_B17g01852	0.341	0.0667	0.3705	0.0641		CP_A01g00091;CP_A03g02595	0.5251	0.0929	0.4443	0.0957		Os01g0212700;Os01g0755700	3.363	0.678	0.909	0.8655		CP_A01g00099;CP_A03g02585	0.4882	0.1197	0.4386	0.1218
CP_A01g00513;DACA017693	0.0715	0.0301	0.0714	0.0301		CP_B04g00481;DACA015012	0.3582	0.0689	0.379	0.0669		CP_A01g00012;CP_B11g02387	0.0452	0.0063	0.0504	0.006		DACA015167;DACA003444	0.572	0.1361	0.583	0.1331		CP_B04g00337;CP_B17g01847	1.4162	0.2904	0.7165	0.3161		CP_A01g00092;CP_A03g02593	1.0505	0.1106	0.5487	0.1213		Os01g0213800;Os01g0755500	3.9858	0.5767	0.9237	0.6738		CP_A01g00106;CP_A03g02574	0.3689	0.0129	0.4345	0.0123
CP_A01g00515;DACA017694	0.0571	0.0221	0.0577	0.022		CP_B04g00483;DACA015015	0.2915	0.1117	0.3417	0.1041		CP_A01g00013;CP_B11g02386	0.7663	0.4786	0.667	0.4824		DACA015161;DACA003447	0.3474	0.0614	0.4291	0.057		CP_B04g00341;CP_B17g01839	1.3806	0.149	0.8751	0.1558		CP_A01g00094;CP_A03g02592	0.6841	0.1761	0.4448	0.1929		Os01g0279300;Os01g0810300	3.2746	0.0957	1.6603	0.0995		CP_A01g00109;CP_A03g02570	0.4521	0.0832	0.4385	0.0817
CP_A01g00516;DACA017695	0.0255	0.0054	0.0305	0.0051		CP_B04g00491;DACA015021	0.3571	0.0429	0.3602	0.0422		CP_A01g00014;CP_B11g02385	0.1236	0.0255	0.1587	0.0231		DACA015160;DACA003448	0.4716	0.0288	0.4684	0.0282		CP_B04g00342;CP_B17g01838	0.4993	0.1051	0.4362	0.1061		CP_A01g00098;CP_A03g02586	0.7689	0.1189	0.8504	0.1123		Os01g0279800;Os01g0809300	1.062	0.153	1.0763	0.1502		CP_A01g00110;CP_A03g02567	1.8136	0.059	0.5621	0.0653
CP_A01g00517;DACA017696	0.5811	0.2079	0.5101	0.212		CP_B04g00497;DACA015031	0.3751	0.036	0.4292	0.0341		CP_A01g00016;CP_B11g02384	0.0401	0.0246	0.0472	0.0232		DACA015157;DACA003449	0.4625	0.2801	0.434	0.2808		CP_B04g00343;CP_B17g01854	1.1757	0.2926	1.1369	0.2783		CP_A01g00099;CP_A03g02585	0.4882	0.1197	0.4386	0.1218		Os01g0281000;Os01g0806200	4.0564	0.3979	1.0523	0.4451		CP_A01g00120;CP_A03g02562	0.6038	0.2022	0.4137	0.2188
CP_A01g00518;DACA017697	0.1094	0.0127	0.0819	0.0136		CP_B04g00502;DACA015033	0.3444	0.0654	0.3804	0.0626		CP_A01g00021;CP_B11g02383	0.1492	0.0807	0.1474	0.0807		DACA015154;DACA003450	0.4808	0.0802	0.474	0.0788		CP_B04g00350;CP_B17g01833	0.4085	0.1199	0.4134	0.1191		CP_A01g00102;CP_A03g02582	0.5645	0.4405	0.4513	0.4653		Os01g0282800;Os01g0805900	4.0147	0.0184	1.0352	0.02		CP_A01g00124;CP_A03g02556	0.4374	0.1466	0.5835	0.1323
CP_A01g00519;DACA017698	0.0392	0.0145	0.0504	0.0132		CP_B04g00511;DACA015044	0.3947	0.0412	0.3897	0.0409		CP_A01g00022;CP_B11g02382	0.0234	0.0029	0.0258	0.0028		DACA015152;DACA003452	0.4416	0.1091	0.44	0.1078		CP_B04g00351;CP_B17g01831	1.9343	0.2318	1.8917	0.2321		CP_A01g00106;CP_A03g02574	0.3689	0.0129	0.4345	0.0123		Os01g0560000;Os01g0706900	3.9069	0.29	1.8804	0.2992		CP_A01g00128;CP_A03g02555	0.3258	0.0224	0.4042	0.021
CP_A01g00520;DACA017699	0.3488	0.23	0.326	0.2319		CP_B04g00547;DACA015065	0.5275	0.0614	0.4578	0.0619		CP_A01g00023;CP_B11g02381	0.1482	0.0841	0.1558	0.0828		DACA015150;DACA003457	0.7197	0.115	0.6243	0.116		CP_B04g00353;CP_B17g01829	0.7598	0.144	0.5083	0.1558		CP_A01g00109;CP_A03g02570	0.4521	0.0832	0.4385	0.0817		Os01g0560200;Os01g0707300	1.8208	0.2046	1.6074	0.206		CP_A01g00147;CP_A03g02543	0.5019	0.0841	0.5382	0.0813
CP_A01g00521;DACA017700	0.1734	0.0249	0.1472	0.0258		CP_B04g00562;DACA015069	2.9591	0.0026	0.6551	0.0029		CP_A01g00024;CP_B11g02380	0.0984	0.0086	0.0913	0.0088		DACA015148;DACA003462	0.9663	0.1202	0.6292	0.1256		CP_B04g00354;CP_B17g01827	0.3162	0.1265	0.3386	0.1235		CP_A01g00110;CP_A03g02567	1.8136	0.059	0.5621	0.0653		Os01g0566800;Os01g0707500	2.2967	0.6644	0.7825	0.7736		CP_A01g00149;CP_A03g02541	0.5044	0.0256	0.4819	0.0253
CP_A01g00522;DACA017702	0.2883	0.1561	0.3376	0.1472		CP_B04g00566;DACA015081	0.4007	0.0427	0.4378	0.0411		CP_A01g00025;CP_B11g02379	0.1026	0.0301	0.125	0.028		DACA015147;DACA003463	0.3627	0.141	0.4235	0.1321		CP_B04g00357;CP_B17g01805	0.5159	0.1335	0.2906	0.1484		CP_A01g00115;CP_A03g02565	1.1339	0.1491	0.6989	0.159		Os01g0571000;Os01g0708900	1.8321	0.284	2.6096	0.2764		CP_A01g00151;CP_A03g02540	0.6542	0.0661	0.5332	0.067
CP_A01g00523;DACA017703	0.0863	0.0243	0.1134	0.0219		CP_B04g00567;DACA015082	1.3154	0.0522	0.7493	0.0559		CP_A01g00026;CP_B11g02378	2.864	0.9174	-1	0.9004		DACA015146;DACA003464	1.6735	1.3557	-1	1.2107		CP_B04g00358;CP_B17g01804	0.5218	0.0475	0.4763	0.0479		CP_A01g00116;CP_A03g02564	0.789	0.3342	0.7298	0.3318		Os01g0584900;Os01g0714800	3.5048	0.5839	0.9868	0.6883		CP_A01g00154;CP_A03g02538	0.7526	0.1244	0.4374	0.1361
CP_A01g00524;DACA017704	0.0557	0.0072	0.0678	0.0067		CP_B04g00570;DACA015086	0.3681	0.1099	0.4678	0.0999		CP_A01g00028;CP_B11g02375	0.106	0.0317	0.1299	0.0294		DACA015127;DACA003497	0.5523	0.2519	0.4876	0.2548		CP_B04g00363;CP_B17g01811	0.4338	0.0768	0.4092	0.0761		CP_A01g00118;CP_A03g02563	0.4146	0.0814	0.4473	0.0783		Os01g0588200;Os01g0715500	0.9324	0.2512	0.8602	0.2516		CP_A01g00155;CP_A03g02536	0.4688	0.0693	0.4736	0.068
CP_A01g00525;DACA017706	0.0826	0.011	0.107	0.01		CP_B04g00643;DACA015154	0.4233	0.0769	0.4316	0.0749		CP_A01g00029;CP_B11g02374	0.0933	0.0372	0.097	0.0366		DACA015123;DACA003499	0.4603	0.1748	0.4762	0.1696		CP_B04g00374;CP_B17g01813	0.3905	0.0724	0.3729	0.072		CP_A01g00120;CP_A03g02562	0.6038	0.2022	0.4137	0.2188		Os01g0589200;Os01g0716500	3.5653	0.371	0.6822	0.4417		CP_A01g00158;CP_A03g02533	0.5744	0.0735	0.5621	0.0724
CP_A01g00526;DACA017707	0.0573	0.0062	0.0656	0.0059		CP_B04g00645;DACA015160	0.4836	0.0301	0.5133	0.0291		CP_A01g00032;CP_B11g02373	0.4717	0.3366	0.5083	0.327		DACA015118;DACA003505	0.9489	0.457	0.7688	0.468		CP_B04g00377;CP_B17g01823	1.0265	0.1824	0.9325	0.1778		CP_A01g00121;CP_A03g02561	0.5495	0.1287	0.4936	0.1286		Os01g0593200;Os01g0719000	3.8307	0.687	-1	0.6913		CP_A01g00161;CP_A03g02529	0.3811	0.0587	0.3889	0.0577
CP_A01g00527;DACA017708	0.3109	0.0728	0.2073	0.0792		CP_B04g00646;DACA015161	0.341	0.0521	0.435	0.0477		CP_A01g00033;CP_B11g02372	0.2457	0.1975	0.2377	0.1992		DACA015114;DACA003478	0.54	0.1404	0.6186	0.1331		CP_B04g00378;CP_B17g01824	0.5392	0.1603	0.5023	0.159		CP_A01g00123;CP_A03g02560	0.9789	0.1061	0.3301	0.1231		Os01g0593700;Os01g0719300	2.0512	0.2515	0.5962	0.293		CP_A01g00163;CP_A03g02527	0.3453	0.0676	0.4031	0.0639
CP_A01g00529;DACA017710	0.1053	0.0278	0.1259	0.0259		CP_B04g00652;DACA015170	0.3339	0.05	0.3469	0.0488		CP_A01g00035;CP_B11g02370	2.4778	0.9147	2.3402	0.9082		DACA015113;DACA003476	0.4805	0.0876	0.5771	0.0817		CP_B04g00379;CP_B17g01799	0.4892	0.0535	0.5004	0.0524		CP_A01g00124;CP_A03g02556	0.4374	0.1466	0.5835	0.1323		Os01g0208700;Os02g0244700	4.8562	0.154	-1	0.1585		CP_A01g00172;CP_A03g02514	0.3699	0.0613	0.4122	0.0585
CP_A01g00530;DACA017711	0.2307	0.135	0.238	0.1318		CP_B04g00801;DACA011624	0.8791	0.1325	0.5753	0.14		CP_A01g00037;CP_B11g02369	0.2117	0.0999	0.2205	0.0981		DACA015111;DACA003475	1.1369	0.3111	0.9572	0.3111		CP_B04g00380;CP_B17g01780	0.7966	0.1018	0.5467	0.1082		CP_A01g00128;CP_A03g02555	0.3258	0.0224	0.4042	0.021		Os01g0209400;Os02g0244600	1.0123	0.2263	0.9671	0.2237		CP_A01g00174;CP_A03g02508	0.8853	0.1652	0.748	0.1667
CP_A01g00531;DACA017712	0.2318	0.0451	0.108	0.0524		CP_B04g00806;DACA011621	0.1771	0.1497	0.176	0.1489		CP_A01g00038;CP_B11g02367	0.0647	0.0355	0.0759	0.0335		DACA015106;DACA003492	0.4231	0.0918	0.4465	0.0884		CP_B04g00386;CP_B17g01783	0.4221	0.2396	0.4814	0.2277		CP_A01g00138;CP_A03g02549	0.5663	0.1151	0.3116	0.1293		Os01g0210700;Os02g0245800	2.4555	0.2913	1.5049	0.2851		CP_A01g00191;CP_A03g02500	1.1445	0.0212	0.254	0.0249
CP_A01g00533;DACA017713	0.0529	0.0356	0.0491	0.0364		CP_B04g00807;DACA011620	0.0485	0.0268	0.0602	0.0245		CP_A01g00039;CP_B11g02343	0.1289	0.0557	0.1278	0.0556		DACA015099;DACA003515	0.8188	0.1666	0.6187	0.1726		CP_B04g00390;CP_B17g01779	1.7621	0.1931	0.4298	0.2258		CP_A01g00147;CP_A03g02543	0.5019	0.0841	0.5382	0.0813		Os01g0211800;Os02g0247100	3.7377	0.3736	1.0417	0.4171		CP_A01g00193;CP_A03g02497	0.4873	0.0603	0.4943	0.059
CP_A01g00534;DACA017715	0.1598	0.0185	0.0875	0.0214		CP_B04g00808;DACA011619	0	0	0	0		CP_A01g00040;CP_B11g02359	0.0772	0.0188	0.0904	0.0178		DACA015093;DACA003517	0.8333	0.2034	0.4616	0.2243		CP_B04g00393;CP_B17g01778	0.8401	0.1195	0.8153	0.1156		CP_A01g00148;CP_A03g02544	0.3578	0.0861	0.3687	0.0842		Os01g0212400;Os02g0247800	2.5819	0.13	1.3885	0.1355		CP_A01g00194;CP_A03g02495	0.3987	0.0611	0.3742	0.061
CP_A01g00535;DACA017717	0.2475	0.1255	0.2613	0.1218		CP_B04g00810;DACA011618	0.0739	0.006	0.0822	0.0058		CP_A01g00041;CP_B11g02346	0.0947	0.0339	0.1077	0.0324		DACA015088;DACA003522	0.4157	0.1429	0.4502	0.1362		CP_B04g00399;CP_B17g01771	0.6006	0.0872	0.5281	0.0872		CP_A01g00149;CP_A03g02541	0.5044	0.0256	0.4819	0.0253		Os01g0212700;Os02g0249300	3.3749	0.6316	0.7606	0.7805		CP_A01g00197;CP_A03g02494	0.8587	0.0518	0.7119	0.0523
CP_A01g00536;DACA017718	0.1704	0.0263	0.1841	0.0252		CP_B04g00811;DACA011617	0.0644	0.0284	0.0551	0.0295		CP_A01g00041;CP_B11g02362	0.167	0.1125	0.163	0.1125		DACA015082;DACA003525	1.2533	0.0517	0.6816	0.0559		CP_B04g00403;CP_B17g01775	0.6855	0.1636	0.7566	0.1546		CP_A01g00151;CP_A03g02540	0.6542	0.0661	0.5332	0.067		Os01g0231500;Os02g0280400	1.9458	0.2188	2.1144	0.2173		CP_A01g00201;CP_A03g02491	1.7488	0	0.4022	0
CP_A01g00537;DACA017719	0.0525	0.0078	0.0673	0.0071		CP_B04g00814;DACA011614	0.05	0.0246	0.052	0.0242		CP_A01g00043;CP_B11g02339	0.5992	0.3896	0.4854	0.4024		DACA015081;DACA003526	0.4143	0.0523	0.4688	0.0496		CP_B04g00416;CP_B17g01775	0.6209	0.1513	0.6983	0.1435		CP_A01g00154;CP_A03g02538	0.7526	0.1244	0.4374	0.1361		Os01g0233000;Os02g0285300	1.7705	0.3596	0.9343	0.3778		CP_A01g00205;CP_A03g02488	1.1807	1.9991	1.9778	1.5708
CP_A01g00538;DACA017721	0.075	0.015	0.0607	0.0159		CP_B04g00815;DACA011613	0.1589	0.0313	0.0958	0.0354		CP_A01g00043;CP_B11g02361	0.3467	0.1953	0.376	0.1884		DACA015080;DACA003538	0.4346	0.2275	0.5108	0.2119		CP_B04g00431;CP_B17g01767	0.3281	0.1519	0.3538	0.1463		CP_A01g00155;CP_A03g02536	0.4688	0.0693	0.4736	0.068		Os01g0234300;Os02g0288100	4.0484	0.3551	0.6039	0.4387		CP_A01g00212;CP_A03g02484	0.3714	0.0652	0.453	0.0606
CP_A01g00539;DACA017722	0.0462	0.0114	0.049	0.0112		CP_B04g00816;DACA011612	0.0663	0.0247	0.0619	0.0252		CP_A01g00044;CP_B11g02338	0.0901	0.0206	0.0736	0.0216		DACA015078;DACA003536	1.5131	0.1507	0.6326	0.1646		CP_B04g00432;CP_B17g01760	1.078	0.4536	0.7924	0.4574		CP_A01g00156;CP_A03g02534	0.6805	0.1709	0.5739	0.172		Os01g0234850;Os02g0290500	1.6712	0.3985	2.1887	0.3871		CP_A01g00218;CP_A03g02467	0.4163	0.0049	0.4788	0.0046
CP_A01g00540;DACA017723	0.2271	0.0294	0.2032	0.03		CP_B04g00817;DACA011611	0.074	0.0033	0.0715	0.0033		CP_A01g00044;CP_B11g02363	0.1011	0.0128	0.0742	0.0138		DACA015076;DACA003535	0.5503	0.0745	0.7038	0.0677		CP_B04g00444;CP_B17g01722	0.3716	0.0913	0.4411	0.0853		CP_A01g00158;CP_A03g02533	0.5744	0.0735	0.5621	0.0724		Os01g0234900;Os02g0293400	4.0009	0.1267	1.5211	0.1323		CP_A01g00225;CP_A03g02463	0.3868	0.0397	0.4267	0.0379
CP_A01g00541;DACA017725	0.2137	0.0273	0.0973	0.0321		CP_B04g00818;DACA011609	0.8324	0.1286	0.6791	0.1315		CP_A01g00045;CP_B11g02337	0.1731	0.054	0.1434	0.0559		DACA015075;DACA003532	0.8297	0.4148	0.7526	0.4146		CP_B04g00446;CP_B17g01727	0.5901	0.2211	0.7238	0.2028		CP_A01g00159;CP_A03g02530	4.674	1.304	-1	1.2615		Os01g0276200;Os03g0323800	4.5414	0.1893	2.3133	0.192		CP_A01g00227;CP_A03g02459	0.4291	0.0303	0.4145	0.0302
CP_A01g00542;DACA017726	0.0629	0.0246	0.0833	0.0223		CP_B04g00821;DACA011608	0.1808	0.0213	0.1172	0.0235		CP_A01g00046;CP_B11g02349	0.0808	0.0161	0.085	0.0157		DACA015069;DACA003530	2.9215	0.0026	0.6036	0.0029		CP_B04g00451;CP_B17g01730	0.6902	0.1649	0.676	0.1628		CP_A01g00161;CP_A03g02529	0.3811	0.0587	0.3889	0.0577		Os01g0276600;Os03g0324900	3.6622	0.5778	0.6591	0.72		CP_A01g00244;CP_A03g02431	0.577	0.0708	0.5598	0.0706
CP_A01g00543;DACA017727	0.0785	0.0094	0.0742	0.0096		CP_B04g00822;DACA011607	0.1254	0.0104	0.1154	0.0106		CP_A01g00046;CP_B11g02364	0.0662	0.0141	0.0698	0.0138		DACA015067;DACA003541	0.63	0.1617	0.6408	0.1552		CP_B04g00456;CP_B17g01734	0.9237	0.0785	0.635	0.0821		CP_A01g00162;CP_A03g02528	0.4424	0.138	0.4708	0.134		Os01g0276700;Os03g0325000	3.0197	0.2063	1.7571	0.2047		CP_A01g00255;CP_A03g02421	0.6107	0.0564	0.6242	0.0548
CP_A01g00544;DACA017728	0.063	0.0118	0.0828	0.0107		CP_B04g00823;DACA019701	0.0869	0.0434	0.0925	0.0424		CP_A01g00047;CP_B11g02365	0.061	0.0307	0.0822	0.0276		DACA015066;DACA003544	0.3509	0.1985	0.3895	0.1894		CP_B04g00459;CP_B17g01737	1.3614	0.1854	0.6875	0.2055		CP_A01g00163;CP_A03g02527	0.3453	0.0676	0.4031	0.0639		Os01g0277600;Os03g0326200	4.4541	0.3502	1.9264	0.3877		CP_A01g00271;CP_A03g02407	0.3783	0.0141	0.3816	0.0139
CP_A01g00545;DACA017729	0.1	0.0566	0.112	0.0543		CP_B04g00824;DACA019702	0.1095	0.0207	0.0778	0.0227		CP_A01g00049;CP_B11g02335	0.1538	0.0907	0.1753	0.0863		DACA015065;DACA003545	0.505	0.0692	0.4888	0.0684		CP_B04g00460;CP_B17g01739	1.7589	0.0501	1.0317	0.05		CP_A01g00169;CP_A03g02521	0.5169	0.1389	0.493	0.1394		Os01g0840100;Os03g0276500	3.887	0.0385	0.4527	0.0457		CP_A01g00272;CP_A03g02406	0.3982	0.0842	0.4193	0.0818
CP_A01g00546;DACA017730	0.066	0.0317	0.0772	0.0299		CP_B04g00825;DACA019704	0.106	0.0073	0.0857	0.0078		CP_A01g00049;CP_B11g02356	0.1481	0.0865	0.1665	0.0827		DACA015064;DACA003546	1.1164	0.2011	0.6981	0.2131		CP_B04g00461;CP_B17g01702	0.4676	0.0961	0.6597	0.0861		CP_A01g00170;CP_A03g02518	0.329	0.0755	0.3915	0.0707		Os01g0842400;Os03g0273200	2.6917	0.203	0.5181	0.2425		CP_A01g00276;CP_A03g02405	0.4346	0.0511	0.4384	0.0501
CP_A01g00547;DACA017731	0.0502	0.023	0.0598	0.0217		CP_B04g00826;DACA019705	1.1742	0.4509	0.916	0.4664		CP_A01g00050;CP_B11g02334	0.0833	0.0449	0.0723	0.0466		DACA015062;DACA003548	1.1008	0.4155	0.8997	0.413		CP_B04g00462;CP_B17g01701	0.4505	0.2279	0.4257	0.225		CP_A01g00171;CP_A03g02516	0.828	0.0738	0.7276	0.0738		Os01g0844200;Os03g0272900	2.2578	0.2859	0.5016	0.3552		CP_A01g00281;CP_A03g02401	0.3848	0.0912	0.4164	0.0875
CP_A01g00548;DACA017732	0.1392	0.0131	0.1167	0.0137		CP_B04g00828;DACA019706	0.1362	0.0213	0.0726	0.0245		CP_A01g00050;CP_B11g02350	0.0537	0.0155	0.0518	0.0157		DACA015046;DACA003563	0.2341	0.017	0.2787	0.0159		CP_B04g00463;CP_B17g01700	1.2113	0.1237	0.5838	0.1361		CP_A01g00172;CP_A03g02514	0.3699	0.0613	0.4122	0.0585		Os01g0844500;Os03g0271900	2.3032	0.2751	0.5709	0.3314		CP_A01g00283;CP_A03g02399	0.4645	0.0516	0.4908	0.0499
CP_A01g00549;DACA017733	0.0935	0.0124	0.0896	0.0126		CP_B04g00829;DACA019707	0.093	0.0059	0.1049	0.0057		CP_A01g00051;CP_B11g02333	0.4052	0.0155	0.3101	0.0161		DACA015042;DACA003566	0.4503	0.0726	0.5665	0.0669		CP_B04g00465;CP_B17g01698	0.7987	0.1253	0.3444	0.142		CP_A01g00173;CP_A03g02509	0.4694	0.1251	0.5639	0.1164		Os01g0845000;Os03g0270500	3.5362	0.4243	0.618	0.5199		CP_A01g00292;CP_A03g02387	0.3407	0.0552	0.3746	0.053
CP_A01g00551;DACA017734	0.0446	0.0066	0.0566	0.006		CP_B04g00830;DACA019708	0.0437	0.0102	0.048	0.0098		CP_A01g00052;CP_B11g02332	0.0495	0.0129	0.0534	0.0126		DACA015036;DACA003576	0.3557	0.103	0.3787	0.0995		CP_B04g00466;CP_B17g01693	0.6451	0.1387	0.6636	0.1357		CP_A01g00174;CP_A03g02508	0.8853	0.1652	0.748	0.1667		Os01g0846300;Os03g0268600	3.6541	0.3134	0.8913	0.3541		CP_A01g00301;CP_A03g02380	2.0664	0.4092	2.8142	0.3986
CP_A01g00552;DACA017735	0.1172	0.0345	0.1282	0.0335		CP_B04g00831;DACA019709	0.0727	0.026	0.0945	0.0235		CP_A01g00054;CP_B11g02331	0.0405	0.0235	0.0422	0.0231		DACA015033;DACA003578	0.4084	0.0605	0.4415	0.0583		CP_B04g00467;CP_B17g01690	0.3432	0.114	0.3933	0.1075		CP_A01g00179;CP_A03g02505	0.9816	0.1119	0.5021	0.1233		Os01g0847200;Os03g0268400	4.1662	0.0735	-1	0.074		CP_A01g00309;CP_A03g02367	0.4546	0.0199	0.4997	0.0191
CP_A01g00555;DACA017737	0.0476	0.023	0.0538	0.022		CP_B04g00833;DACA019713	0.0569	0.0067	0.0652	0.0064		CP_A01g00054;CP_B11g02352	0.0429	0.0138	0.0469	0.0133		DACA015031;DACA003584	0.3737	0.0388	0.4501	0.0361		CP_B04g00469;CP_B17g01689	0.3096	0.1076	0.5065	0.0917		CP_A01g00191;CP_A03g02500	1.1445	0.0212	0.254	0.0249		Os01g0900200;Os04g0489100	3.8673	0.7639	4.8425	0.7996		CP_A01g00310;CP_A03g02361	1.7169	0.1263	0.3862	0.1475
CP_A01g00556;DACA024659	0.1707	0.1152	0.1731	0.1143		CP_B04g00834;DACA019714	0.0528	0.0231	0.0708	0.0206		CP_A01g00057;CP_B11g02330	0.0525	0.0236	0.068	0.0215		DACA015027;DACA003574	0.6024	0.0971	0.5832	0.0961		CP_B04g00470;CP_B17g01688	0.6748	0.0104	0.628	0.0104		CP_A01g00192;CP_A03g02498	0.4732	0.08	0.5867	0.0743		Os01g0900800;Os04g0489600	3.8507	0.544	0.8368	0.631		CP_A01g00327;CP_A03g02345	0.4801	0.1555	0.4669	0.1536
CP_A01g00558;DACA024661	0.0405	0.0087	0.0502	0.008		CP_B04g00835;DACA019715	0.0404	0.0179	0.0433	0.0175		CP_A01g00057;CP_B11g02353	0.0604	0.0183	0.0675	0.0176		DACA015020;DACA003593	0.4772	0.2219	0.5263	0.2102		CP_B04g00472;CP_B17g01686	0.98	0.3155	0.7727	0.3265		CP_A01g00193;CP_A03g02497	0.4873	0.0603	0.4943	0.059		Os01g0901000;Os04g0489800	2.0791	0.4817	1.7753	0.4658		CP_A01g00329;CP_A03g02337	0.7692	0.0339	0.3399	0.0385
CP_A01g00559;DACA014227	0.1819	0.0179	0.1377	0.019		CP_B04g00837;DACA019716	0.0807	0.0535	0.1108	0.0472		CP_A01g00059;CP_B11g02329	0.1007	0.0146	0.0955	0.0148		DACA015019;DACA003594	0.5755	0.2035	0.5233	0.2062		CP_B04g00474;CP_B17g01683	0.2848	0.0646	0.3049	0.063		CP_A01g00194;CP_A03g02495	0.3987	0.0611	0.3742	0.061		Os01g0901800;Os04g0486900	1.072	0.2804	1.5093	0.2617		CP_A01g00344;CP_A03g02326	0.3197	0.1026	0.343	0.0998
CP_A01g00560;DACA014238	0.0572	0.0235	0.0794	0.021		CP_B04g00838;DACA019717	0.0689	0	0.0871	0		CP_A01g00059;CP_B11g02354	0.1308	0.0316	0.1339	0.0313		DACA015016;DACA003596	0.4326	0.0874	0.4921	0.0829		CP_B04g00475;CP_B17g01682	0.4779	0.0837	0.5324	0.0792		CP_A01g00197;CP_A03g02494	0.8587	0.0518	0.7119	0.0523		Os01g0919900;Os04g0379900	4.1852	0.1596	2.9899	0.1611		CP_A01g00349;CP_A03g02323	0.8581	0.31	0.8396	0.3014
CP_A01g00561;DACA014239	0.0762	0.0079	0.0873	0.0076		CP_B04g00839;DACA019718	1.132	1.5885	1.3215	1.2438		CP_A01g00060;CP_B11g02328	0.0993	0.045	0.1337	0.0396		DACA015015;DACA003597	0.2576	0.0949	0.3015	0.0889		CP_B04g00478;CP_B17g01681	0.8936	0.2269	0.6811	0.2364		CP_A01g00198;CP_A03g02493	0.6676	0.2613	0.6364	0.256		Os01g0920100;Os04g0380200	1.9179	0.8122	2.054	0.7969		CP_A01g00352;CP_A03g02320	0.4606	0.0398	0.5531	0.0367
CP_A01g00562;DACA014240	0.0641	0.0037	0.0763	0.0035		CP_B04g00841;DACA019719	0.1482	0.0212	0.1084	0.0229		CP_A01g00062;CP_B11g02327	0.0838	0.0033	0.1281	0.0028		DACA015012;DACA003599	0.3466	0.0687	0.3853	0.066		CP_B04g00480;CP_B17g01678	0.4264	0.0559	0.4978	0.0526		CP_A01g00199;CP_A03g02492	0.4284	0.0433	0.3474	0.0449		Os01g0920400;Os04g0381000	1.38	0.2668	1.5535	0.2559		CP_A01g00355;CP_A03g02318	0.3474	0.0349	0.3263	0.035
CP_A01g00563;DACA014242	0.2636	0.0207	0.1529	0.0232		CP_B04g00842;DACA019720	0.0484	0.0104	0.0612	0.0095		CP_A01g00063;CP_B11g02326	0.22	0.1006	0.2445	0.0974		DACA015011;DACA003600	0.4195	0.0611	0.4639	0.0584		CP_B04g00481;CP_B17g01677	0.4125	0.0619	0.4273	0.0603		CP_A01g00201;CP_A03g02491	1.7488	0	0.4022	0		Os01g0921500;Os04g0382300	4.1367	0.2946	2.0169	0.3135		CP_A01g00358;CP_A03g02310	0.4505	0.048	0.4249	0.0478
CP_A01g00564;DACA014244	0.0587	0.0227	0.0625	0.0221		CP_B04g00843;DACA019721	0.0518	0.0363	0.0485	0.0369		CP_A01g00066;CP_B11g02323	0.0346	0.0313	0.039	0.0301		DACA015008;DACA003602	1.0424	0.2026	0.7019	0.2126		CP_B04g00483;CP_B17g01674	0.5309	0.2888	0.5726	0.2771		CP_A01g00205;CP_A03g02488	1.1807	1.9991	1.9778	1.5708		Os01g0921800;Os04g0385600	1.2353	0.2771	0.4818	0.3286		CP_A01g00359;CP_A03g02309	1.1197	0.0745	0.8417	0.0748
CP_A01g00566;DACA014247	0.0664	0.0278	0.0731	0.0267		CP_B04g00844;DACA019722	0.0379	0.0027	0.0463	0.0026		CP_A01g00071;CP_B11g02318	0.1118	0.0229	0.0957	0.024		DACA015007;DACA003605	0.4229	0.0641	0.4731	0.0608		CP_B04g00484;CP_B17g01673	0.4846	0.2008	0.504	0.1952		CP_A01g00211;CP_A03g02485	1.752	1.2185	1.5741	1.1673		Os01g0923200;Os04g0387900	0.4148	0.3675	0.1773	0.4506		CP_A01g00365;CP_A03g02303	0.533	0.0597	0.5451	0.0583
CP_A01g00567;DACA014248	0.2014	0.0622	0.2068	0.0614		CP_B04g00845;DACA019724	0.1213	0.043	0.1349	0.0412		CP_A01g00072;CP_B11g02317	0.109	0.0273	0.1303	0.0257		DACA015005;DACA003606	0.2333	0.074	0.2802	0.0691		CP_B04g00487;CP_B17g01670	0.6424	0.261	0.561	0.2652		CP_A01g00212;CP_A03g02484	0.3714	0.0652	0.453	0.0606		Os01g0923600;Os04g0388500	4.6951	0.4817	2.0164	0.5009		CP_A01g00367;CP_A03g02300	0.5703	0.0343	0.5015	0.035
CP_A01g00569;DACA014249	0.0796	0.0361	0.0877	0.0347		CP_B04g00846;DACA019727	0.047	0.0275	0.056	0.0259		CP_A01g00073;CP_B11g02316	0.1468	0.0165	0.155	0.0161		DACA011629;DACA003608	1.3644	0.3716	0.8133	0.3958		CP_B04g00488;CP_B17g01669	0.4993	0.2061	0.5452	0.1959		CP_A01g00214;CP_A03g02478	3.8891	0.8552	1.6882	0.9032		Os01g0107000;Os05g0101200	1.2845	0.4291	1.4299	0.3999		CP_A01g00379;CP_A03g02282	0.5259	0.0414	0.5151	0.0407
CP_A01g00573;DACA014253	0.0654	0.0158	0.0715	0.0153		CP_B04g00847;DACA019729	0.3458	0.2952	0.3849	0.2831		CP_A01g00076;CP_B11g02314	0.0741	0.0145	0.0885	0.0135		DACA011626;DACA003611	0.2984	0.1284	0.4874	0.1094		CP_B04g00491;CP_B17g01668	0.3587	0.0433	0.3493	0.043		CP_A01g00215;CP_A03g02475	2.2534	0.342	1.0977	0.3681		Os01g0108000;Os05g0100900	1.5621	0.2193	1.0565	0.2298		CP_A01g00380;CP_A03g02281	0.6389	0.0388	0.4956	0.0398
CP_A01g00573;DACA024359	0.0634	0.0174	0.07	0.0167		CP_B04g00848;DACA019730	0.0392	0.0031	0.0413	0.0031		CP_A01g00076;CP_B11g02325	0.0741	0.0145	0.0886	0.0135		DACA011619;DACA007310	0.3884	0	0.3306	0		CP_B04g00497;CP_B17g01660	0.3473	0.0446	0.3478	0.044		CP_A01g00216;CP_A03g02470	0.4271	0.0751	0.4406	0.0734		Os01g0109700;Os05g0100500	0.8474	0.2253	0.8418	0.2196		CP_A01g00386;CP_A03g02273	0.4324	0.0793	0.4324	0.0777
CP_A01g00574;DACA014262	0.0755	0.0433	0.0838	0.0418		CP_B04g00849;DACA019731	0.045	0.0135	0.0528	0.0127		CP_A01g00078;CP_B11g02313	0.0333	0.0033	0.0293	0.0035		DACA011617;DACA007305	0.8394	0.0298	0.8506	0.0284		CP_B04g00502;CP_B17g01658	0.4345	0.1195	0.4409	0.1175		CP_A01g00217;CP_A03g02469	0.9727	0.0739	0.3923	0.0839		Os01g0110500;Os05g0100700	1.3702	0.0936	1.2808	0.09		CP_A01g00389;CP_A03g02270	0.3916	0.0388	0.4572	0.0368
CP_A01g00575;DACA014263	0.1039	0.0546	0.1089	0.0538		CP_B04g00850;DACA019732	0.0476	0.024	0.0288	0.0266		CP_A01g00112;CP_B11g02303	0.0828	0.0292	0.0725	0.0302		DACA011614;DACA007303	0.3577	0.1878	0.4211	0.1751		CP_B04g00504;CP_B17g01656	0.422	0.1455	0.4762	0.1369		CP_A01g00218;CP_A03g02467	0.4163	0.0049	0.4788	0.0046		Os01g0155600;Os05g0162600	1.3474	0.4816	1.275	0.4547		CP_A01g00390;CP_A03g02269	0.2712	0.0836	0.3456	0.0775
CP_A01g00576;DACA014264	0.1561	0.0109	0.1534	0.0109		CP_B04g00851;DACA019734	0.0421	0.0104	0.0424	0.0104		CP_A01g00113;CP_B11g02302	0.1043	0.0773	0.111	0.0755		DACA011612;DACA007302	0.7715	0.2378	0.5957	0.2478		CP_B04g00516;CP_B17g01647	0.3844	0.0459	0.3821	0.0448		CP_A01g00222;CP_A03g02464	1.404	0.5434	1.0359	0.5702		Os01g0156000;Os05g0162800	3.9135	1.0695	1.993	1.1325		CP_A01g00393;CP_A03g02258	0.2888	0.0715	0.3275	0.0679
CP_A01g00577;DACA014268	0.0798	0.0098	0.0724	0.01		CP_B04g00853;DACA019735	0.0411	0.011	0.0324	0.0118		CP_A01g00114;CP_B11g02301	0.0571	0.022	0.0615	0.0214		DACA011611;DACA007297	0.615	0.0059	0.5566	0.0059		CP_B04g00544;CP_B17g01630	2.6282	0.8618	1.6979	0.8874		CP_A01g00225;CP_A03g02463	0.3868	0.0397	0.4267	0.0379		Os01g0158500;Os05g0163000	2.8139	0.1152	1.0203	0.1171		CP_A01g00396;CP_A03g02251	0.4039	0.0565	0.4752	0.0533
CP_A01g00578;DACA014269	0.046	0.0065	0.0444	0.0066		CP_B04g00854;DACA019736	0.1347	0.0062	0.0685	0.0071		CP_A01g00115;CP_B11g02300	0.1173	0.0453	0.0916	0.0483		DACA011607;DACA007296	2.6749	0.0492	0.8706	0.0547		CP_B04g00546;CP_B17g01628	0.9555	0.2106	0.573	0.2278		CP_A01g00227;CP_A03g02459	0.4291	0.0303	0.4145	0.0302		Os01g0159200;Os05g0163300	3.2416	1.4526	2.7156	1.3807		CP_A01g00405;CP_A03g02239	0.5397	0.0283	0.5207	0.0278
CP_A01g00579;DACA014270	0.1658	0.0481	0.1583	0.0483		CP_B04g00856;DACA019737	0.1206	0.0313	0.1302	0.0307		CP_A01g00116;CP_B11g02298	0.5475	0.3383	0.5105	0.341		DACA019702;DACA007294	0.8897	0.195	0.4658	0.2191		CP_B04g00547;CP_B17g01627	0.4551	0.0337	0.4289	0.0334		CP_A01g00230;CP_A03g02456	0.3303	0.0424	0.3833	0.0402		Os01g0159300;Os05g0163400	0.9854	0.4235	0.8734	0.4115		CP_A01g00409;CP_A03g02238	3.9956	1.3217	2.6803	1.4146
CP_A01g00580;DACA014272	0.1051	0.0152	0.0751	0.0165		CP_B04g00857;DACA019738	0.3083	0.3137	0.3279	0.3063		CP_A01g00117;CP_B11g02296	0.0432	0.0402	0.0481	0.0383		DACA019705;DACA007291	0.708	0.2193	0.5995	0.2241		CP_B04g00549;CP_B17g01626	0.414	0.2294	0.3936	0.2307		CP_A01g00231;CP_A03g02453	0.9341	0.1201	0.484	0.1338		Os01g0159400;Os05g0163700	0.9014	0.0942	0.9315	0.0914		CP_A01g00410;CP_A03g02235	0.4761	0.055	0.4653	0.0546
CP_A01g00581;DACA014275	0.0289	0.0254	0.0357	0.0235		CP_B04g00858;DACA019739	0.1684	0.0187	0.1235	0.02		CP_A01g00118;CP_B11g02295	0.0947	0.1038	0.1078	0.0992		DACA019706;DACA007290	1.7023	0.1584	0.4261	0.1872		CP_B04g00551;CP_B17g01625	0.6554	0.1477	0.6993	0.1398		CP_A01g00235;CP_A03g02447	0.6913	0.3188	0.655	0.3178		Os01g0159800;Os05g0163900	0.9236	0.3497	0.6488	0.3717		CP_A01g00450;CP_A03g01962	0.6534	0.1736	0.4919	0.1839
CP_A01g00582;DACA014276	0.1871	0.1173	0.1967	0.1145		CP_B04g00859;DACA019740	0.061	0.0031	0.0718	0.0029		CP_A01g00119;CP_B11g02294	0.0963	0.0331	0.1121	0.0314		DACA019708;DACA007289	0.3808	0.0792	0.4303	0.0757		CP_B04g00556;CP_B17g01616	1.1279	0.1391	0.5349	0.1543		CP_A01g00239;CP_A03g02443	0.7258	0.2017	0.8168	0.1927		Os01g0165200;Os05g0164900	1.6772	0.4742	1.1425	0.4695		CP_A01g00456;CP_A03g01958	0.263	0.0692	0.308	0.0655
CP_A01g00583;DACA014277	0.4517	0.223	0.4019	0.2266		CP_B04g00860;DACA019741	0.026	0.0032	0.0222	0.0033		CP_A01g00120;CP_B11g02293	0.1312	0.088	0.0976	0.0956		DACA019710;DACA007285	0.4463	0.0875	0.3906	0.0889		CP_B04g00557;CP_B17g01618	0.9731	0.0967	0.8326	0.0948		CP_A01g00240;CP_A03g02439	0.5392	0.07	0.5913	0.0669		Os01g0166300;Os05g0165400	1.4296	0.6432	1.9321	0.5876		CP_A01g00457;CP_A03g01957	0.4654	0.0737	0.4329	0.0739
CP_A01g00585;DACA014278	0.1042	0.066	0.1215	0.0621		CP_B04g00861;DACA019742	0.0338	0.0221	0.0358	0.0217		CP_A01g00123;CP_B11g02291	0.09	0.0191	0.0515	0.0217		DACA019714;DACA007279	0.537	0.1665	0.642	0.1549		CP_B04g00559;CP_B17g01619	0.4365	0.0383	0.4449	0.0373		CP_A01g00242;CP_A03g02433	0.3687	0.113	0.4443	0.1062		Os01g0166500;Os05g0165500	1.6197	0.3982	0.5068	0.49		CP_A01g00466;CP_A03g01936	0.5151	0.0012	0.5689	0.0012
CP_A01g00586;DACA014279	0.0981	0.0134	0.1068	0.013		CP_B04g00862;DACA019743	0.0491	0.0203	0.0638	0.0187		CP_A01g00124;CP_B11g02288	0.0738	0.047	0.1087	0.0406		DACA019715;DACA007278	0.5044	0.1479	0.5387	0.1411		CP_B04g00560;CP_B17g01620	0.4417	0.153	0.4713	0.1468		CP_A01g00244;CP_A03g02431	0.577	0.0708	0.5598	0.0706		Os01g0167500;Os05g0168700	0.7938	0.0528	0.8764	0.0503		CP_A01g00473;CP_A03g01945	0.2948	0.1091	0.3378	0.1032
CP_A01g00587;DACA014280	3.9749	1.0906	3.1634	1.1499		CP_B04g00865;DACA019745	1.0862	0.2687	0.5743	0.2929		CP_A01g00125;CP_B11g02289	0.0221	0.0064	0.0226	0.0063		DACA019719;DACA007270	0.904	0.1056	0.5546	0.1136		CP_B04g00562;CP_B17g01623	3.1189	0.0026	0.6296	0.0029		CP_A01g00248;CP_A03g02429	0.9305	0.24	1.1041	0.2253		Os01g0167750;Os05g0170800	3.9148	1.0185	1.9464	1.1723		CP_A01g00474;CP_A03g01946	0.5111	0.1178	0.4653	0.1177
CP_A01g00589;DACA014282	0.1306	0.0045	0.0786	0.005		CP_B04g00866;DACA019747	0.0546	0.0234	0.0663	0.0218		CP_A01g00126;CP_B11g02290	0.0883	0.0446	0.0973	0.0431		DACA019720;DACA007268	0.3378	0.0554	0.3573	0.0538		CP_B04g00566;CP_B17g01613	0.3759	0.04	0.3982	0.039		CP_A01g00250;CP_A03g02425	0.5885	0.1812	0.5939	0.1769		Os01g0168100;Os05g0168800	0.7683	0.2876	0.952	0.265		CP_A01g01323;CP_A03g00414	0.3577	0.0543	0.4778	0.0492
CP_A01g00590;DACA014283	0.0781	0.0122	0.0774	0.0122		CP_B04g00867;DACA019748	3.0437	1.3707	2.1993	1.4347		CP_A01g00127;CP_B11g02287	0.0974	0.0336	0.078	0.0355		DACA019721;DACA007264	0.5683	0.1198	0.4746	0.1215		CP_B04g00567;CP_B17g01612	1.2277	0.0057	0.8206	0.0058		CP_A01g00253;CP_A03g02422	0.4138	0.1463	0.4941	0.1363		Os01g0168200;Os05g0169000	0.943	0.1122	1.0834	0.1076		CP_A01g01329;CP_A03g00418	0.4563	0.0261	0.4725	0.0255
CP_A01g00591;DACA014285	0.0614	0.021	0.0709	0.02		CP_B04g00868;DACA019749	0.2004	0.0433	0.1571	0.0458		CP_A01g00128;CP_B11g02286	0.075	0	0.0824	0		DACA019722;DACA007263	0.5146	0.0289	0.4655	0.0286		CP_B04g00571;CP_B17g01610	0.5208	0.1016	0.6019	0.0962		CP_A01g00255;CP_A03g02421	0.6107	0.0564	0.6242	0.0548		Os01g0168500;Os05g0169200	1.0651	0.27	1.099	0.2613		CP_A01g01336;CP_A03g00421	0.3648	0.0717	0.4382	0.0671
CP_A01g00592;DACA014287	0.0748	0.0144	0.0863	0.0137		CP_B04g00869;DACA019750	0.4108	0.1056	0.3483	0.1092		CP_A01g00129;CP_B11g02285	0.0407	0.0086	0.0483	0.0081		DACA019724;DACA007262	0.5068	0.3129	0.584	0.2924		CP_B04g00572;CP_B17g01609	0.4416	0.1419	0.4907	0.134		CP_A01g00256;CP_A03g02420	0.6911	0.1219	0.5806	0.1239		Os01g0169800;Os05g0169300	3.1687	0.2164	0.5806	0.2627		CP_A01g01338;CP_A03g00424	0.5101	0.074	0.6172	0.0689
CP_A01g00593;DACA014288	0.1216	0.0056	0.123	0.0055		CP_B04g00871;DACA019752	0.0589	0.002	0.0762	0.0018		CP_A01g00130;CP_B11g02284	0.0521	0.0029	0.06	0.0028		DACA019730;DACA007260	0.4754	0.0633	0.4752	0.0612		CP_B04g00578;CP_B17g01604	0.6451	0.1602	0.3647	0.179		CP_A01g00258;CP_A03g02418	0.5136	0.2196	0.4773	0.2201		Os01g0169900;Os05g0169400	0.6111	0.2024	0.8507	0.1805		CP_A01g01387;CP_A03g00455	0.5614	0.1405	0.6759	0.1309
CP_A01g00595;DACA014289	0.0877	0.024	0.0734	0.0252		CP_B04g00873;DACA019753	0.0487	0.0223	0.0586	0.021		CP_A01g00131;CP_B11g02283	0.1442	0.0246	0.0798	0.0278		DACA019737;DACA007247	0.4303	0.1866	0.4696	0.177		CP_B04g00580;CP_B17g01595	0.9445	0.1685	0.6945	0.1741		CP_A01g00259;CP_A03g02417	0.5219	0.1635	0.5484	0.1576		Os01g0170600;Os05g0170200	1.5149	2.4593	3.0802	1.6963		CP_A01g01390;CP_A03g00456	0.5285	0.324	0.5433	0.3165
CP_A01g00596;DACA014290	0.4823	0.2335	0.3461	0.2502		CP_B04g00874;DACA019754	0.0471	0.0057	0.0534	0.0055		CP_A01g00132;CP_B11g02282	0.0452	0.0115	0.0512	0.011		DACA019739;DACA007245	1.2439	0.0772	0.5663	0.0843		CP_B04g00581;CP_B17g01594	0.448	0.2989	0.4711	0.292		CP_A01g00262;CP_A03g02416	1.4582	0.1098	1.5321	0.1092		Os01g0170900;Os05g0170600	2.2658	0.5801	0.8357	0.6662		CP_A01g01405;CP_A03g00463	0.4156	0.0459	0.3863	0.0462
CP_A01g00600;DACA014297	0.1741	0.0707	0.219	0.0638		CP_B04g00875;DACA019755	0.0528	0.0033	0.0377	0.0035		CP_A01g00137;CP_B11g02281	0.023	0.0185	0.0209	0.019		DACA019740;DACA007244	0.3543	0.0108	0.4079	0.0102		CP_B04g00595;CP_B17g01566	0.5092	0.1892	0.5317	0.183		CP_A01g00266;CP_A03g02415	0.8491	0.3058	0.6814	0.3095		Os01g0172800;Os05g0171200	2.0647	0.2882	0.4821	0.3554		CP_A01g01406;CP_A03g00466	0.3916	0.0185	0.4078	0.018
CP_A01g00601;DACA014302	0.0377	0.0046	0.0398	0.0045		CP_B04g00876;DACA019756	0.1959	0.1307	0.1888	0.132		CP_A01g00138;CP_B11g02280	0.0663	0.0149	0.0348	0.0174		DACA019741;DACA007241	0.6703	0.0065	0.4866	0.0067		CP_B04g00597;CP_B17g01562	0.2898	0.1084	0.3253	0.1028		CP_A01g00267;CP_A03g02414	0.4262	0.0784	0.4927	0.0737		Os01g0173600;Os05g0171900	2.5061	0.2768	0.5957	0.3226		CP_A01g01407;CP_A03g00467	0.42	0.1037	0.3673	0.1068
CP_A01g00602;DACA014304	0.1059	0.0483	0.1141	0.0467		CP_B04g00877;DACA019757	0.1383	0.0119	0.0887	0.0132		CP_A01g00139;CP_B11g02277	0.2199	0.0345	0.1721	0.0365		DACA019742;DACA007240	0.3461	0.1	0.3629	0.097		CP_B04g00599;CP_B17g01561	0.5211	0.1465	0.6818	0.1323		CP_A01g00269;CP_A03g02412	0.5751	0.1159	0.6052	0.1116		Os01g0174100;Os05g0176300	1.3179	0.434	1.3381	0.4199		CP_A01g01413;CP_A03g00476	0.3559	0.0965	0.4223	0.0908
CP_A01g00603;DACA014306	0.1316	0.0485	0.1637	0.0452		CP_B04g00878;DACA019759	0.0602	0.0218	0.0749	0.0201		CP_A01g00144;CP_B11g02276	0.0398	0.0137	0.0514	0.0125		DACA019743;DACA007239	3.0115	0.8819	3.9549	0.8952		CP_B04g00601;CP_B17g01558	0.5842	0.1062	0.4162	0.1117		CP_A01g00271;CP_A03g02407	0.3783	0.0141	0.3816	0.0139		Os01g0175100;Os05g0176700	1.3106	0.2873	0.5094	0.3277		CP_A01g01417;CP_A03g00480	0.5444	0.0912	0.6146	0.0866
CP_A01g00605;DACA020576	0.0471	0.0222	0.0618	0.0202		CP_B04g00879;DACA019760	99	1.1415	1.1923	1.5946		CP_A01g00146;CP_B11g02274	0.0637	0.0206	0.0709	0.0198		DACA019744;DACA007237	0.442	0.1019	0.366	0.1062		CP_B04g00603;CP_B17g01583	0.4081	0.0742	0.4653	0.0704		CP_A01g00272;CP_A03g02406	0.3982	0.0842	0.4193	0.0818		Os01g0175600;Os05g0176800	1.3009	0.1973	1.2828	0.1874		CP_A01g01423;CP_A03g00486	0.3751	0.0961	0.3506	0.0962
CP_A01g00606;DACA020577	0.0726	0.0182	0.0876	0.0168		CP_B04g00881;DACA019761	0.0599	0.016	0.0394	0.0177		CP_A01g00148;CP_B11g02273	0.0532	0.0026	0.0624	0.0025		DACA019745;DACA007234	4.062	0.409	1.1062	0.4602		CP_B04g00620;CP_B17g01574	0.4892	0.1346	0.5591	0.1286		CP_A01g00276;CP_A03g02405	0.4346	0.0511	0.4384	0.0501		Os01g0176400;Os05g0178000	1.842	0.2125	0.4435	0.2583		CP_A01g01428;CP_A03g00481	0.7797	0.4132	0.6898	0.4148
CP_A01g00607;DACA020578	0.046	0.0091	0.0592	0.0082		CP_B04g00884;DACA019762	0.104	0.049	0.1124	0.0476		CP_A01g00149;CP_B11g02272	0.0906	0.0085	0.0945	0.0083		DACA019747;DACA007232	0.465	0.0969	0.5233	0.0918		CP_B04g00622;CP_B17g01575	0.513	0.0803	0.5752	0.0761		CP_A01g00281;CP_A03g02401	0.3848	0.0912	0.4164	0.0875		Os01g0177400;Os05g0178100	3.6917	0.2679	0.5154	0.3272		CP_A01g01429;CP_A03g00480	0.545	0.09	0.6148	0.0855
CP_A01g00609;DACA020582	0.1352	0.0162	0.1222	0.0165		CP_B04g00886;DACA019763	0.0596	0.0181	0.0667	0.0174		CP_A01g00150;CP_B11g02271	0.3248	0.0288	0.1929	0.0319		DACA019748;DACA007230	0.6416	0.2825	0.5359	0.2927		CP_B04g00630;CP_B17g01550	0.5308	0.1764	0.5718	0.1709		CP_A01g00282;CP_A03g02400	0.3747	0.1151	0.4726	0.1055		Os01g0178300;Os05g0178300	2.0692	0.0898	0.6222	0.1005		CP_A01g01452;CP_A03g00510	1.3683	0.0379	0.5118	0.0411
CP_A01g00613;DACA020581	0.2762	0.111	0.3659	0.098		CP_B04g00887;DACA019764	0.1065	0.0384	0.1092	0.0379		CP_A01g00151;CP_B11g02269	0.1651	0.0259	0.1586	0.0259		DACA019752;DACA007222	0.6218	0.1624	0.5896	0.1602		CP_B04g00633;CP_B17g01547	0.3802	0.1185	0.439	0.1115		CP_A01g00283;CP_A03g02399	0.4645	0.0516	0.4908	0.0499		Os01g0178400;Os05g0178400	0.9653	0.1088	1.137	0.1012		CP_A01g01463;CP_A03g00524	1.1803	0.1762	0.3154	0.2127
CP_A01g00614;DACA020587	0.0868	0.0138	0.083	0.014		CP_B04g00888;DACA019766	0.0969	0.0171	0.0693	0.0187		CP_A01g00153;CP_B11g02268	0.835	0.3725	0.7092	0.3777		DACA019760;DACA007209	0.4623	0.1762	0.2865	0.1946		CP_B04g00634;CP_B17g01546	1.7572	0.2112	0.7388	0.2264		CP_A01g00286;CP_A03g02395	0.4247	0.1703	0.5204	0.1568		Os01g0178500;Os05g0178600	0.7997	0.1241	0.3507	0.1427		CP_A01g01466;CP_A03g00526	0.3671	0.0719	0.3888	0.0695
CP_A01g00615;DACA020588	0.0726	0.0055	0.0994	0.005		CP_B04g00891;DACA019767	0.2404	0.0693	0.1832	0.0735		CP_A01g00154;CP_B11g02267	0.2012	0.0644	0.1387	0.0705		DACA019761;DACA007207	0.75	0.1753	0.3963	0.1961		CP_B04g00639;CP_B17g01543	0.8229	0.1052	0.6419	0.1079		CP_A01g00287;CP_A03g02394	1.7984	0.6486	1.1326	0.6654		Os01g0178700;Os05g0179000	0.8342	0.2882	0.9017	0.2725		CP_A01g01473;CP_A03g00537	0.4175	0.0963	0.4628	0.092
CP_A01g00616;DACA021285	0.2726	0.0603	0.2009	0.0643		CP_B04g00892;DACA019769	0.1967	0.0651	0.1201	0.0733		CP_A01g00155;CP_B11g02266	0.0882	0.0126	0.1064	0.0119		DACA019763;DACA007200	0.3928	0.1186	0.4691	0.109		CP_B04g00641;CP_B17g01527	0.2932	0.1269	0.3252	0.1215		CP_A01g00288;CP_A03g02392	0.8446	0.0559	0.7666	0.0552		Os01g0179000;Os05g0179300	3.1813	0.1273	0.4838	0.1532		CP_A01g01474;CP_A03g00539	0.3908	0.0607	0.441	0.0576
CP_A01g00617;DACA021284	0.1533	0.0116	0.1645	0.0112		CP_B04g00893;DACA019770	0.4301	0.0842	0.2335	0.0942		CP_A01g00156;CP_B11g02264	0.5951	0.2725	0.4529	0.2885		DACA019764;DACA007199	0.4665	0.0858	0.4549	0.0853		CP_B04g00643;CP_B17g01524	0.3727	0.0815	0.3784	0.0798		CP_A01g00289;CP_A03g02391	1.0724	0.1349	0.792	0.1368		Os01g0179300;Os05g0179800	0.4378	0.1731	0.5715	0.1589		CP_A01g01688;CP_A03g00652	0.4119	0.0135	0.4498	0.013
CP_A01g00618;DACA021283	0.1118	0.0045	0.0919	0.0048		CP_B04g00894;DACA019771	0.129	0.0539	0.0935	0.059		CP_A01g00157;CP_B11g02263	0.1835	0.1015	0.2149	0.0951		DACA019766;DACA007198	0.7937	0.1633	0.4414	0.1799		CP_B04g00644;CP_B17g01521	0.4662	0.1435	0.427	0.14		CP_A01g00292;CP_A03g02387	0.3407	0.0552	0.3746	0.053		Os01g0179600;Os05g0179900	2.5653	0.2286	0.3964	0.2856		CP_A01g01696;CP_A03g00649	0.8046	0.0604	0.4065	0.0665
CP_A01g00619;DACA021282	0.0635	0.0111	0.0657	0.011		CP_B04g00895;DACA019773	0.0505	0.004	0.043	0.0041		CP_A01g00158;CP_B11g02261	0.053	0.0082	0.0712	0.0073		DACA019770;DACA007194	3.9158	0.1673	0.6863	0.1937		CP_B04g00645;CP_B17g01517	0.5139	0.0292	0.5444	0.0283		CP_A01g00293;CP_A03g02386	0.4546	0.1569	0.4832	0.1524		Os01g0180000;Os05g0180300	2.346	0.126	0.4641	0.1482		CP_A01g01701;CP_A03g00664	0.3918	0.0949	0.3739	0.0946
CP_A01g00620;DACA021281	0.1187	0.0391	0.1231	0.0386		CP_B04g00897;DACA019774	0.0273	0.0186	0.033	0.0174		CP_A01g00159;CP_B11g02260	0.093	0.046	0.1028	0.0444		DACA019771;DACA007189	1.0911	0.2185	0.533	0.2452		CP_B04g00646;CP_B17g01516	1.2954	0.3061	0.8593	0.3134		CP_A01g00294;CP_A03g02384	0.4778	0.2029	0.4821	0.2013		Os01g0180300;Os05g0180400	0.9265	0.3171	0.8582	0.3059		CP_A01g01704;CP_A03g00669	0.3542	0.062	0.4085	0.0587
CP_A01g00621;DACA021280	0.0876	0	0.0976	0		CP_B04g00898;DACA019775	0.0541	0.0227	0.0694	0.0206		CP_A01g00161;CP_B11g02258	0.0411	0.0105	0.0472	0.0101		DACA019772;DACA007188	0.4907	0.1807	0.3083	0.1982		CP_B04g00647;CP_B17g01515	0.4892	0.1177	0.5476	0.1127		CP_A01g00296;CP_A03g02383	0.6479	0.1532	0.6869	0.1473		Os01g0180800;Os05g0181000	1.2334	0.132	1.2681	0.1267		CP_A01g01709;CP_A03g00675	0.6882	0.0104	0.6481	0.0103
CP_A01g00622;DACA021277	0.0739	0.0148	0.0781	0.0144		CP_B04g00899;DACA019776	0.0341	0.0137	0.0405	0.0129		CP_A01g00162;CP_B11g02257	0.0917	0.0504	0.0965	0.0494		DACA019773;DACA007182	0.4996	0.0083	0.4571	0.0083		CP_B04g00649;CP_B17g01511	0.7101	0.1817	0.6692	0.1791		CP_A01g00300;CP_A03g02381	1.8942	2.4947	6.9925	1.7292		Os01g0183500;Os05g0181200	3.2372	0.2205	0.6716	0.2575		CP_A01g01942;CP_A03g00850	0.7461	0.0306	0.7558	0.0299
CP_A01g00623;DACA021275	0.05	0.0071	0.0518	0.007		CP_B04g00900;DACA019777	0.1073	0.0538	0.1021	0.0545		CP_A01g00163;CP_B11g02256	0.0465	0.0033	0.0549	0.0031		DACA019775;DACA007175	0.5953	0.0873	0.7196	0.0807		CP_B04g00651;CP_B17g01510	1.6342	0.3241	0.9748	0.336		CP_A01g00301;CP_A03g02380	2.0664	0.4092	2.8142	0.3986		Os01g0184900;Os05g0182600	0.9511	0.0804	0.7544	0.081		CP_A01g01943;CP_A03g00847	0.2169	0.0518	0.2655	0.0484
CP_A01g00624;DACA021274	0.0715	0.0492	0.0889	0.0454		CP_B04g00902;DACA019778	0.0482	0.0094	0.0544	0.009		CP_A01g00164;CP_B11g02255	0.0609	0.0068	0.0645	0.0067		DACA019779;DACA007173	0.4391	0.0244	0.4375	0.024		CP_B04g00652;CP_B17g01509	0.3177	0.0492	0.3318	0.0479		CP_A01g00303;CP_A03g02375	0.4039	0.2051	0.4443	0.1956		Os01g0185200;Os05g0182800	1.2289	0.0811	1.0693	0.0795		CP_A01g01949;CP_A03g00840	3.3548	0.0258	0.2686	0.0313
CP_A01g00626;DACA021269	0.0848	0.0129	0.0938	0.0125		CP_B04g00905;DACA019779	0.0498	0.0028	0.0559	0.0027		CP_A01g00165;CP_B11g02254	0.082	0	0.1224	0		DACA019781;DACA007170	0.583	0.1068	0.6782	0.0992		CP_B04g00674;CP_B17g01922	0.6603	0.1809	0.6267	0.1794		CP_A01g00304;CP_A03g02374	0.5906	0.1716	0.4299	0.178		Os01g0186000;Os05g0183100	3.4119	0.4193	0.8423	0.4871		CP_A01g01963;CP_A03g00827	0.5942	0.0816	0.6262	0.0786
CP_A01g00635;DACA021272	0.1492	0.1167	0.1861	0.1075		CP_B04g00906;DACA019780	0.1796	0.0862	0.195	0.0836		CP_A01g00166;CP_B11g02253	0.2273	0.1005	0.2208	0.1		DACA004508;DACA007166	0.5954	0.1515	0.677	0.143		CP_B04g00678;CP_B17g01926	3.7501	0.2684	1.0683	0.3014		CP_A01g00305;CP_A03g02370	0.8397	0.1816	0.4348	0.2009		Os01g0187400;Os05g0185600	0.9272	0.0466	0.8539	0.0456		CP_A01g01965;CP_A03g00833	0.4052	0.0083	0.3762	0.0083
CP_A01g00626;DACA022946	0.0831	0.0145	0.0938	0.0139		CP_B04g00907;DACA019781	0.0912	0.0147	0.1087	0.0137		CP_A01g00167;CP_B11g02252	2.7273	1.6295	1.6042	1.7353		DACA004510;DACA007165	1.0923	0.1112	0.6542	0.1174		CP_B04g00682;CP_B17g01897	0.7151	0.1725	0.6347	0.1723		CP_A01g00309;CP_A03g02367	0.4546	0.0199	0.4997	0.0191		Os01g0188400;Os05g0186300	1.9296	0.1001	2.032	0.0997		CP_A01g02075;CP_A03g00094	1.6259	0.05	0.4433	0.0587
CP_A01g00627;DACA022949	0.0419	0.0269	0.0524	0.0249		CP_B04g00908;DACA004507	0.1424	0.032	0.1138	0.0337		CP_A01g00168;CP_B11g02251	0.0863	0.0498	0.1015	0.047		DACA004512;DACA007164	3.0963	0.192	0.7857	0.2168		CP_B04g00685;CP_B17g01898	3.9132	1.3891	1.89	1.4406		CP_A01g00310;CP_A03g02361	1.7169	0.1263	0.3862	0.1475		Os01g0190400;Os05g0187100	0.9048	0.1962	0.917	0.1907		CP_A01g02080;CP_A03g00096	0.4623	0.0368	0.4623	0.036
CP_A01g00628;DACA023118	0.1182	0.0187	0.1316	0.018		CP_B04g00909;DACA004509	0.0996	0.0397	0.0927	0.0401		CP_A01g00169;CP_B11g02247	0.0171	0.0193	0.0196	0.0184		DACA004514;DACA007162	0.4218	0.034	0.4656	0.0327		CP_B04g00688;CP_B17g01900	0.8724	0.176	0.5315	0.1909		CP_A01g00319;CP_A03g02353	3.5508	0.391	1.6681	0.408		Os01g0190500;Os05g0187500	1.3879	0.1418	0.4079	0.1669		CP_A01g02083;CP_A03g00097	1.1501	0.0056	0.5149	0.0062
CP_A01g00630;DACA023115	0.1062	0.0381	0.1068	0.0378		CP_B04g00910;DACA004510	0.1698	0.0109	0.1314	0.0116		CP_A01g00170;CP_B11g02246	0.0546	0.0068	0.0683	0.0062		DACA004515;DACA007160	0.4879	0.089	0.3961	0.0923		CP_B04g00693;CP_B17g01911	0.4161	0.045	0.4445	0.0439		CP_A01g00320;CP_A03g02352	1.2377	0.1743	0.6268	0.187		Os01g0191200;Os05g0191500	2.0582	0.4521	0.4012	0.5753		CP_A01g02095;CP_A03g00117	0.4024	0.1569	0.4323	0.1513
CP_A01g00631;DACA022955	0.1044	0.0821	0.1023	0.0825		CP_B04g00911;DACA004512	0.261	0.0144	0.1239	0.0163		CP_A01g00172;CP_B11g02244	0.072	0.0083	0.0922	0.0075		DACA004516;DACA007158	0.6379	0.1385	0.3497	0.1555		CP_B04g00702;CP_B17g01886	0.3083	0.1028	0.3357	0.0992		CP_A01g00321;CP_A03g02349	0.3802	0.1771	0.3818	0.1748		Os01g0191700;Os05g0194900	99	0.0882	1.6549	0.0982		CP_A01g02110;CP_A03g00127	0.4874	0.0301	0.5686	0.0284
CP_A01g00632;DACA022960	0.1734	0.2757	0.2189	0.251		CP_B04g00912;DACA004513	0.1935	0.0254	0.2198	0.0241		CP_A01g00173;CP_B11g02243	0.0487	0.0244	0.053	0.0237		DACA004517;DACA007157	0.8464	0.0581	0.3042	0.068		CP_B04g00704;CP_B17g01884	0.8234	0.0923	0.6601	0.0934		CP_A01g00327;CP_A03g02345	0.4801	0.1555	0.4669	0.1536		Os01g0192000;Os05g0195200	2.1255	0.1492	0.4833	0.1756		CP_A01g02142;CP_A03g00158	0.4742	0.0491	0.4787	0.0481
CP_A01g00634;DACA023468	0.0615	0.0273	0.0657	0.0267		CP_B04g00913;DACA004514	0.0427	0.0029	0.0492	0.0027		CP_A01g00174;CP_B11g02242	0.3701	0.1821	0.3258	0.1851		DACA004522;DACA007152	1.7208	1.8679	2.266	1.6229		CP_B04g00706;CP_B17g01883	1.0818	0.1659	0.5625	0.184		CP_A01g00328;CP_A03g02344	0.8634	0.0915	0.4928	0.1003		Os01g0192300;Os05g0195700	2.5117	0.2402	1.0897	0.247		CP_A01g02150;CP_A03g00163	0.3555	0.0418	0.4125	0.0398
CP_A01g00635;DACA022607	0.1492	0.1167	0.1861	0.1075		CP_B04g00914;DACA004515	0.0584	0.0296	0.0793	0.0265		CP_A01g00175;CP_B11g02241	0.09	0.0169	0.1053	0.016		DACA004523;DACA007151	0.3366	0.1503	0.3605	0.145		CP_B04g00710;CP_B17g01882	0.3522	0.0697	0.4217	0.0656		CP_A01g00329;CP_A03g02337	0.7692	0.0339	0.3399	0.0385		Os01g0193400;Os05g0196700	1.9405	0.872	0.626	1.1034		CP_A01g02152;CP_A03g00166	0.34	0.0449	0.3784	0.043
CP_A01g00637;DACA021136	0.5781	0.2023	0.4673	0.2113		CP_B04g00918;DACA004516	0.09	0.0084	0.0475	0.0098		CP_A01g00176;CP_B11g02240	0.0358	0.0117	0.0378	0.0115		DACA004530;DACA007143	1.4523	2.7655	1.9824	2.2102		CP_B04g00716;CP_B17g01420	0.4772	0.0422	0.4638	0.0416		CP_A01g00332;CP_A03g02336	1.1989	0.1895	0.6934	0.2017		Os01g0194600;Os05g0198200	1.1891	0.1395	0.3053	0.1689		CP_A01g02163;CP_A03g00180	0.4257	0.0479	0.4552	0.0462
CP_A01g00637;DACA022606	0.3948	0.128	0.3094	0.1359		CP_B04g00919;DACA004517	0.1042	0.01	0.0476	0.0118		CP_A01g00178;CP_B11g02239	0.0769	0.0098	0.0513	0.0107		DACA004531;DACA007138	0.375	0.1463	0.4451	0.1365		CP_B04g00718;CP_B17g01424	0.5402	0.0824	0.5426	0.0807		CP_A01g00335;CP_A03g02366	1.2391	0.3832	1.3386	0.3662		Os01g0195400;Os05g0199100	2.549	0.776	0.7523	0.9979		CP_A01g02187;CP_A03g00218	0.2489	0.0243	0.2851	0.023
CP_A01g00639;DACA016115	0.341	0.2566	0.3797	0.2456		CP_B04g00921;DACA004518	0.0347	0.0284	0.0438	0.0259		CP_A01g00179;CP_B11g02238	0.1906	0.0341	0.1318	0.0371		DACA004535;DACA007136	3.3128	1.1337	-1	1.214		CP_B04g00721;CP_B17g01430	1.2145	0.6369	1.8197	0.5844		CP_A01g00344;CP_A03g02326	0.3197	0.1026	0.343	0.0998		Os01g0197100;Os05g0200400	3.3021	0.1615	1.3187	0.1719		CP_A01g02191;CP_A03g00222	0.4243	0.1488	0.4318	0.1458
CP_A01g00641;DACA016114	0.107	0.017	0.1133	0.0166		CP_B04g00922;DACA004519	0.0798	0.0201	0.0711	0.0207		CP_A01g00180;CP_B11g02236	0.1427	0.031	0.0802	0.0353		DACA004537;DACA007134	0.4642	0.1681	0.4945	0.1619		CP_B04g00722;CP_B17g01438	1.2406	0.2471	1.2586	0.2251		CP_A01g00345;CP_A03g02325	0.3013	0.0362	0.3265	0.0349		Os01g0198200;Os05g0200500	1.0053	0.1093	0.8032	0.1096		CP_A01g02205;CP_A03g00228	0.4719	0	0.5477	0
CP_A01g00642;DACA016111	0.0522	0.0042	0.0574	0.004		CP_B04g00923;DACA004520	0.1322	0.0666	0.1411	0.0648		CP_A01g00182;CP_B11g02235	0.0178	0.0171	0.0234	0.0155		DACA004538;DACA007133	0.71	0.0855	0.4227	0.0932		CP_B04g00724;CP_B17g01446	0.3776	0.0234	0.4045	0.0226		CP_A01g00347;CP_A03g02324	0.3946	0.0662	0.4283	0.064		Os01g0198500;Os05g0200700	1.4727	0.2829	0.431	0.3482		CP_A01g02218;CP_A03g00244	0.5272	0.0786	0.5915	0.0752
CP_A01g00643;DACA022601	0.0379	0.0138	0.0483	0.0126		CP_B04g00924;DACA004522	0.3755	0.1254	0.3195	0.1293		CP_A01g00184;CP_B11g02234	0.0851	0.012	0.0785	0.0123		DACA004539;DACA007132	0.9504	0.0501	0.4257	0.0563		CP_B04g00725;CP_B17g01445	0.7782	0.1446	0.6629	0.1451		CP_A01g00349;CP_A03g02323	0.8581	0.31	0.8396	0.3014		Os01g0198900;Os05g0202300	1.9332	0.5609	0.476	0.6805		CP_A01g02231;CP_A03g00276	0.4509	0.0497	0.3846	0.0508
CP_A01g00644;DACA022603	0.0669	0.012	0.0808	0.0111		CP_B04g00925;DACA004523	0.0414	0.0066	0.0541	0.006		CP_A01g00185;CP_B11g02233	0.083	0.034	0.0876	0.0333		DACA004541;DACA007130	0.8132	0.0706	0.5405	0.0752		CP_B04g00726;CP_B17g01440	0.5321	0.2382	0.5349	0.2309		CP_A01g00350;CP_A03g02321	0.4964	0.1515	0.5033	0.1486		Os01g0200700;Os05g0202800	2.9036	0.3317	0.8383	0.364		CP_A01g02232;CP_A03g00275	2.7505	0.6571	-1	0.6471
CP_A01g00647;DACA016124	0.083	0.0209	0.0827	0.0209		CP_B04g00926;DACA004524	0.0373	0.0137	0.0431	0.0129		CP_A01g00186;CP_B11g02232	0.0513	0.0098	0.0589	0.0093		DACA004542;DACA007129	0.3032	0.051	0.3422	0.0488		CP_B04g00729;CP_B17g01450	0.5034	0.1371	0.5475	0.132		CP_A01g00352;CP_A03g02320	0.4606	0.0398	0.5531	0.0367		Os01g0201400;Os05g0203000	2.8379	1.4987	1.5554	1.6575		CP_A01g02234;CP_A03g00274	0.3696	0.0801	0.4028	0.0769
CP_A01g00649;DACA017774	0.056	0.0157	0.0532	0.0159		CP_B04g00928;DACA004528	0.1009	0.0102	0.1151	0.0098		CP_A01g00189;CP_B11g02231	0.1699	0.0474	0.1284	0.0507		DACA004547;DACA007122	0.9684	0.1337	0.7396	0.1375		CP_B04g00730;CP_B17g01451	0.4613	0.0741	0.4781	0.0722		CP_A01g00354;CP_A03g02319	0.5621	0.097	0.5469	0.0957		Os01g0201700;Os05g0203800	3.2811	0.1873	0.9836	0.2057		CP_A01g02238;CP_A03g00267	0.6424	0.0579	0.3014	0.0647
CP_A01g00650;DACA017775	0.0787	0.0149	0.0535	0.0165		CP_B04g00929;DACA004530	0.062	0	0.0658	0		CP_A01g00190;CP_B11g02230	0.0614	0.0293	0.0764	0.027		DACA004548;DACA007117	0.9183	0.1585	0.5666	0.1722		CP_B04g00732;CP_B17g01452	0.3743	0.1262	0.4605	0.1171		CP_A01g00355;CP_A03g02318	0.3474	0.0349	0.3263	0.035		Os01g0201900;Os05g0203900	1.4107	0.7291	1.2348	0.6969		CP_A01g02239;CP_A03g00263	0.4239	0.1663	0.4007	0.166
CP_A01g00651;DACA017776	0.0457	0.0068	0.0488	0.0066		CP_B04g00931;DACA019774	0.0441	0.019	0.0561	0.0173		CP_A01g00191;CP_B11g02228	0.1078	0.0035	0.0445	0.0041		DACA004551;DACA007115	0.3843	0.0677	0.3945	0.0666		CP_B04g00735;CP_B17g01457	0.5349	0.1198	0.589	0.1137		CP_A01g00358;CP_A03g02310	0.4505	0.048	0.4249	0.0478		Os01g0202500;Os05g0204600	3.6107	0.2297	0.5228	0.2783		CP_A01g02245;CP_A03g00258	0.412	0.0946	0.4455	0.0909
CP_A01g00652;DACA017780	0.0457	0.0079	0.0484	0.0078		CP_B04g00932;DACA019773	0.0501	0.004	0.0429	0.0041		CP_A01g00193;CP_B11g02227	0.0563	0.0113	0.0657	0.0107		DACA004553;DACA007114	0.7146	0.009	0.6219	0.009		CP_B04g00737;CP_B17g01459	0.707	0.4437	0.827	0.4101		CP_A01g00359;CP_A03g02309	1.1197	0.0745	0.8417	0.0748		Os01g0203800;Os05g0206600	1.4234	0.1962	0.4182	0.2365		CP_A01g02348;CP_A03g02162	1.9871	0.1368	0.611	0.1504
CP_A01g00653;DACA017781	0.0489	0.0168	0.0507	0.0166		CP_B04g00933;DACA019772	0.0782	0.0295	0.058	0.0317		CP_A01g00194;CP_B11g02226	0.1063	0.0265	0.1165	0.0256		DACA004554;DACA007113	0.6007	0.0303	0.2034	0.0349		CP_B04g00758;CP_B17g01484	0.6417	0.0759	0.6654	0.0739		CP_A01g00362;CP_A03g02306	0.4636	0.1204	0.2989	0.1339		Os01g0205500;Os05g0207300	1.2462	0.0115	0.5311	0.0127		CP_A01g02356;CP_A03g02172	0.3399	0.0831	0.3893	0.0789
CP_A01g00662;DACA017784	0.2207	0.0629	0.2088	0.063		CP_B04g00935;DACA004531	0.0515	0.0356	0.0536	0.0351		CP_A01g00196;CP_B11g02225	0.252	0.0947	0.2374	0.0956		DACA004557;DACA007102	0.4043	0.1247	0.4516	0.1187		CP_B04g00762;CP_B17g01496	1.221	0.4153	1.3269	0.3994		CP_A01g00364;CP_A03g02304	0.9982	0.1003	0.7837	0.1011		Os01g0205700;Os05g0207500	0.8328	0.047	0.8743	0.0454		CP_A01g02359;CP_A03g02183	0.4664	0.1367	0.4817	0.1334
CP_A01g00663;DACA017785	0.0742	0.0139	0.0724	0.0139		CP_B04g00936;DACA004532	0.0293	0.0069	0.0209	0.0076		CP_A01g00197;CP_B11g02224	0.0262	0.002	0.0343	0.0018		DACA004558;DACA007101	0.5367	0.1243	0.5306	0.1224		CP_B04g00766;CP_B17g01483	0.4052	0.1638	0.3991	0.1604		CP_A01g00365;CP_A03g02303	0.533	0.0597	0.5451	0.0583		Os01g0206700;Os05g0208100	4.1116	0.2336	1.3132	0.2532		CP_A01g02369;CP_A03g02189	0.2399	0.0133	0.321	0.0121
CP_A01g00664;DACA018560	0.0529	0.009	0.05	0.0092		CP_B04g00937;DACA004534	0.089	0.0585	0.1002	0.0562		CP_A01g00198;CP_B11g02223	0.0594	0.037	0.0685	0.035		DACA004562;DACA007097	0.4273	0.1107	0.3772	0.1118		CP_B04g00771;CP_B17g01477	0.3739	0.1337	0.2811	0.1418		CP_A01g00367;CP_A03g02300	0.5703	0.0343	0.5015	0.035		Os01g0212700;Os05g0209300	1.8323	0.613	0.7794	0.7086		CP_A01g02390;CP_A03g02007	0.7731	0.2102	0.6452	0.214
CP_A01g00665;DACA018558	0.0346	0.0154	0.0412	0.0145		CP_B04g00939;DACA004535	0.2861	0.0663	0.1637	0.0722		CP_A01g00200;CP_B11g02221	0.0817	0.0162	0.0703	0.0169		DACA004563;DACA007086	0.4392	0.0849	0.4447	0.083		CP_B04g00783;CP_B17g01409	0.4172	0.1678	0.4802	0.1578		CP_A01g00368;CP_A03g02299	0.5664	0.3384	0.5559	0.3294		Os01g0214500;Os05g0209500	0.5141	0.0759	0.1726	0.0909		CP_A01g02403;CP_A03g02018	0.5619	0.2139	0.597	0.2078
CP_A01g00666;DACA018557	0.0528	0.0143	0.057	0.0139		CP_B04g00940;DACA004536	0.0577	0.0246	0.057	0.0247		CP_A01g00201;CP_B11g02220	0.0815	0	0.0386	0		DACA004564;DACA007085	0.9259	0.1466	0.7802	0.1465		CP_B04g00788;CP_B17g01403	0.3278	0.242	0.3771	0.2261		CP_A01g00369;CP_A03g02298	0.8668	0.2325	0.5424	0.2509		Os01g0214600;Os05g0209600	3.6328	0.1589	0.6572	0.1882		CP_A01g02411;CP_A03g02022	0.3567	0.0603	0.4016	0.0575
CP_A01g00667;DACA018554	0.1158	0.0244	0.1223	0.0239		CP_B04g00941;DACA004537	0.0484	0.0301	0.0584	0.0282		CP_A01g00202;CP_B11g02219	0.1731	0.0902	0.2027	0.085		DACA004567;DACA007082	1.4097	0.2215	0.5872	0.2516		CP_B04g00789;CP_B17g01389	0.4542	0.0197	0.4955	0.0189		CP_A01g00372;CP_A03g02295	1.5318	0.4947	1.1028	0.4914		Os01g0214800;Os05g0210100	3.5887	0.4079	0.5708	0.5126		CP_A01g02415;CP_A03g02034	0.3176	0.026	0.3113	0.0259
CP_A01g00668;DACA018553	0.1267	0.0325	0.1281	0.0319		CP_B04g00942;DACA004538	0.1398	0.0081	0.1025	0.0088		CP_A01g00204;CP_B11g02218	0.0595	0.0117	0.0754	0.0107		DACA004568;DACA007080	0.631	0.0883	0.5038	0.0898		CP_B04g00796;CP_B17g01372	0.3578	0.0696	0.3478	0.0689		CP_A01g00376;CP_A03g02288	1.7957	0.7116	1.6384	0.7191		Os01g0218200;Os05g0210600	0.6772	0.1969	0.7547	0.1877		CP_A01g02420;CP_A03g02037	0.9235	0.2641	0.7663	0.267
CP_A01g00669;DACA018550	0.173	0.0911	0.1659	0.091		CP_B04g00943;DACA004539	0.1075	0.0099	0.0519	0.0116		CP_A01g00206;CP_B11g02217	0.118	0.0636	0.0973	0.0671		DACA004570;DACA007076	0.3921	0.1085	0.4301	0.1044		CP_B04g00799;CP_B17g01368	0.723	0.1246	0.4003	0.1386		CP_A01g00378;CP_A03g02283	0.3782	0.0738	0.3508	0.0745		Os01g0219900;Os05g0209000	0.1107	0.0578	0.1015	0.0593		CP_A01g02526;CP_A03g02086	0.3055	0.0628	0.4324	0.0559
CP_A01g00670;DACA018549	0.0584	0.0246	0.0751	0.0221		CP_B04g00944;DACA004540	0.0408	0.0365	0.0434	0.0358		CP_A01g00208;CP_B11g02216	0.2724	0.1863	0.2879	0.1824		DACA004573;DACA007068	0.4311	0.2047	0.4523	0.1975		CP_B04g00800;CP_B17g01367	0.3913	0.0593	0.4166	0.0574		CP_A01g00379;CP_A03g02282	0.5259	0.0414	0.5151	0.0407		Os01g0220100;Os05g0212300	1.7213	0.1834	0.5662	0.2108		CP_A01g02527;CP_A03g02084	2.1794	0.0282	0.3887	0.0333
CP_A01g00671;DACA018545	0.2424	0.0594	0.1231	0.0688		CP_B04g00945;DACA004541	0.0897	0.0042	0.0911	0.0042		CP_A01g00209;CP_B11g02215	0.0904	0.023	0.1021	0.0219		DACA004575;DACA007067	0.5721	0.1083	0.4836	0.1102		CP_B04g00808;CP_B17g01356	0.4407	0	0.366	0		CP_A01g00380;CP_A03g02281	0.6389	0.0388	0.4956	0.0398		Os01g0220200;Os05g0212400	1.2509	0.2796	0.9889	0.2798		CP_A01g02530;CP_A03g02081	0.2738	0.0509	0.2867	0.0497
CP_A01g00672;DACA020440	0.2721	0.2338	0.3294	0.2121		CP_B04g00946;DACA004542	0.0845	0.0088	0.0925	0.0085		CP_A01g00212;CP_B11g02214	0.0414	0.0043	0.0511	0.004		DACA004576;DACA007065	0.259	0.0999	0.3007	0.0941		CP_B04g00814;CP_B17g01351	0.6515	0.4004	0.6282	0.3925		CP_A01g00383;CP_A03g02279	0.7227	0.2245	0.6662	0.2222		Os01g0220700;Os05g0214300	0.8195	0.3879	0.9123	0.3706		CP_A01g02533;CP_A03g02072	0.2682	0.0455	0.3162	0.043
CP_A01g00672;DACA018544	0.4209	0.3265	0.4076	0.3275		CP_B04g00947;DACA004543	0.0531	0.0307	0.0761	0.0265		CP_A01g00213;CP_B11g02212	0.0981	0.0473	0.1323	0.0422		DACA004581;DACA007064	0.5229	0.0071	0.5443	0.0069		CP_B04g00816;CP_B17g01350	0.9482	0.3836	0.7979	0.3914		CP_A01g00384;CP_A03g02276	0.4368	0.1332	0.4873	0.1265		Os01g0221500;Os05g0215600	3.1668	0.2943	0.7743	0.3465		CP_A01g00551;CP_A09g00722	0.5513	0.0518	0.637	0.049
CP_A01g00673;DACA018541	0.1307	0.0291	0.151	0.0275		CP_B04g00950;DACA004545	0.0591	0.0024	0.0833	0.0021		CP_A01g00214;CP_B11g02207	3.076	1.8251	2.8836	1.6227		DACA004589;DACA007054	0.2666	0.0893	0.2679	0.0881		CP_B04g00817;CP_B17g01345	0.5501	0.005	0.5096	0.005		CP_A01g00385;CP_A03g02274	0.2688	0.0023	0.3039	0.0022		Os01g0229100;Os05g0227700	0.9814	0.1029	0.7361	0.1052		CP_A01g00552;CP_A09g00727	0.5404	0.0631	0.6036	0.0598
CP_A01g00676;DACA020445	0.0458	0.0282	0.0619	0.0249		CP_B04g00951;DACA004546	0.0782	0.0145	0.0936	0.0137		CP_A01g00215;CP_B11g02204	0.0909	0.027	0.0841	0.0275		DACA004591;DACA007049	0.8406	0.1863	0.607	0.1967		CP_B04g00822;CP_B17g01344	1.5763	0.0414	0.7609	0.0434		CP_A01g00386;CP_A03g02273	0.4324	0.0793	0.4324	0.0777		Os01g0229800;Os05g0228000	3.5188	0.2281	0.5388	0.2757		CP_A01g00565;CP_A09g00734	0.413	0.093	0.3426	0.0946
CP_A01g00677;DACA020443	0.1006	0.0565	0.1117	0.0545		CP_B04g00953;DACA004547	0.1206	0.0241	0.1288	0.0233		CP_A01g00217;CP_B11g02200	0.1408	0.0077	0.0979	0.0083		DACA004592;DACA007047	0.4123	0.0406	0.4689	0.0386		CP_B04g00824;CP_B17g01341	0.6022	0.2418	0.3336	0.275		CP_A01g00388;CP_A03g02271	0.5196	0.2619	0.6071	0.2406		Os01g0230200;Os05g0228400	0.8807	0.2287	0.8638	0.2261		CP_A01g00573;CP_A09g00750	0.4027	0.1173	0.4054	0.1141
CP_A01g00678;DACA020435	0.0783	0.03	0.0836	0.0293		CP_B04g00954;DACA004548	0.102	0.0221	0.0804	0.0236		CP_A01g00218;CP_B11g02199	0.049	0.0012	0.0594	0.0012		DACA004593;DACA015918	1.0733	0.1851	0.3798	0.2174		CP_B04g00830;CP_B17g01339	0.4181	0.0803	0.4465	0.0779		CP_A01g00389;CP_A03g02270	0.3916	0.0388	0.4572	0.0368		Os01g0232100;Os05g0231700	1.7372	0.227	0.4599	0.2789		CP_A01g00841;CP_A09g01143	0.4145	0.0582	0.4238	0.0561
CP_A01g00679;DACA020434	0.1146	0.0521	0.1224	0.0509		CP_B04g00955;DACA004549	0.0824	0.0457	0.1185	0.0395		CP_A01g00220;CP_B11g02198	4.8545	1.2247	2.7724	1.2812		DACA004593;DACA007045	0.9913	0.1862	0.3798	0.2174		CP_B04g00832;CP_B17g01335	0.4813	0.1473	0.4732	0.1457		CP_A01g00390;CP_A03g02269	0.2712	0.0836	0.3456	0.0775		Os01g0232500;Os05g0232500	0.9267	0.2641	1.075	0.2507		CP_A01g00842;CP_A09g01145	0.2741	0.0154	0.3524	0.0141
CP_A01g00680;DACA020433	0.0818	0.0444	0.0806	0.0444		CP_B04g00956;DACA004550	0.1496	0.0136	0.1223	0.0142		CP_A01g00221;CP_B11g02194	0.0229	0.0023	0.0254	0.0023		DACA004596;DACA015917	1.5704	0.1691	0.7384	0.1796		CP_B04g00834;CP_B17g01328	0.763	0.6765	0.8834	0.6328		CP_A01g00391;CP_A03g02265	1.4608	0.1289	0.6692	0.139		Os01g0233800;Os05g0237400	4.0035	0.2054	0.6601	0.2415		CP_A01g00848;CP_A09g01151	0.4677	0.0908	0.4701	0.0895
CP_A01g00681;DACA020432	0.2157	0.036	0.1507	0.0393		CP_B04g00957;DACA004551	0.1318	0.0183	0.1453	0.0176		CP_A01g00222;CP_B11g02193	0.1183	0.0435	0.0865	0.0472		DACA004596;DACA007044	1.5969	0.1661	0.7565	0.1764		CP_B04g00835;CP_B17g01327	0.5441	0.1408	0.5803	0.1332		CP_A01g00393;CP_A03g02258	0.2888	0.0715	0.3275	0.0679		Os01g0234700;Os05g0238400	2.125	0.2012	0.4692	0.2482		CP_A01g00858;CP_A09g01160	0.68	0.0519	0.6899	0.0509
CP_A01g00682;DACA020429	0.076	0.0471	0.0837	0.0456		CP_B04g00959;DACA004552	0.0553	0.0291	0.0615	0.028		CP_A01g00223;CP_B11g02192	0.0578	0.0229	0.0808	0.0202		DACA004597;DACA015915	0.7664	0.2885	0.6762	0.2916		CP_B04g00841;CP_B17g01316	1.0152	0.1188	0.535	0.1301		CP_A01g00396;CP_A03g02251	0.4039	0.0565	0.4752	0.0533		Os01g0234900;Os05g0238200	1.4764	0.1025	1.0759	0.1062		CP_A01g00865;CP_A09g01166	0.3427	0.1046	0.3617	0.1022
CP_A01g00684;DACA020428	0.085	0.0494	0.098	0.0468		CP_B04g00960;DACA004553	0.1068	0.0023	0.1143	0.0022		CP_A01g00224;CP_B11g02191	0.1123	0.0954	0.1319	0.0897		DACA004597;DACA007042	0.7417	0.297	0.6864	0.2969		CP_B04g00842;CP_B17g01311	0.3185	0.057	0.3568	0.0544		CP_A01g00401;CP_A03g02249	0.2884	0.1767	0.3198	0.1693		Os01g0237000;Os05g0245300	1.4377	0.3519	0.6455	0.4031		CP_A01g00870;CP_A09g01170	0.3929	0.0547	0.4537	0.0516
CP_A01g00685;DACA020422	0.1467	0.1247	0.1668	0.1193		CP_B04g00962;DACA004555	0.0871	0.0365	0.0851	0.0367		CP_A01g00225;CP_B11g02190	0.0546	0.0136	0.0664	0.0126		DACA004606;DACA015898	1.3649	0.1166	0.763	0.1234		CP_B04g00843;CP_B17g01308	0.5105	0.092	0.5035	0.0894		CP_A01g00404;CP_A03g02241	0.571	0.1866	0.6354	0.1786		Os01g0238500;Os05g0244700	3.7056	0.1898	0.7116	0.2213		CP_A01g00896;CP_A09g01177	0.4597	0.0544	0.4747	0.0531
CP_A01g00686;DACA020421	0.117	0.0762	0.1124	0.0768		CP_B04g00965;DACA004554	0.0972	0.0061	0.053	0.0068		CP_A01g00226;CP_B11g02188	0.0366	0.018	0.0507	0.0157		DACA004607;DACA015897	0.4334	0.0075	0.5355	0.007		CP_B04g00844;CP_B17g01307	0.5221	0.0301	0.4798	0.0299		CP_A01g00405;CP_A03g02239	0.5397	0.0283	0.5207	0.0278		Os01g0238600;Os05g0244600	0.9894	0.0999	0.6043	0.1071		CP_A01g00909;CP_A09g01196	0.4363	0.0633	0.459	0.0615
CP_A01g00687;DACA020420	0.1247	0.1084	0.1176	0.1103		CP_B04g00968;DACA004563	0.0324	0.0066	0.0395	0.0061		CP_A01g00228;CP_B11g02187	0.0804	0.034	0.0555	0.0371		DACA004608;DACA015896	0.3544	0.0425	0.4052	0.0407		CP_B04g00845;CP_B17g01306	0.4447	0.1898	0.4742	0.1836		CP_A01g00407;CP_A03g02238	0.5832	0.1346	0.425	0.1438		Os01g0239200;Os05g0241200	0.976	0.1296	1.0466	0.1254		CP_A01g00920;CP_A09g01205	0.409	0.0856	0.4909	0.0797
CP_A01g00688;DACA020419	0.0286	0.0074	0.0325	0.0071		CP_B04g00969;DACA004564	0.1596	0.009	0.1426	0.0092		CP_A01g00229;CP_B11g02186	0.0688	0.014	0.0766	0.0134		DACA004609;DACA015894	0.5721	0.1247	0.5912	0.1208		CP_B04g00846;CP_B17g01305	0.7604	0.2327	0.7897	0.2246		CP_A01g00410;CP_A03g02235	0.4761	0.055	0.4653	0.0546		Os01g0245600;Os05g0277200	1.0807	0.2738	0.5945	0.2992		CP_A01g00928;CP_A09g01208	0.304	0.0517	0.3599	0.0485
CP_A01g00689;DACA020417	3.607	1.4338	2.6202	1.7315		CP_B04g00970;DACA004565	0.1315	0.0735	0.1597	0.0684		CP_A01g00231;CP_B11g02182	0.1244	0.0496	0.0774	0.0559		DACA004610;DACA015891	0.291	0.0091	0.3199	0.0088		CP_B04g00848;CP_B17g01302	0.5066	0.1024	0.4722	0.1014		CP_A01g00411;CP_A03g02233	1.1227	0.1425	0.4002	0.1635		Os01g0248900;Os05g0276500	3.4249	0.1797	0.6243	0.2119		CP_A01g00939;CP_A09g01225	0.4518	0.0993	0.544	0.0916
CP_A01g00689;DACA020418	0.0914	0.0149	0.1078	0.0141		CP_B04g00971;DACA004566	0.0656	0.0116	0.0715	0.0112		CP_A01g00232;CP_B11g02181	0.0842	0.0073	0.0668	0.0077		DACA004611;DACA015885	0.3213	0.0562	0.3655	0.0535		CP_B04g00856;CP_B17g01290	0.3109	0.079	0.3375	0.0758		CP_A01g00412;CP_A03g02232	0.8728	0.1583	0.3706	0.1872		Os01g0249200;Os05g0277500	1.3742	0.1559	0.2997	0.194		CP_A01g00945;CP_A09g01235	0.4188	0.0549	0.4821	0.0517
CP_A01g00686;DACA022386	0.1001	0.0426	0.0974	0.0429		CP_B04g00973;DACA004584	0.0711	0.0412	0.0864	0.0385		CP_A01g00233;CP_B11g02180	0.0845	0.0496	0.084	0.0492		DACA004612;DACA015884	0.9564	0.3732	0.9015	0.3673		CP_B04g00857;CP_B17g01289	4.0328	1.6372	-1	1.599		CP_A01g00420;CP_A03g02220	0.4168	0.1215	0.4589	0.1153		Os01g0251200;Os05g0279400	1.2654	0.301	1.2528	0.2889		CP_A01g00946;CP_A09g01236	0.4519	0.003	0.4545	0.003
CP_A01g00687;DACA022388	0.1283	0.1203	0.1345	0.1177		CP_B04g00978;DACA004582	0.1778	0.1123	0.1835	0.1105		CP_A01g00234;CP_B11g02178	0.1242	0.0773	0.1188	0.0783		DACA004613;DACA015879	0.2881	0.0512	0.3137	0.0496		CP_B04g00858;CP_B17g01288	1.0473	0.0691	0.526	0.0749		CP_A01g00423;CP_A03g02210	1.2133	0.4144	0.8965	0.4297		Os01g0252700;Os05g0280500	2.0995	0.3148	0.8621	0.3532		CP_A01g00947;CP_A09g01237	0.5764	0.0721	0.5766	0.0706
CP_A01g00688;DACA022389	0.0286	0.0074	0.0325	0.0071		CP_B04g00979;DACA004581	0.0947	0	0.1095	0		CP_A01g00236;CP_B11g02175	0.0888	0.0312	0.09	0.031		DACA004621;DACA015872	0.5939	0.133	0.5999	0.1307		CP_B04g00859;CP_B17g01287	0.3701	0.01	0.4085	0.0096		CP_A01g00424;CP_A03g02193	0.3112	0.0671	0.3282	0.0656		Os01g0253000;Os05g0280700	3.8856	0.2133	0.9191	0.2479		CP_A01g00952;CP_A09g01241	0.8825	0.0306	0.7416	0.0308
CP_A01g00689;DACA022390	0.1085	0.0149	0.1285	0.0141		CP_B04g00983;DACA004580	0.4739	0.3455	0.5638	0.3196		CP_A01g00237;CP_B11g02172	0.0513	0.0257	0.0585	0.0245		DACA004622;DACA015871	0.4452	0.0723	0.4254	0.0719		CP_B04g00860;CP_B17g01284	0.7898	0.0126	0.4471	0.0134		CP_A01g00428;CP_A03g02205	1.7559	2.3158	1.8996	1.976		Os01g0253200;Os05g0283200	3.2391	0.4709	0.6979	0.5605		CP_A01g00957;CP_A09g01243	0.4106	0.0661	0.3628	0.0669
CP_A01g00691;DACA022393	0.4859	0.2184	0.437	0.2208		CP_B04g00991;DACA004573	0.0692	0.035	0.0782	0.0334		CP_A01g00238;CP_B11g02171	0.0425	0.0052	0.0556	0.0047		DACA004629;DACA015866	0.3533	0.0325	0.4299	0.0303		CP_B04g00861;CP_B17g01283	0.3569	0.1064	0.3632	0.1044		CP_A01g00430;CP_A03g02208	0.777	0.1274	0.6822	0.1271		Os01g0284900;Os05g0140333	1.7785	0.4835	0.6219	0.5739		CP_A01g00970;CP_A09g01254	0.2838	0.0256	0.3989	0.023
CP_A01g00693;DACA022401	0.0987	0.0678	0.1044	0.0664		CP_B04g00992;DACA004574	0.1667	0.0142	0.1103	0.0155		CP_A01g00239;CP_B11g02170	0.1219	0.0083	0.1424	0.0077		DACA004632;DACA015859	1.1173	0.5918	1.0965	0.5807		CP_B04g00863;CP_B17g01280	0.5023	0.0884	0.5653	0.0841		CP_A01g00431;CP_A03g01989	0.3192	0.0296	0.4315	0.027		Os01g0285300;Os05g0140100	0.8261	0.1402	0.8168	0.1356		CP_A01g00975;CP_A09g01257	0.2365	0.0237	0.3221	0.0213
CP_A01g00694;DACA023012	0.1155	0.0577	0.1051	0.0588		CP_B04g00993;DACA004575	0.1304	0.0184	0.114	0.019		CP_A01g00240;CP_B11g02168	0.0842	0.0177	0.1053	0.0162		DACA004637;DACA015856	4.1242	0.3437	-1	0.3485		CP_B04g00866;CP_B17g01272	0.5562	0.1037	0.6224	0.0979		CP_A01g00433;CP_A03g01983	0.3622	0.126	0.4229	0.118		Os01g0286100;Os05g0139100	2.4178	0.4806	1.4469	0.5032		CP_A01g00975;CP_A09g01277	0.2309	0.0293	0.3223	0.0261
CP_A01g00694;DACA022402	0.134	0.0565	0.111	0.0588		CP_B04g00997;DACA004579	0.3539	0.1187	0.3447	0.1171		CP_A01g00241;CP_B11g02167	0.0747	0.0282	0.0974	0.0255		DACA004638;DACA015854	2.9977	0.8649	2.4572	0.9095		CP_B04g00867;CP_B17g01270	2.9131	1.1048	-1	1.2487		CP_A01g00434;CP_A03g01982	1.6973	0.2045	0.686	0.2248		Os01g0287600;Os05g0138200	1.7594	0.2234	0.4664	0.2681		CP_A01g00975;CP_A09g01295	0.2378	0.0236	0.3222	0.0213
CP_A01g00695;DACA023013	0.0383	0.0077	0.0438	0.0074		CP_B04g01001;DACA004581	0.0776	0	0.0862	0		CP_A01g00242;CP_B11g02166	0.0313	0.0217	0.0403	0.0199		DACA004640;DACA015850	0.4385	0.0637	0.469	0.0612		CP_B04g00871;CP_B17g01260	0.6039	0.0817	0.6275	0.0791		CP_A01g00438;CP_A03g01978	0.4047	0.1281	0.4908	0.1181		Os01g0288200;Os05g0138000	2.0898	0.3675	0.4773	0.4401		CP_A01g00993;CP_A09g01274	0.3103	0.0487	0.3494	0.0465
CP_A01g00695;DACA022403	0.0331	0.0077	0.0374	0.0074		CP_B04g01002;DACA004582	0.2794	0.1978	0.295	0.1937		CP_A01g00243;CP_B11g02164	0.0689	0.0126	0.0624	0.0129		DACA004642;DACA015848	4.0104	0.2244	1.4651	0.2377		CP_B04g00879;CP_B17g01238	1.2914	0.0885	0.4064	0.1027		CP_A01g00440;CP_A03g01977	2.8526	0.1876	1.3207	0.1931		Os01g0290000;Os05g0137400	0.8675	0.17	1.0556	0.1589		CP_A01g02313;CP_A09g01455	0.405	0.1019	0.3174	0.1066
CP_A01g00698;DACA022408	4.1132	1.3386	-1	1.2259		CP_B04g01003;DACA004580	0.2135	0.1983	0.2934	0.176		CP_A01g00244;CP_B11g02163	0.0709	0.0268	0.0689	0.027		DACA004643;DACA015846	0.4255	0.0397	0.5671	0.036		CP_B04g00881;CP_B17g01237	0.9256	0.2104	0.4674	0.2351		CP_A01g00444;CP_A03g01970	0.9831	0.0286	0.5619	0.0304		Os01g0291500;Os05g0136900	1.9418	0.1738	0.3983	0.2126		CP_A01g02317;CP_A09g01443	0.3946	0.0659	0.4263	0.0635
CP_A01g00699;DACA022404	0.3072	0.0431	0.296	0.0433		CP_B04g01006;DACA004585	0.0811	0.0167	0.086	0.0164		CP_A01g00245;CP_B11g02162	0.062	0.013	0.0523	0.0137		DACA004646;DACA015844	0.7181	0.0981	0.7213	0.096		CP_B04g00886;CP_B17g01229	1.033	0.5124	0.8791	0.4994		CP_A01g00448;CP_A03g01966	0.6163	0.121	0.4349	0.1289		Os01g0292200;Os05g0136200	0.6802	0.1395	0.7038	0.1358		CP_A01g02322;CP_A09g01441	0.8568	0.4257	0.9032	0.3982
CP_A01g00705;DACA023023	0.0843	0.0019	0.0813	0.0019		CP_B04g01007;DACA004586	0.0792	0.0215	0.0911	0.0204		CP_A01g00246;CP_B11g02161	0.0548	0.0326	0.0604	0.0314		DACA004648;DACA015843	1.1593	0.0728	0.7119	0.0758		CP_B04g00887;CP_B17g01228	0.3965	0.0578	0.3943	0.0573		CP_A01g00449;CP_A03g01965	0.4675	0.26	0.5678	0.2367		Os01g0292700;Os05g0135900	1.0018	0.2963	1.2053	0.2732		CP_A01g02329;CP_A09g01437	0.8914	0.2106	0.4465	0.2365
CP_A01g00710;DACA023325	0.9949	0.1492	0.8926	0.1496		CP_B04g01008;DACA004587	0.053	0.0287	0.0609	0.0273		CP_A01g00247;CP_B11g02160	1.5453	0.5325	1.0734	0.5538		DACA004651;DACA015842	2.6377	0.1858	0.5585	0.2145		CP_B04g00888;CP_B17g01217	4.0001	0.3715	1.3226	0.4143		CP_A01g00450;CP_A03g01962	0.6534	0.1736	0.4919	0.1839		Os01g0293000;Os05g0135700	0.8386	0.0301	0.7684	0.0298		CP_A01g02331;CP_A09g01435	0.4406	0.1012	0.4357	0.0991
CP_A01g00726;DACA018880	0.0811	0.023	0.0769	0.0233		CP_B04g01009;DACA004588	0.0767	0.0141	0.0951	0.013		CP_A01g00248;CP_B11g02159	0.075	0.0084	0.1034	0.0074		DACA004652;DACA015832	0.4209	0.1341	0.4527	0.1278		CP_B04g00892;CP_B17g01225	3.3269	0.4002	0.5683	0.5051		CP_A01g00456;CP_A03g01958	0.263	0.0692	0.308	0.0655		Os01g0294700;Os05g0134800	3.4644	0.2766	0.3945	0.3424		CP_A01g02335;CP_A09g01432	0.2759	0.0382	0.2963	0.037
CP_A01g00727;DACA018879	0.1104	0.0717	0.1174	0.0703		CP_B04g01010;DACA004589	1.6543	1.1146	1.9265	1.0803		CP_A01g00249;CP_B11g02158	0.1552	0.115	0.1629	0.1127		DACA004654;DACA015831	0.7292	0.3816	1.029	0.3341		CP_B04g00893;CP_B17g01222	3.9443	0.0885	0.6296	0.1029		CP_A01g00457;CP_A03g01957	0.4654	0.0737	0.4329	0.0739		Os01g0295700;Os05g0134200	0.7057	0.1675	0.7434	0.1627		CP_A01g02341;CP_A09g01428	0.664	0.0685	0.5843	0.0698
CP_A01g00730;DACA018876	0.0253	0.0064	0.0319	0.0059		CP_B04g01011;DACA004590	0.1047	0.0154	0.127	0.0143		CP_A01g00250;CP_B11g02157	0.2737	0.2078	0.316	0.1943		DACA004655;DACA015829	0.3501	0.0305	0.3996	0.029		CP_B04g00894;CP_B17g01219	0.9134	0.2029	0.4488	0.2294		CP_A01g00461;CP_A03g01956	0.5136	0.1249	0.504	0.1225		Os01g0296100;Os05g0134000	1.1919	0.0981	1.3637	0.092		CP_A01g02585;CP_A10g00702	1.2584	0.0573	0.7485	0.0598
CP_A01g00731;DACA018875	0.078	0.024	0.0711	0.0247		CP_B04g01012;DACA004591	0.5413	0.2431	0.4742	0.251		CP_A01g00251;CP_B11g02155	0.1634	0.0095	0.1594	0.0094		DACA004661;DACA015820	0.3282	0.0527	0.4309	0.0483		CP_B04g00895;CP_B17g01213	0.6828	0.0077	0.4203	0.0083		CP_A01g00462;CP_A03g01955	0.4621	0.225	0.436	0.2274		Os01g0299500;Os05g0131900	2.6509	1.4322	-1	1.3504		CP_A01g02585;CP_A10g00726	1.1993	0.1531	0.8198	0.1567
CP_A01g00732;DACA018874	0.0368	0.0116	0.0487	0.0105		CP_B04g01013;DACA004592	0.0403	0.0028	0.051	0.0026		CP_A01g00252;CP_B11g02154	0.0667	0.0179	0.0741	0.0171		DACA004662;DACA015817	1.8459	0.0151	0.4652	0.0173		CP_B04g00898;CP_B17g01208	0.5193	0.0884	0.6349	0.0817		CP_A01g00466;CP_A03g01936	0.5151	0.0012	0.5689	0.0012		Os01g0301900;Os05g0131000	3.8306	0.5279	0.4588	0.6911		CP_A01g02595;CP_A10g00732	0.5236	0.029	0.4225	0.03
CP_A01g00733;DACA018873	0.3443	0.163	0.3333	0.1607		CP_B04g01015;DACA004597	1.0621	0.4177	0.899	0.4158		CP_A01g00253;CP_B11g02153	0.0393	0.0153	0.0537	0.0135		DACA004667;DACA015813	0.4824	0.0624	0.4835	0.0607		CP_B04g00905;CP_B17g01206	0.3389	0.0587	0.3347	0.0582		CP_A01g00472;CP_A03g01944	0.8322	0.0884	0.7195	0.0885		Os01g0302500;Os05g0129700	1.1024	0.0884	0.5465	0.0971		CP_A01g02597;CP_A10g00729	0.5699	0.0557	0.568	0.0545
CP_A01g00737;DACA018870	0.1888	0.1668	0.2182	0.159		CP_B04g01016;DACA004599	0.1	0.0315	0.0941	0.0317		CP_A01g00254;CP_B11g02152	0.1659	0.0352	0.0675	0.0424		DACA004668;DACA015812	0.3876	0.0466	0.42	0.0447		CP_B04g00907;CP_B17g01203	0.5503	0.1	0.6388	0.0928		CP_A01g00473;CP_A03g01945	0.2948	0.1091	0.3378	0.1032		Os01g0303200;Os05g0355133	2.7738	0.3344	2.5462	0.3425		CP_A01g02604;CP_A10g00713	0.3495	0.1514	0.3202	0.1535
CP_A01g00740;DACA018869	0.0521	0.0201	0.0528	0.0201		CP_B04g01017;DACA004600	0.0552	0.0088	0.0675	0.0082		CP_A01g00255;CP_B11g02151	0.0963	0.0038	0.1081	0.0036		DACA004670;DACA015810	0.5748	0.1365	0.6377	0.1293		CP_B04g00910;CP_B17g01196	1.1606	0.0995	0.6825	0.1046		CP_A01g00474;CP_A03g01946	0.5111	0.1178	0.4653	0.1177		Os01g0303600;Os05g0355300	1.2818	0.3167	1.1268	0.3084		CP_A01g02621;CP_A10g00762	0.3971	0.0658	0.4854	0.0608
CP_A01g00742;DACA018868	0.2319	0.0101	0.0598	0.0128		CP_B04g01018;DACA004601	0.0713	0.0097	0.0606	0.0102		CP_A01g00256;CP_B11g02150	0.4257	0.1214	0.3403	0.1272		DACA004671;DACA015808	0.5117	0.0537	0.4713	0.054		CP_B04g00911;CP_B17g01195	3.1288	0.1816	0.8059	0.2034		CP_A01g00476;CP_A03g01949	1.5049	0.1925	0.7311	0.2063		Os01g0303800;Os05g0355400	3.2056	0.338	1.0039	0.3718		CP_A01g02622;CP_A10g00764	0.4824	0.1154	0.471	0.1144
CP_A01g00743;DACA018867	0.1373	0.0871	0.1623	0.0809		CP_B04g01020;DACA004602	0.1086	0.0406	0.1036	0.0409		CP_A01g00258;CP_B11g02148	0.0648	0.0197	0.0625	0.0199		DACA004672;DACA015807	0.751	0.3243	0.6989	0.3231		CP_B04g00913;CP_B17g01193	0.3788	0.0339	0.4065	0.0329		CP_A01g00482;CP_A03g02101	2.0993	0.2483	1.181	0.263		Os01g0304000;Os05g0355500	0.4477	0	0.1891	0		CP_A01g02623;CP_A10g00765	0.4257	0.1442	0.4289	0.1416
CP_A01g00747;DACA018861	0.1145	0.0722	0.1278	0.0696		CP_B04g01021;DACA004604	0.0743	0.0409	0.0869	0.0387		CP_A01g00259;CP_B11g02147	0.0562	0.0297	0.0694	0.0274		DACA004679;DACA015801	1.083	0.1846	0.6035	0.1999		CP_B04g00914;CP_B17g01191	0.7205	0.1171	0.5413	0.1202		CP_A01g00486;CP_A03g02104	0.3729	0.0493	0.4586	0.0459		Os01g0306200;Os05g0356800	2.6964	0.2882	0.6207	0.3457		CP_A01g02628;CP_A10g00767	0.526	0.0721	0.5443	0.0696
CP_A01g00748;DACA018859	0.2032	0.1125	0.2579	0.1031		CP_B04g01022;DACA004606	0.1608	0.0295	0.148	0.0301		CP_A01g00260;CP_B11g02146	0.2396	0.14	0.2115	0.1443		DACA004680;DACA015798	0.3626	0.0531	0.4029	0.0508		CP_B04g00916;CP_B17g01190	0.4692	0.2311	0.5642	0.2126		CP_A01g00488;CP_A03g02106	0.7889	0.1703	0.6993	0.1714		Os01g0308600;Os05g0358101	1.6043	0.2355	0.4842	0.2819		CP_A01g02634;CP_A10g00775	1.0608	0.4164	1.0982	0.403
CP_A01g00749;DACA018854	0.1147	0.0371	0.1233	0.0361		CP_B04g01023;DACA004607	0.0924	0	0.1193	0		CP_A01g00262;CP_B11g02145	0.0439	0.0151	0.0578	0.0137		DACA004685;DACA015796	0.5519	0.1007	0.5882	0.0968		CP_B04g00918;CP_B17g01189	0.9581	0.1558	0.4538	0.1768		CP_A01g00489;CP_A03g02107	0.6476	0.1457	0.572	0.1477		Os01g0311400;Os05g0360400	3.332	0.3474	0.6658	0.4187		CP_A01g02654;CP_A10g00791	0.8336	0.0638	0.2885	0.0742
CP_A01g00750;DACA018852	0.054	0.0227	0.0506	0.0231		CP_B04g01024;DACA004608	0.0714	0.0279	0.0783	0.027		CP_A01g00265;CP_B11g02141	0.5261	0.3007	0.4888	0.3043		DACA004686;DACA015795	0.7593	0.1899	0.7157	0.1867		CP_B04g00919;CP_B17g01185	0.9487	0.0565	0.3319	0.0658		CP_A01g01171;CP_A03g00306	1.0464	0.0532	0.5508	0.0573		Os01g0311800;Os05g0361500	2.3356	0.3385	0.5791	0.4099		CP_A01g02655;CP_A10g00793	0.3536	0.0962	0.511	0.0861
CP_A01g00751;DACA018851	0.0733	0.0246	0.0867	0.0231		CP_B04g01025;DACA004609	0.0889	0.0088	0.0921	0.0087		CP_A01g00266;CP_B11g02140	0.012	0.0164	0.0115	0.0166		DACA004689;DACA015794	1.4174	0.4706	1.2514	0.4509		CP_B04g00924;CP_B17g01181	0.3133	0.0937	0.3762	0.0873		CP_A01g01176;CP_A03g00311	0.6843	0.0903	0.4248	0.0954		Os01g0313300;Os05g0361700	1.6378	0.4827	0.5785	0.5672		CP_A01g02668;CP_A10g00810	0.4248	0.0296	0.4322	0.0289
CP_A01g00752;DACA018850	0.0465	0.0156	0.0579	0.0143		CP_B04g01026;DACA004610	0.0376	0.0024	0.0487	0.0022		CP_A01g00267;CP_B11g02139	0.0525	0.0047	0.0559	0.0046		DACA004690;DACA015793	0.7454	0.0856	0.5177	0.0903		CP_B04g00925;CP_B17g01180	0.3516	0.1392	0.3613	0.1362		CP_A01g01178;CP_A03g00312	0.4645	0.1764	0.4359	0.1743		Os01g0314800;Os05g0362600	1.4694	0.3242	0.5526	0.3718		CP_A01g02669;CP_A10g00812	2.4092	0.0728	0.5097	0.0846
CP_A01g00753;DACA018849	0.0413	0.02	0.0494	0.0188		CP_B04g01028;DACA004611	0.0511	0.0155	0.0628	0.0143		CP_A01g00270;CP_B11g02138	0.029	0.0065	0.0376	0.0059		DACA004692;DACA015792	0.4024	0.0758	0.4454	0.0716		CP_B04g00929;CP_B17g01173	0.6128	0.1727	0.4758	0.1824		CP_A01g01179;CP_A03g00313	0.6719	0.2574	0.6182	0.258		Os01g0315600;Os05g0363100	3.3592	0.3349	1.5087	0.359		CP_A01g02687;CP_A10g00819	1.0034	0.3309	0.7011	0.346
CP_A01g00754;DACA018848	0.1361	0.0305	0.0952	0.0333		CP_B04g01029;DACA004612	0.3388	0.1605	0.327	0.1607		CP_A01g00271;CP_B11g02137	0.0317	0	0.0386	0		DACA004696;DACA015790	0.5353	0.1926	0.6195	0.1821		CP_B04g00930;CP_B17g01208	0.797	0.2742	0.8339	0.2652		CP_A01g01194;CP_A03g00325	0.3673	0.0723	0.4386	0.0674		Os01g0315800;Os05g0363200	1.0201	0.0982	0.5521	0.1075		CP_A01g02710;CP_A10g00842	0.3391	0.0378	0.3783	0.0363
CP_A01g00755;DACA018847	0.1638	0.0491	0.1537	0.0497		CP_B04g01032;DACA004615	0.052	0.0178	0.062	0.0167		CP_A01g00272;CP_B11g02136	0.0419	0.0121	0.0512	0.0113		DACA004697;DACA015788	1.8827	0.1863	0.6549	0.2062		CP_B04g00932;CP_B17g01213	0.705	0.0058	0.4312	0.0062		CP_A01g01199;CP_A03g00328	0.5948	0.0348	0.5279	0.035		Os01g0316600;Os05g0364600	1.2967	0.1699	0.8155	0.1756		CP_A01g02711;CP_A10g00844	0.5816	0.0765	0.5637	0.076
CP_A01g00756;DACA018846	0.0298	0.0062	0.0304	0.0062		CP_B04g01033;DACA004616	0.4123	0.3041	0.3811	0.3068		CP_A01g00273;CP_B11g02135	0.0298	0.0243	0.0361	0.0226		DACA004699;DACA015787	0.3607	0.0509	0.3952	0.0486		CP_B04g00935;CP_B17g01166	0.3927	0.1503	0.4866	0.1378		CP_A01g01200;CP_A03g00330	0.8815	0.4246	1.0716	0.4021		Os01g0316900;Os05g0365200	1.3618	0.5457	1.6985	0.5253		CP_A01g02713;CP_A10g00848	0.5251	0.0712	0.466	0.0716
CP_A01g00757;DACA021234	0.093	0.0131	0.09	0.0131		CP_B04g01034;DACA004617	0.0749	0.0109	0.0601	0.0115		CP_A01g00274;CP_B11g02129	0.1699	0.0267	0.1287	0.0286		DACA004711;DACA015783	2.7833	0.4422	1.6042	0.4603		CP_B04g00936;CP_B17g01165	0.6094	0.0691	0.3775	0.0761		CP_A01g01204;CP_A03g00334	0.2936	0.2873	0.3627	0.2555		Os01g0327000;Os05g0162000	4.2116	1.6039	-1	1.6828		CP_A01g02714;CP_A10g00854	0.3432	0.0564	0.3452	0.0557
CP_A01g00759;DACA021237	0.0412	0.0169	0.055	0.015		CP_B04g01035;DACA004618	0.0675	0.0161	0.0656	0.0162		CP_A01g00275;CP_B11g02128	0.101	0.0513	0.1102	0.0495		DACA004712;DACA015782	0.7355	0.0897	0.6068	0.0914		CP_B04g00939;CP_B17g01162	3.0795	0.3952	0.8779	0.4367		CP_A01g01209;CP_A03g00339	0.8098	0.1555	0.4218	0.173		Os01g0328400;Os05g0160200	1.287	0.0205	0.1831	0.025		CP_A01g02716;CP_A10g00867	1.0698	0.2191	0.5138	0.2501
CP_A01g00760;DACA021238	0.0787	0.0165	0.0599	0.0177		CP_B04g01036;DACA004619	0.0629	0.0212	0.078	0.0195		CP_A01g00276;CP_B11g02132	0.0498	0.0084	0.0536	0.0082		DACA004715;DACA015781	2.1362	0.3771	1.3805	0.3916		CP_B04g00941;CP_B17g01161	0.5595	0.1532	0.5544	0.1503		CP_A01g01214;CP_A03g00341	0.4093	0.089	0.4543	0.0855		Os01g0328700;Os05g0160000	0.9742	0.0496	1.5935	0.0452		CP_A01g02723;CP_A10g00859	0.4125	0.0461	0.5046	0.0427
CP_A01g00762;DACA021241	0.0571	0.0225	0.0679	0.021		CP_B04g01038;DACA004620	0.0699	0.0489	0.0737	0.048		CP_A01g00277;CP_B11g02124	0.1056	0.0157	0.0766	0.017		DACA004718;DACA015779	0.3092	0.0717	0.2535	0.0752		CP_B04g00942;CP_B17g01160	0.7303	0.0913	0.3981	0.1007		CP_A01g01215;CP_A03g00342	0.6555	0.1971	0.5959	0.1961		Os01g0329900;Os05g0159200	4.053	0.3571	0.9468	0.406		CP_A01g02748;CP_A10g00876	0.4631	0.0782	0.5609	0.0724
CP_A01g00763;DACA021242	0.0761	0.0192	0.0861	0.0184		CP_B04g01039;DACA004621	0.0837	0.0298	0.0953	0.0282		CP_A01g00278;CP_B11g02123	0.0801	0.0542	0.0781	0.0545		DACA004720;DACA015778	0.7563	0.0612	0.6284	0.0608		CP_B04g00943;CP_B17g01159	1.0251	0.0519	0.4653	0.0578		CP_A01g01276;CP_A03g00352	0.8573	0.0567	1.134	0.0523		Os01g0331900;Os05g0159100	0.7144	0.1177	0.7888	0.1129		CP_A01g02753;CP_A10g00879	0.451	0.0367	0.4769	0.0354
CP_A01g00764;DACA021243	0.6227	0.3214	0.4901	0.3343		CP_B04g01040;DACA004622	0.0775	0.011	0.0864	0.0106		CP_A01g00279;CP_B11g02122	1.472	1.3489	1.7056	1.2415		DACA004724;DACA015771	2.9063	0.3168	1.7903	0.3234		CP_B04g00945;CP_B17g01152	0.8403	0.0703	0.543	0.0751		CP_A01g01280;CP_A03g00338	3.165	0.9026	1.233	1.1449		Os01g0332200;Os05g0158600	2.4072	0.1854	1.0789	0.1991		CP_A01g02763;CP_A10g00883	0.4551	0.0722	0.4792	0.0702
CP_A01g00766;DACA021244	0.062	0.0016	0.0657	0.0015		CP_B04g01041;DACA004623	0.089	0.0167	0.0915	0.0165		CP_A01g00282;CP_B11g02119	0.0654	0.0086	0.0777	0.0081		DACA004725;DACA015770	1.1497	0.3558	0.8851	0.3612		CP_B04g00946;CP_B17g01151	0.2653	0.042	0.3225	0.0391		CP_A01g01283;CP_A03g00361	0.5415	0.2958	0.5541	0.2913		Os01g0332500;Os05g0158500	1.2035	0.1629	1.2308	0.1572		CP_A01g02765;CP_A10g00887	0.4248	0.1962	0.4634	0.1897
CP_A01g00767;DACA021245	0.0393	0.0434	0.0429	0.042		CP_B04g01043;DACA004626	0.0509	0.0035	0.0562	0.0034		CP_A01g00283;CP_B11g02118	0.1527	0.0778	0.158	0.0768		DACA004727;DACA015766	0.5045	0.1655	0.4451	0.1678		CP_B04g00948;CP_B17g01150	1.3297	0.3061	0.9672	0.3087		CP_A01g01286;CP_A03g00365	3.9204	1.4599	-1	1.4062		Os01g0337500;Os05g0156900	4.3736	0.146	0.618	0.1721		CP_A01g02792;CP_A10g00978	0.2351	0.1133	0.267	0.1081
CP_A01g00768;DACA021246	0.0708	0.0097	0.0878	0.009		CP_B04g01044;DACA004627	0.0827	0.0151	0.0885	0.0147		CP_A01g00284;CP_B11g02117	0.1296	0.076	0.1537	0.0711		DACA004728;DACA015762	0.4539	0.0821	0.4427	0.081		CP_B04g00951;CP_B17g01144	0.6075	0.2074	0.6916	0.1954		CP_A01g01290;CP_A03g00368	0.6143	0.1558	0.6687	0.1512		Os01g0337600;Os05g0156800	0.9968	0.2139	0.9148	0.21		CP_A01g02797;CP_A10g00981	0.3103	0.163	0.3544	0.1548
CP_A01g00769;DACA021248	0.0739	0.0097	0.0753	0.0096		CP_B04g01045;DACA004628	0.0771	0.0148	0.0996	0.0135		CP_A01g00285;CP_B11g02113	0.147	0.0627	0.1893	0.0569		DACA004731;DACA015758	0.4779	0.0658	0.5612	0.0624		CP_B04g00953;CP_B17g01143	0.7842	0.1307	0.6892	0.1318		CP_A01g01294;CP_A03g00374	0.4944	0.065	0.4693	0.0645		Os01g0337900;Os05g0156700	1.0131	0.2111	0.8245	0.2097		CP_A01g02806;CP_A10g00990	0.3697	0.0064	0.3523	0.0064
CP_A01g00770;DACA021249	0.064	0.0302	0.0761	0.0285		CP_B04g01046;DACA004629	0.056	0.0078	0.064	0.0075		CP_A01g00287;CP_B11g02112	0.1331	0.0428	0.1087	0.0452		DACA004738;DACA015754	1.0042	0.1125	0.5901	0.1219		CP_B04g00954;CP_B17g01136	0.9076	0.1507	0.5601	0.1637		CP_A01g01298;CP_A03g00379	0.4691	0.0818	0.2894	0.0907		Os01g0339900;Os05g0156300	0.6493	0.1029	0.6241	0.1019		CP_A01g02815;CP_A10g00998	0.4112	0.0692	0.4582	0.065
CP_A01g00772;DACA021251	0.0483	0.0148	0.0544	0.0141		CP_B04g01048;DACA004630	0.0606	0.026	0.0622	0.0257		CP_A01g00288;CP_B11g02111	0.0093	0.0039	0.012	0.0035		DACA004742;DACA015752	0.3511	0.0557	0.4146	0.0524		CP_B04g00955;CP_B17g01135	0.4564	0.2045	0.5828	0.1789		CP_A01g01300;CP_A03g00380	0.7286	0.3673	0.6652	0.3677		Os01g0343200;Os05g0155500	0.8077	0.2225	0.8571	0.2161		CP_A01g02818;CP_A10g01001	0.415	0.0448	0.4638	0.0424
CP_A01g00773;DACA021252	0.0275	0.0067	0.0297	0.0065		CP_B04g01050;DACA004632	0.1239	0.0206	0.1013	0.0219		CP_A01g00289;CP_B11g02110	0.2692	0.0442	0.2045	0.0465		DACA004743;DACA015750	0.4381	0.1628	0.5063	0.1533		CP_B04g00957;CP_B17g01134	0.3777	0.0795	0.3884	0.0778		CP_A01g01302;CP_A03g00381	2.402	0.2648	0.8519	0.2858		Os01g0343300;Os05g0155400	0.8506	0.2332	0.6169	0.2454		CP_A01g02830;CP_A10g01014	0.404	0.058	0.4671	0.0546
CP_A01g00774;DACA021254	0.2528	0.0475	0.2561	0.0469		CP_B04g01051;DACA004633	0.1528	0.048	0.1734	0.0459		CP_A01g00290;CP_B11g02109	0.2838	0.2028	0.2515	0.2098		DACA004746;DACA015746	0.9148	0.1124	0.5034	0.1213		CP_B04g00960;CP_B17g01133	0.7936	0.0112	0.6933	0.0113		CP_A01g01306;CP_A03g00384	0.5733	0.005	0.4923	0.0051		Os01g0348600;Os05g0155000	0.7169	0.1347	0.7945	0.1281		CP_A01g02841;CP_A10g01032	0.2806	0.0773	0.4046	0.0686
CP_A01g00777;DACA021256	0.3061	0.2641	0.2987	0.2644		CP_B04g01052;DACA004634	0.273	0.1198	0.2421	0.1227		CP_A01g00291;CP_B11g02107	0.0842	0.0052	0.0937	0.0049		DACA004747;DACA015744	0.8404	0.0702	0.5824	0.0727		CP_B04g00965;CP_B17g01132	0.3465	0.0367	0.1412	0.0419		CP_A01g01311;CP_A03g00387	0.8282	0.2015	0.502	0.2195		Os01g0350900;Os05g0154600	0.5124	0.2033	0.5803	0.1946		CP_A01g02843;CP_A10g01038	0.3416	0.0289	0.3902	0.0277
CP_A01g00778;DACA021258	0.1958	0.1435	0.2018	0.1408		CP_B04g01053;DACA004635	0.0966	0.0586	0.1137	0.0553		CP_A01g00292;CP_B11g02106	0.046	0.0055	0.0569	0.0052		DACA004749;DACA015743	0.9301	0.2636	0.8159	0.2628		CP_B04g00979;CP_B17g01063	0.5135	0.0073	0.5884	0.0069		CP_A01g01315;CP_A03g00388	0.3849	0.1274	0.3595	0.1279		Os01g0367900;Os05g0150300	1.3028	0.0656	0.9586	0.0654		CP_A01g02845;CP_A10g01039	0.606	0.0139	0.4828	0.0143
CP_A01g00780;DACA021259	0.1177	0.1329	0.1079	0.1358		CP_B04g01055;DACA004636	0.1018	0.0192	0.1144	0.0183		CP_A01g00293;CP_B11g02105	0.0845	0.0159	0.087	0.0157		DACA004751;DACA015741	1.1039	0.0996	0.7124	0.1027		CP_B04g00988;CP_B17g01073	1.5052	0.3286	2.0121	0.3185		CP_A01g01316;CP_A03g00391	0.5343	0.0626	0.5722	0.0603		Os01g0369000;Os05g0149600	1.6411	0.0943	1.1693	0.0922		CP_A01g02849;CP_A10g01046	0.5044	0.0998	0.5707	0.0941
CP_A01g00781;DACA021260	0.2514	0.0481	0.245	0.0475		CP_B04g01056;DACA004638	0.0812	0.017	0.1031	0.0156		CP_A01g00294;CP_B11g02103	0.0255	0.0175	0.0282	0.0169		DACA004752;DACA015740	1.348	0.464	1.2151	0.4533		CP_B04g00989;CP_B17g01067	0.3356	0.074	0.3281	0.0729		CP_A01g01317;CP_A03g00394	0.4637	0.2634	0.4405	0.2642		Os01g0369500;Os05g0149100	3.5497	0.3972	0.6142	0.4845		CP_A01g02856;CP_A10g01063	0.8134	0.1795	0.8014	0.177
CP_A01g00782;DACA014868	0.0695	0.0064	0.0706	0.0063		CP_B04g01057;DACA004639	0.1435	0.0047	0.1316	0.0047		CP_A01g00295;CP_B11g02102	0.1032	0.0061	0.1135	0.006		DACA004753;DACA015737	0.3292	0.1066	0.3438	0.1042		CP_B04g00991;CP_B17g01072	0.4131	0.1628	0.4482	0.1548		CP_A01g01318;CP_A03g00396	0.7005	0.0938	0.758	0.0904		Os01g0371500;Os05g0148900	2.152	0.3259	1.1395	0.3468		CP_A01g02858;CP_A10g01068	1.2366	0.4552	1.1529	0.4458
CP_A01g00783;DACA021268	0.2547	0.025	0.1281	0.0291		CP_B04g01058;DACA004640	0.0546	0.0128	0.0622	0.0122		CP_A01g00296;CP_B11g02101	0.0693	0.018	0.0867	0.0166		DACA004755;DACA015736	0.9692	0.0915	0.5369	0.1009		CP_B04g00993;CP_B17g01071	0.6088	0.1085	0.5301	0.1095		CP_A01g01321;CP_A03g00405	1.1449	0.2214	1.1809	0.2201		Os01g0579800;Os05g0593200	0.618	0.2621	0.6899	0.25		CP_A01g02867;CP_A10g01077	0.5058	0.0065	0.5326	0.0063
CP_A01g00784;DACA014870	0.0585	0.0153	0.0776	0.0138		CP_B04g01059;DACA004641	0.0114	0.0048	0.0142	0.0044		CP_A01g00297;CP_B11g02100	0.0744	0.014	0.0497	0.0156		DACA004756;DACA015733	0.6654	0.1093	0.6454	0.1066		CP_B04g01001;CP_B17g01063	0.4898	0.0072	0.545	0.0069		CP_A01g01322;CP_A03g00411	0.4611	0.2203	0.4781	0.2126		Os01g0582600;Os05g0593000	3.4918	0.1634	0.3754	0.203		CP_A01g02870;CP_A10g01084	0.3204	0.0354	0.3878	0.0328
CP_A01g00785;DACA014871	0.0527	0.013	0.0611	0.0123		CP_B04g01060;DACA004642	0.1978	0.0126	0.1568	0.0132		CP_A01g00298;CP_B11g02099	0.0533	0.0201	0.0524	0.0202		DACA004757;DACA015732	0.6573	0.0986	0.4955	0.1015		CP_B04g01010;CP_B17g01052	2.995	1.0483	-1	1.0853		CP_A01g01323;CP_A03g00414	0.3577	0.0543	0.4778	0.0492		Os01g0585400;Os05g0592400	0.8891	0.4342	0.7428	0.4447		CP_A01g02872;CP_A10g01081	0.6886	0.1463	0.2821	0.1683
CP_A01g00786;DACA014872	0.1275	0.0612	0.1399	0.0593		CP_B04g01061;DACA004643	0.0546	0.0034	0.0664	0.0032		CP_A01g00300;CP_B11g02098	0.0623	0.0226	0.0684	0.0219		DACA004761;DACA015731	0.9362	0.6159	0.9875	0.5896		CP_B04g01012;CP_B17g01047	1.1776	0.3593	0.9393	0.3673		CP_A01g01326;CP_A03g00417	0.5211	0.036	0.5327	0.035		Os01g0588900;Os05g0591600	0.7947	0.1075	0.7646	0.1065		CP_A01g02874;CP_A10g01087	0.582	0.0875	0.4833	0.0898
CP_A01g00787;DACA014873	0.0635	0.0165	0.0876	0.0148		CP_B04g01063;DACA004644	0.0629	0.0244	0.0804	0.0221		CP_A01g00302;CP_B11g02097	0.0359	0.0208	0.0396	0.0201		DACA004762;DACA015730	0.856	0.1235	0.6267	0.127		CP_B04g01013;CP_B17g01046	0.3951	0.027	0.4049	0.0266		CP_A01g01329;CP_A03g00418	0.4563	0.0261	0.4725	0.0255		Os01g0595600;Os05g0590300	1.7109	0.3117	0.5097	0.371		CP_A01g02876;CP_A10g01090	0.4602	0.1114	0.4983	0.1075
CP_A01g00789;DACA014875	3.7006	1.1838	2.7621	1.2373		CP_B04g01064;DACA004645	0.0554	0.0043	0.0578	0.0042		CP_A01g00304;CP_B11g02095	0.0718	0.0228	0.0739	0.0225		DACA021259;DACA017543	0.3302	0.2576	0.3146	0.2585		CP_B04g01015;CP_B17g01037	1.6726	0.4674	1.3748	0.4739		CP_A01g01331;CP_A03g00419	0.5624	0.0435	0.6563	0.0408		Os01g0598600;Os05g0590000	1.4694	0.1586	0.4519	0.1907		CP_A01g02881;CP_A10g01097	0.4507	0.0795	0.5689	0.0737
CP_A01g00791;DACA014881	0.1475	0.0057	0.1249	0.006		CP_B04g01065;DACA004646	0.1125	0.0163	0.1444	0.0147		CP_A01g00305;CP_B11g02093	0.1197	0.0114	0.0672	0.0129		DACA021256;DACA017544	0.6314	0.3568	0.6197	0.3528		CP_B04g01020;CP_B17g01012	3.7681	0.6272	1.3908	0.6719		CP_A01g01336;CP_A03g00421	0.3648	0.0717	0.4382	0.0671		Os01g0602800;Os05g0589700	1.365	0.0608	1.3438	0.0577		CP_A01g02884;CP_A10g01098	0.413	0.1272	0.4327	0.1239
CP_A01g00794;DACA014882	0.4775	0.3283	0.4631	0.3265		CP_B04g01066;DACA004647	0.07	0.0184	0.0868	0.0169		CP_A01g00306;CP_B11g02090	0.0602	0.0408	0.0598	0.0408		DACA021254;DACA017550	0.9662	0.1759	0.9796	0.1713		CP_B04g01022;CP_B17g01010	1.4114	0.1638	0.9254	0.1732		CP_A01g01338;CP_A03g00424	0.5101	0.074	0.6172	0.0689		Os01g0603000;Os05g0589600	0.872	0.1343	0.9197	0.1292		CP_A01g02889;CP_A10g01105	0.4807	0.3037	0.5021	0.2971
CP_A01g00797;DACA014883	0.055	0.007	0.053	0.0071		CP_B04g01067;DACA004648	0.2254	0.013	0.1639	0.0139		CP_A01g00307;CP_B11g02089	0.0629	0.0096	0.0413	0.0107		DACA021251;DACA017554	0.4398	0.0919	0.4363	0.0905		CP_B04g01023;CP_B17g01009	0.5262	0.01	0.4917	0.01		CP_A01g01340;CP_A03g00427	0.3806	0.09	0.4124	0.0862		Os01g0603300;Os05g0589500	2.9232	1.0912	1.2686	1.3632		CP_A01g02891;CP_A10g01122	0.3369	0.0895	0.3642	0.0862
CP_A01g00798;DACA014884	0.0543	0.0273	0.052	0.0276		CP_B04g01068;DACA004649	0.119	0.0473	0.1065	0.0486		CP_A01g00309;CP_B11g02087	0.0387	0.0017	0.0415	0.0017		DACA021248;DACA017556	0.5719	0.0877	0.6183	0.0837		CP_B04g01024;CP_B17g01008	0.4837	0.0553	0.4502	0.0553		CP_A01g01369;CP_A03g00434	0.4186	0.2726	0.4642	0.2565		Os01g0604700;Os05g0589000	0.4805	0.1726	0.5675	0.1616		CP_A01g02898;CP_A10g01130	0.4092	0.0934	0.4319	0.0906
CP_A01g00799;DACA014885	0.064	0.005	0.0763	0.0046		CP_B04g01069;DACA004650	0.048	0.0278	0.0605	0.0257		CP_A01g00311;CP_B11g02084	0.0582	0.0077	0.0706	0.0072		DACA021245;DACA017557	0.6327	0.2123	0.7365	0.1966		CP_B04g01025;CP_B17g01006	0.642	0.1264	0.5466	0.1284		CP_A01g01370;CP_A03g00435	1.1041	0.3963	1.0929	0.3883		Os01g0605100;Os05g0588850	2.4883	0.2187	0.902	0.24		CP_A01g02900;CP_A10g01132	0.2452	0.0581	0.2547	0.0567
CP_A01g00800;DACA014886	0.0407	0.003	0.0509	0.0027		CP_B04g01071;DACA004652	0.1009	0.0376	0.1008	0.0375		CP_A01g00312;CP_B11g02083	0.082	0.0166	0.082	0.0165		DACA021244;DACA017558	0.661	0.0088	0.5208	0.009		CP_B04g01026;CP_B17g01005	0.3136	0.0097	0.3227	0.0095		CP_A01g01371;CP_A03g00446	0.6375	0.2787	0.9175	0.2442		Os01g0607900;Os05g0588300	1.476	0.073	0.3192	0.0906		CP_A01g02904;CP_A10g01137	0.3781	0.0201	0.3936	0.0197
CP_A01g00801;DACA014887	0.0385	0.0129	0.0466	0.012		CP_B04g01072;DACA004653	0.0756	0.0237	0.0789	0.0233		CP_A01g00313;CP_B11g02082	0.0677	0.0094	0.0801	0.0088		DACA021240;DACA017561	2.4064	0.1825	0.9674	0.1967		CP_B04g01028;CP_B17g01000	0.3051	0.0486	0.3351	0.0467		CP_A01g01373;CP_A03g00444	2.0026	0.4409	1.0644	0.4367		Os01g0618900;Os05g0587000	1.5741	0.1084	1.5535	0.1084		CP_A01g02909;CP_A10g01141	0.3628	0.1545	0.3453	0.1529
CP_A01g00802;DACA014888	0.0453	0.0157	0.052	0.015		CP_B04g01073;DACA004654	0.0589	0.0207	0.0742	0.0186		CP_A01g00314;CP_B11g02081	0.07	0.0098	0.0615	0.0101		DACA021234;DACA014410	0.2489	0.1051	0.2737	0.1011		CP_B04g01029;CP_B17g00998	0.4586	0.1681	0.5087	0.1601		CP_A01g01375;CP_A03g00440	0.4103	0.119	0.4798	0.1115		Os01g0621200;Os05g0586500	1.1265	0.1417	0.4549	0.163		CP_A01g02932;CP_A10g01175	0.3252	0.0436	0.3503	0.0423
CP_A01g00803;DACA014889	0.1706	0.0914	0.1356	0.0969		CP_B04g01074;DACA004655	0.1049	0.0033	0.1255	0.0031		CP_A01g00316;CP_B11g02080	0.3476	0.1925	0.3503	0.1898		DACA018851;DACA023430	0.4584	0.0797	0.5525	0.0747		CP_B04g01030;CP_B17g00997	1.3184	0.2706	0.9632	0.2777		CP_A01g01387;CP_A03g00455	0.5614	0.1405	0.6759	0.1309		Os01g0621300;Os05g0586400	1.3805	0.1587	1.1385	0.1619		CP_A01g02939;CP_A10g01185	0.3266	0.081	0.3587	0.0778
CP_A01g00804;DACA014890	0.0761	0.0252	0.0527	0.0276		CP_B04g01075;DACA004656	0.1766	0.1105	0.1861	0.1085		CP_A01g00317;CP_B11g02079	0.0282	0.0119	0.0337	0.0111		DACA018851;DACA014405	0.4509	0.0799	0.5471	0.0747		CP_B04g01039;CP_B17g00968	0.6068	0.1506	0.6131	0.1477		CP_A01g01391;CP_A03g00456	0.3345	0.1898	0.3703	0.1817		Os01g0621600;Os05g0585800	1.9053	0.238	0.4669	0.2842		CP_A01g02942;CP_A10g01192	0.5677	0.0311	0.4212	0.0322
CP_A01g00805;DACA014891	0.2195	0.0217	0.1577	0.0232		CP_B04g01076;DACA004657	0.1374	0.0338	0.1478	0.0332		CP_A01g00318;CP_B11g02078	0.0172	0.0091	0.0169	0.0092		DACA018862;DACA023435	1.5398	0.3137	1.2492	0.3084		CP_B04g01040;CP_B17g00967	0.4757	0.0683	0.4513	0.0682		CP_A01g01396;CP_A03g00458	0.4211	0.1047	0.4412	0.1004		Os01g0622700;Os05g0585400	0.8178	0.213	0.7547	0.2124		CP_A01g02956;CP_A10g01206	0.4978	0.1612	0.5364	0.156
CP_A01g00806;DACA014892	0.2241	0.0793	0.1795	0.0839		CP_B04g01077;DACA004658	0.1159	0.0352	0.09	0.0376		CP_A01g00319;CP_B11g02077	0.123	0.0507	0.1137	0.0514		DACA018869;DACA023070	1.0929	0.4378	0.9059	0.4394		CP_B04g01042;CP_B17g00963	0.8543	0.1701	0.6332	0.1769		CP_A01g01398;CP_A03g00459	0.8828	0.3529	0.5562	0.3835		Os01g0623200;Os05g0584900	3.3852	0.1121	0.4661	0.1351		CP_A01g02961;CP_A10g01217	1.0236	0.0659	0.7868	0.0672
CP_A01g00807;DACA014893	0.1033	0.0649	0.107	0.0638		CP_B04g01078;DACA004660	0.2354	0.1817	0.2406	0.1793		CP_A01g00320;CP_B11g02076	0.3707	0.072	0.3112	0.0742		DACA018875;DACA023076	0.643	0.1539	0.5467	0.1592		CP_B04g01046;CP_B17g00953	0.3594	0.0319	0.4149	0.0303		CP_A01g01400;CP_A03g00460	0.3307	0.1024	0.3796	0.0969		Os01g0623500;Os05g0584600	1.2271	0.3157	1.2369	0.3042		CP_A01g02966;CP_A10g01222	0.2755	0.0567	0.2913	0.055
CP_A01g00808;DACA014894	0.1085	0.0272	0.1072	0.0272		CP_B04g01079;DACA004661	0.0528	0.0079	0.0688	0.0072		CP_A01g00324;CP_B11g02073	0.149	0.0301	0.111	0.0325		DACA018879;DACA024252	1.8365	0.3345	1.2038	0.3495		CP_B04g01053;CP_B17g00950	0.4566	0.1849	0.482	0.1787		CP_A01g01405;CP_A03g00463	0.4156	0.0459	0.3863	0.0462		Os01g0623900;Os05g0584400	3.6037	0.5407	1.16	0.6354		CP_A01g02967;CP_A10g01224	3.6636	1.4417	2.1287	1.4418
CP_A01g00809;DACA014895	0.0173	0.0034	0.0222	0.0031		CP_B04g01080;DACA004662	0.4298	0.0041	0.2521	0.0044		CP_A01g00325;CP_B11g02071	0.0486	0.0164	0.0552	0.0156		DACA014304;DACA022717	1.9545	0.2993	1.0303	0.3082		CP_B04g01058;CP_B17g00942	0.3416	0.0619	0.4029	0.0581		CP_A01g01406;CP_A03g00466	0.3916	0.0185	0.4078	0.018		Os01g0624400;Os05g0584200	2.6822	0.1531	0.3075	0.1894		CP_A01g02973;CP_A10g01390	0.3434	0.0537	0.411	0.0502
CP_A01g00810;DACA014896	0.071	0.0011	0.0938	0.001		CP_B04g01083;DACA004663	0.0357	0.0089	0.0455	0.0081		CP_A01g00326;CP_B11g02069	0.0221	0.0148	0.0268	0.0137		DACA014292;DACA022712	0.5571	0.0803	0.6924	0.0748		CP_B04g01060;CP_B17g00941	3.9825	0.3191	1.4846	0.3496		CP_A01g01407;CP_A03g00467	0.42	0.1037	0.3673	0.1068		Os01g0624700;Os05g0584000	3.7897	0.2882	0.8767	0.3278		CP_A01g02976;CP_A10g01386	0.4273	0.1589	0.5359	0.1468
CP_A01g00811;DACA014897	0.1554	0.1228	0.1394	0.1258		CP_B04g01086;DACA004665	0.138	0.0345	0.1392	0.0343		CP_A01g00327;CP_B11g02068	0.0462	0.0098	0.0519	0.0094		DACA014291;DACA023364	0.5782	0.1657	0.5197	0.167		CP_B04g01061;CP_B17g00940	0.3884	0.0383	0.4857	0.0354		CP_A01g01409;CP_A03g00474	0.722	0.1512	0.4505	0.1669		Os01g0625900;Os05g0583600	4.0285	1.5733	2.1319	1.7035		CP_A01g02978;CP_A10g01381	0.7594	0.0837	0.6104	0.0862
CP_A01g00812;DACA014898	0.842	0.5372	0.6882	0.5599		CP_B04g01088;DACA004666	0.1516	0.0271	0.1047	0.0292		CP_A01g00328;CP_B11g02067	0.2904	0.0076	0.1948	0.0083		DACA014289;DACA022995	2.0164	0.3092	0.8453	0.3412		CP_B04g01065;CP_B17g00938	0.5296	0.0867	0.619	0.0821		CP_A01g01413;CP_A03g00476	0.3559	0.0965	0.4223	0.0908		Os01g0626300;Os05g0583400	1.6538	0.2868	0.4128	0.3544		CP_A01g02988;CP_A10g01371	0.5088	0.0325	0.5108	0.032
CP_A01g00814;DACA014900	0.0853	0.005	0.0919	0.0049		CP_B04g01090;DACA004668	0.0552	0.0077	0.0653	0.0072		CP_A01g00329;CP_B11g02066	0.2123	0.0169	0.1147	0.0191		DACA014287;DACA022994	1.2727	0.7721	1.0649	0.744		CP_B04g01067;CP_B17g00937	1.1119	0.0741	0.7012	0.0769		CP_A01g01414;CP_A03g00477	1.0031	0.2139	0.9717	0.2057		Os01g0626400;Os05g0583000	2.1885	1.3155	-1	1.2035		CP_A01g02989;CP_A10g01368	0.4289	0.0469	0.4336	0.0461
CP_A01g00815;DACA014901	0.0955	0.0405	0.1124	0.0379		CP_B04g01091;DACA004669	0.0677	0.0314	0.083	0.0289		CP_A01g00330;CP_B11g02065	0.2631	0.097	0.1733	0.1068		DACA014285;DACA022991	0.5852	0.1443	0.5903	0.1415		CP_B04g01070;CP_B17g00936	2.4837	0.0448	0.3509	0.0534		CP_A01g01416;CP_A03g00478	0.7604	0.0839	0.4487	0.0907		Os01g0631100;Os05g0582100	0.8237	0.0632	0.9104	0.0602		CP_A01g02997;CP_A10g01352	0.9426	0.0192	0.591	0.0201
CP_A01g00817;DACA014902	0.0644	0.0178	0.0763	0.0167		CP_B04g01094;DACA004671	0.0944	0.0375	0.0952	0.0373		CP_A01g00331;CP_B11g02062	1.243	0.3133	0.655	0.3433		DACA014275;DACA023880	0.3394	0.1998	0.3841	0.1905		CP_B04g01071;CP_B17g00905	2.4296	0.5136	1.0543	0.5334		CP_A01g01417;CP_A03g00480	0.5444	0.0912	0.6146	0.0866		Os01g0631500;Os05g0581900	1.3658	0.4376	0.8593	0.4732		CP_A01g03002;CP_A10g01343	0.4785	0.1184	0.5602	0.1113
CP_A01g00818;DACA014904	0.1367	0.047	0.1259	0.0477		CP_B04g01095;DACA004672	0.0805	0.0597	0.0957	0.0562		CP_A01g00332;CP_B11g02061	0.0872	0.0259	0.0772	0.0268		DACA014263;DACA023551	0.578	0.116	0.6102	0.1134		CP_B04g01073;CP_B17g00904	0.6947	0.3865	0.9529	0.3384		CP_A01g01423;CP_A03g00486	0.3751	0.0961	0.3506	0.0962		Os01g0632100;Os05g0581700	3.8001	1.1397	1.9357	1.2754		CP_A01g03020;CP_A10g01330	0.8644	0.2424	0.9792	0.2217
CP_A01g00819;DACA014906	0.2763	0.0284	0.2196	0.0296		CP_B04g01096;DACA004675	0.0644	0.013	0.0628	0.0131		CP_A01g00333;CP_B11g02060	0.0243	0.0015	0.028	0.0014		DACA014263;DACA023872	0.6198	0.0934	0.6081	0.0927		CP_B04g01074;CP_B17g00929	0.3523	0.0278	0.4093	0.0263		CP_A01g01427;CP_A03g00485	1.549	0.1621	0.6512	0.1767		Os01g0633100;Os05g0580000	0.7474	0.1583	0.8172	0.1497		CP_A01g03024;CP_A10g01328	0.3476	0.0542	0.3656	0.0529
CP_A01g00820;DACA014907	0.0475	0.0152	0.056	0.0143		CP_B04g01097;DACA004676	0.0737	0.0148	0.0859	0.014		CP_A01g00334;CP_B11g02059	0	0.0058	0	0.0052		DACA014253;DACA023948	0.3745	0.1216	0.3788	0.1183		CP_B04g01079;CP_B17g00902	0.3892	0.0778	0.4984	0.0719		CP_A01g01428;CP_A03g00481	0.7797	0.4132	0.6898	0.4148		Os01g0634300;Os05g0579900	2.3457	0.4028	0.9965	0.4048		CP_A01g03028;CP_A10g01325	0.4125	0.0784	0.453	0.0752
CP_A01g00821;DACA014908	0.0333	0.0144	0.0411	0.0133		CP_B04g01098;DACA004677	0.1075	0.0293	0.0945	0.0303		CP_A01g00335;CP_B11g02057	1.3512	0.5978	0.9796	0.6158		DACA014250;DACA023945	0.399	0.134	0.4597	0.1261		CP_B04g01079;CP_B17g00918	0.4004	0.0729	0.4984	0.0679		CP_A01g01429;CP_A03g00480	0.545	0.09	0.6148	0.0855		Os01g0635200;Os05g0579600	3.6685	0.1754	0.3938	0.211		CP_A01g03033;CP_A10g01320	0.5466	0.0735	0.5834	0.0711
CP_A01g00823;DACA014911	0.2074	0.1046	0.1812	0.1075		CP_B04g01099;DACA004678	0.0417	0.0074	0.0456	0.0072		CP_A01g00335;CP_B11g02086	0.3426	0.1329	0.3871	0.1254		DACA014246;DACA023941	0.3127	0.0265	0.3138	0.026		CP_B04g01080;CP_B17g00896	2.1934	0.0135	0.5315	0.0149		CP_A01g01435;CP_A03g00496	0.3203	0.1121	0.312	0.1114		Os01g0635550;Os05g0579300	3.4061	0.3212	0.6803	0.3826		CP_A01g03038;CP_A10g01311	0.7418	0.0748	0.3434	0.0839
CP_A01g00824;DACA014913	0.0577	0.0075	0.0814	0.0066		CP_B04g01100;DACA004679	0.0752	0.0512	0.063	0.0538		CP_A01g00336;CP_B11g02054	0.166	0.0212	0.122	0.0227		DACA014239;DACA023939	0.4188	0.1392	0.4752	0.1321		CP_B04g01089;CP_B17g00887	0.4184	0.0321	0.4215	0.0314		CP_A01g01442;CP_A03g00502	0.9044	0.1996	0.74	0.2008		Os01g0636500;Os05g0578600	0.8378	0.0987	0.9523	0.0931		CP_A01g03039;CP_A10g01309	0.442	0.1064	0.5037	0.1005
CP_A01g00825;DACA014914	0.1193	0.0286	0.1265	0.0279		CP_B04g01101;DACA004680	0.0744	0.0174	0.0998	0.0156		CP_A01g00342;CP_B11g02053	0.1383	0.0192	0.0941	0.0208		DACA024359;DACA023948	0.381	0.1235	0.3867	0.1199		CP_B04g01090;CP_B17g00886	0.4062	0.0457	0.4336	0.044		CP_A01g01443;CP_A03g00501	4.2572	0.2665	1.2901	0.2985		Os01g0639200;Os05g0578500	3.924	0.1252	0.9035	0.141		CP_A01g03042;CP_A10g01304	0.5763	0.0779	0.6222	0.075
CP_A01g00827;DACA014915	0.0564	0.0132	0.0709	0.0121		CP_B04g01103;DACA004692	0.0649	0.0114	0.0724	0.0109		CP_A01g00344;CP_B11g02052	0.0461	0.0138	0.051	0.0133		DACA024357;DACA023945	0.4994	0.1533	0.5637	0.1457		CP_B04g01092;CP_B17g00884	0.637	0.1474	0.5434	0.1471		CP_A01g01445;CP_A03g00503	2.0084	0.3771	2.1014	0.3749		Os01g0639600;Os05g0578100	1.6887	0.2523	0.5633	0.2971		CP_A01g00001;CP_B11g02392	3.0849	0.5371	2.0427	0.5215
CP_A01g00828;DACA014917	0.0957	0	0.1065	0		CP_B04g01107;DACA004693	0.053	0.0126	0.055	0.0124		CP_A01g00345;CP_B11g02051	0.0984	0.0331	0.1081	0.032		DACA017736;DACA023747	0.4974	0.1375	0.4676	0.1351		CP_B04g01094;CP_B17g00882	0.5425	0.0872	0.5099	0.0874		CP_A01g01447;CP_A03g00504	0.7169	0.1372	0.5335	0.1426		Os01g0641000;Os05g0577700	0.743	0.1143	0.7015	0.1142		CP_A01g00005;CP_B11g02390	0.0465	0.0186	0.0555	0.0175
CP_A01g00829;DACA014939	0.2202	0.1345	0.2224	0.1316		CP_B04g01108;DACA004694	0.074	0.0344	0.077	0.0339		CP_A01g00346;CP_B11g02049	0.4243	0.254	0.4777	0.243		DACA017735;DACA023746	0.6678	0.0748	0.6901	0.0726		CP_B04g01095;CP_B17g00881	0.8525	0.392	0.793	0.3881		CP_A01g01448;CP_A03g00505	1.1579	0.2611	0.6933	0.2749		Os01g0642000;Os05g0577200	0.7021	0.2039	0.7361	0.1989		CP_A01g00006;CP_B11g02389	1.8473	2.0723	-1	1.5829
CP_A01g00829;DACA014922	0.2682	0.1998	0.302	0.1882		CP_B04g01109;DACA004695	0.1257	0.0304	0.132	0.0299		CP_A01g00347;CP_B11g02048	0.0671	0.0214	0.0842	0.0198		DACA017734;DACA023744	0.5557	0.0511	0.6588	0.048		CP_B04g01099;CP_B17g00873	1.5314	0.7629	1.2196	0.7309		CP_A01g01449;CP_A03g00508	0.6996	0.3961	0.8419	0.3608		Os01g0642600;Os05g0577100	1.6838	0.0904	0.4477	0.1046		CP_A01g00011;CP_B11g02388	0.0117	0.0071	0.0106	0.0073
CP_A01g00830;DACA014927	0.0491	0.0172	0.0567	0.0164		CP_B04g01110;DACA004696	0.0644	0.008	0.0737	0.0076		CP_A01g00349;CP_B11g02047	0.0518	0.0244	0.0601	0.023		DACA017733;DACA023743	0.5614	0.2324	0.5675	0.2273		CP_B04g01100;CP_B17g00872	1.0955	0.1471	0.5927	0.1598		CP_A01g01450;CP_A03g00509	1.908	0.3525	0.6185	0.4007		Os01g0643800;Os05g0576800	1.5273	0.1057	1.439	0.1006		CP_A01g00012;CP_B11g02387	0.0452	0.0063	0.0504	0.006
CP_A01g00831;DACA014931	0.0386	0.0179	0.0474	0.0165		CP_B04g01111;DACA004697	0.0784	0.0052	0.0555	0.0056		CP_A01g00350;CP_B11g02046	0.1172	0.0653	0.1267	0.0633		DACA017730;DACA022169	0.3997	0.1109	0.4376	0.1061		CP_B04g01101;CP_B17g00870	0.3294	0.0549	0.38	0.0523		CP_A01g01452;CP_A03g00510	1.3683	0.0379	0.5118	0.0411		Os01g0643900;Os05g0576700	3.3118	0.2976	0.6952	0.3592		CP_A01g00013;CP_B11g02386	0.7663	0.4786	0.667	0.4824
CP_A01g00832;DACA014932	0.1925	0.085	0.1589	0.0879		CP_B04g01112;DACA004698	0.1489	0.1185	0.161	0.1153		CP_A01g00351;CP_B11g02045	0.0838	0.0367	0.0873	0.0362		DACA017726;DACA022164	2.248	0.9185	-1	0.8572		CP_B04g01103;CP_B17g00860	0.331	0.0688	0.3169	0.0687		CP_A01g01454;CP_A03g00512	1.127	0.2382	0.9859	0.2369		Os01g0644900;Os05g0576600	1.4993	0.402	0.4785	0.4975		CP_A01g00014;CP_B11g02385	0.1236	0.0255	0.1587	0.0231
CP_A01g00834;DACA014936	0.1022	0.0142	0.1082	0.0139		CP_B04g01113;DACA004699	0.0425	0.0048	0.0478	0.0046		CP_A01g00352;CP_B11g02044	0.0721	0.0084	0.0884	0.0077		DACA017725;DACA022167	3.2039	0.2244	0.7682	0.2569		CP_B04g01105;CP_B17g00862	1.6428	0.6936	1.2334	0.7252		CP_A01g01456;CP_A03g00514	1.7015	0.1269	0.5284	0.1435		Os01g0645000;Os05g0576300	1.8385	0.2569	0.5221	0.3064		CP_A01g00016;CP_B11g02384	0.0401	0.0246	0.0472	0.0232
CP_A01g00835;DACA014938	0.1671	0.1095	0.1345	0.1142		CP_B04g01114;DACA004700	0.0475	0.0095	0.0648	0.0085		CP_A01g00353;CP_B11g02043	0.1805	0.0804	0.1279	0.0871		DACA017721;DACA022156	0.6719	0.0866	0.6367	0.0858		CP_B04g01110;CP_B17g00854	0.6285	0.2922	0.6907	0.2803		CP_A01g01459;CP_A03g00516	0.8088	0.1085	0.4116	0.1219		Os01g0646300;Os05g0574900	1.6984	0.3389	0.5905	0.396		CP_A01g00020;CP_B11g02383	0.1837	0.043	0.1914	0.0421
CP_A01g00836;DACA014941	0.1327	0.0511	0.1486	0.0491		CP_B04g01115;DACA004702	0.2427	0.0869	0.2296	0.0872		CP_A01g00357;CP_B11g02036	0.0964	0.0828	0.1025	0.0806		DACA017704;DACA022146	0.3005	0.0401	0.3574	0.0377		CP_B04g01111;CP_B17g00852	1.4324	0.1778	0.5947	0.1975		CP_A01g01463;CP_A03g00524	1.1803	0.1762	0.3154	0.2127		Os01g0649100;Os05g0574400	0.5749	0.0389	0.5278	0.0395		CP_A01g00023;CP_B11g02381	0.1482	0.0841	0.1558	0.0828
CP_A01g00837;DACA014942	0.0908	0.0139	0.0691	0.015		CP_B04g01117;DACA004707	0.2687	0.1798	0.2295	0.1843		CP_A01g00358;CP_B11g02035	0.0807	0.0104	0.0935	0.0098		DACA017699;DACA022149	0.3269	0.0895	0.3517	0.0864		CP_B04g01113;CP_B17g00851	0.2993	0.0569	0.3278	0.0545		CP_A01g01466;CP_A03g00526	0.3671	0.0719	0.3888	0.0695		Os01g0651800;Os05g0574100	3.7996	0.3152	0.6029	0.3857		CP_A01g00024;CP_B11g02380	0.0984	0.0086	0.0913	0.0088
CP_A01g00838;DACA014943	3.5457	0.9538	-1	0.9975		CP_B04g01119;DACA004706	0.2431	0.2344	0.2789	0.2243		CP_A01g00359;CP_B11g02034	0.0979	0.015	0.0901	0.0153		DACA017698;DACA022150	0.3817	0.0819	0.4224	0.078		CP_B04g01114;CP_B17g00850	0.7836	0.2696	0.7383	0.2678		CP_A01g01470;CP_A03g00531	0.7557	0.3724	0.6773	0.3736		Os01g0652600;Os05g0573700	0.775	0.0507	0.8403	0.0487		CP_A01g00025;CP_B11g02379	0.1026	0.0301	0.125	0.028
CP_A01g00839;DACA014944	0.0596	0.0113	0.0705	0.0106		CP_B04g01122;DACA004709	0.0733	0.0124	0.0924	0.0113		CP_A01g00360;CP_B11g02033	0.1176	0.0981	0.1377	0.0927		DACA017720;DACA014792	0.4326	0.1836	0.4648	0.1777		CP_B04g01124;CP_B17g00848	1.5224	0.2971	1.0676	0.3034		CP_A01g01471;CP_A03g00533	0.5648	0.1103	0.4214	0.1133		Os01g0654100;Os05g0573300	0.7334	0.0849	0.7339	0.0827		CP_A01g00026;CP_B11g02378	2.864	0.9174	-1	0.9004
CP_A01g00840;DACA014945	0.0798	0.0159	0.0652	0.0167		CP_B04g01123;DACA004710	0.108	0.0772	0.1142	0.0756		CP_A01g00361;CP_B11g02032	0.0358	0.0235	0.0513	0.0203		DACA017719;DACA014795	0.3774	0.1515	0.4285	0.1429		CP_B04g01134;CP_B17g00841	0.7097	0.187	0.7171	0.182		CP_A01g01472;CP_A03g00536	1.1225	0.259	0.7364	0.2729		Os01g0654500;Os05g0573200	0.6715	0.0408	0.6813	0.0399		CP_A01g00028;CP_B11g02375	0.106	0.0317	0.1299	0.0294
CP_A01g00841;DACA014946	0.0519	0.0081	0.0588	0.0077		CP_B04g01124;DACA004711	0.3386	0.108	0.3076	0.1096		CP_A01g00362;CP_B11g02031	0.1251	0.021	0.0884	0.0232		DACA017718;DACA014796	0.4916	0.0942	0.5238	0.0906		CP_B04g01135;CP_B17g00839	0.6887	0.4248	0.6536	0.4122		CP_A01g01473;CP_A03g00537	0.4175	0.0963	0.4628	0.092		Os01g0656200;Os05g0572700	1.8292	0.188	0.7535	0.2076		CP_A01g00029;CP_B11g02374	0.0933	0.0372	0.097	0.0366
CP_A01g00842;DACA014947	0.0405	0.009	0.0444	0.0087		CP_B04g01125;DACA004714	0.156	0.0611	0.2137	0.054		CP_A01g00363;CP_B11g02027	0.0479	0.0125	0.06	0.0116		DACA017717;DACA014809	0.6877	0.3978	0.668	0.3906		CP_B04g01137;CP_B17g00834	0.7456	0.4007	0.8493	0.3731		CP_A01g01474;CP_A03g00539	0.3908	0.0607	0.441	0.0576		Os01g0656400;Os05g0571200	3.4859	0.4164	0.7179	0.4931		CP_A01g00032;CP_B11g02373	0.4717	0.3366	0.5083	0.327
CP_A01g00843;DACA014949	0.0667	0.0072	0.0779	0.0069		CP_B04g01127;DACA004715	0.12	0.0248	0.1483	0.023		CP_A01g00364;CP_B11g02030	0.163	0.0292	0.1675	0.0286		DACA017715;DACA014811	0.776	0.1278	0.3221	0.149		CP_B04g01139;CP_B17g00833	0.6339	0.172	0.5295	0.1768		CP_A01g01475;CP_A03g00540	1.7655	0.3249	1.1873	0.3381		Os01g0658700;Os05g0569400	1.1185	0.1875	0.8208	0.1885		CP_A01g00033;CP_B11g02372	0.2457	0.1975	0.2377	0.1992
CP_A01g00844;DACA014950	0.0605	0.0337	0.0656	0.0326		CP_B04g01131;DACA004716	0.0624	0.0227	0.0655	0.0223		CP_A01g00365;CP_B11g02024	0.1181	0.0225	0.1302	0.0216		DACA017713;DACA014812	2.7364	1.2541	-1	1.2558		CP_B04g01140;CP_B17g00831	0.8882	0.2776	0.8348	0.2767		CP_A01g01476;CP_A03g00543	0.5268	0.2113	0.3782	0.2266		Os01g0658900;Os05g0569300	1.1708	0.2863	1.1853	0.272		CP_A01g00035;CP_B11g02370	2.4778	0.9147	2.3402	0.9082
CP_A01g00845;DACA014951	0.0387	0.0074	0.0421	0.0072		CP_B04g01132;DACA004718	0.0556	0	0.0481	0		CP_A01g00366;CP_B11g02023	0.1089	0.059	0.0923	0.0613		DACA017712;DACA014832	2.983	0.309	0.7636	0.3549		CP_B04g01141;CP_B17g00830	0.3777	0.1169	0.3586	0.1164		CP_A01g01479;CP_A03g00547	0.6356	0.2051	0.4282	0.2231		Os01g0662200;Os05g0568300	1.9	0.1093	0.327	0.1329		CP_A01g00037;CP_B11g02369	0.2117	0.0999	0.2205	0.0981
CP_A01g00846;DACA014952	0.1625	0.1031	0.1605	0.1027		CP_B04g01133;DACA004719	0.0385	0.0059	0.0503	0.0053		CP_A01g00367;CP_B11g02022	0.0908	0.0092	0.0779	0.0096		DACA020588;DACA021354	0.8997	0.2251	0.8851	0.2177		CP_B04g01142;CP_B17g00824	0.6687	0.0364	0.3989	0.0393		CP_A01g01481;CP_A03g00548	0.4364	0.0626	0.4677	0.0605		Os01g0662600;Os05g0568100	1.1772	0.1044	0.7077	0.1111		CP_A01g00038;CP_B11g02367	0.0647	0.0355	0.0759	0.0335
CP_A01g00847;DACA014953	0.0299	0.0026	0.0359	0.0024		CP_B04g01134;DACA004720	0.0261	0	0.0285	0		CP_A01g00368;CP_B11g02021	0.2009	0.0837	0.1802	0.0859		DACA021283;DACA021346	0.7665	0.0165	0.4439	0.018		CP_B04g01146;CP_B17g00821	0.4889	0.0927	0.5331	0.0892		CP_A01g01509;CP_A03g00557	0.3524	0.1163	0.3708	0.1131		Os01g0663400;Os05g0567100	0.6132	0.1303	0.6325	0.1284		CP_A01g00039;CP_B11g02343	0.1289	0.0557	0.1278	0.0556
CP_A01g00849;DACA014955	0.0439	0.0061	0.0458	0.006		CP_B04g01135;DACA004721	0.0857	0.0507	0.081	0.0514		CP_A01g00369;CP_B11g02020	0.1577	0.0493	0.1083	0.054		DACA021281;DACA021345	0.5785	0.0803	0.6262	0.0775		CP_B04g01147;CP_B17g00819	1.7127	0.1923	0.6816	0.2136		CP_A01g01511;CP_A03g00561	1.1735	0.12	0.8531	0.1213		Os01g0663800;Os05g0566900	0.6952	0.2545	0.7595	0.2438		CP_A01g00040;CP_B11g02359	0.0772	0.0188	0.0904	0.0178
CP_A01g00850;DACA014956	0.1787	0.0559	0.1251	0.0615		CP_B04g01136;DACA004722	0.1369	0.0416	0.1663	0.0387		CP_A01g00370;CP_B11g02019	0.0138	0.0101	0.0167	0.0094		DACA021280;DACA021332	0.3147	0.0297	0.3184	0.0295		CP_B04g01157;CP_B17g00821	0.4703	0.0877	0.5244	0.0838		CP_A01g01512;CP_A03g00563	0.5844	0.0438	0.525	0.0437		Os01g0664500;Os05g0566600	0.7263	0.1811	0.7304	0.1761		CP_A01g00041;CP_B11g02360	0.0649	0.0185	0.0666	0.0184
CP_A01g00851;DACA014957	0.0572	0.0184	0.0648	0.0176		CP_B04g01137;DACA004723	0.1722	0.1244	0.2178	0.1139		CP_A01g00371;CP_B11g02017	0.1774	0.1063	0.1711	0.1069		DACA021278;DACA021333	1.0063	0.3614	0.9226	0.3572		CP_B04g01158;CP_B17g00819	1.7976	0.1944	0.6819	0.2163		CP_A01g01514;CP_A03g00565	1.6379	1.0756	1.369	1.0971		Os01g0665200;Os05g0566400	1.0626	0.1149	0.8968	0.113		CP_A01g00044;CP_B11g02338	0.0901	0.0206	0.0736	0.0216
CP_A01g00852;DACA014958	0.137	0.0127	0.0925	0.014		CP_B04g01139;DACA004724	0.0786	0.0209	0.057	0.0225		CP_A01g00372;CP_B11g02016	0.0996	0.0384	0.127	0.0353		DACA023192;DACA005144	0.7973	0.1198	0.4972	0.1255		CP_B04g01167;CP_B17g00817	0.4957	0.1011	0.4991	0.0988		CP_A01g01563;CP_A03g00577	2.8702	0.0649	1.0533	0.0697		Os01g0665900;Os05g0565701	1.0522	0.2752	0.362	0.343		CP_A01g00044;CP_B11g02363	0.1011	0.0128	0.0742	0.0138
CP_A01g00855;DACA014959	0.0412	0.0036	0.049	0.0034		CP_B04g01140;DACA004725	0.071	0.0132	0.0898	0.0122		CP_A01g00373;CP_B11g02015	0.0949	0.008	0.0761	0.0085		DACA023190;DACA005142	0.5036	0.1916	0.4738	0.1892		CP_B04g01168;CP_B17g00815	0.4975	0.1603	0.5458	0.1518		CP_A01g01566;CP_A03g00578	0.6984	0.1534	0.4916	0.1639		Os01g0666700;Os05g0565100	1.538	0.3736	1.2381	0.3722		CP_A01g00045;CP_B11g02337	0.1731	0.054	0.1434	0.0559
CP_A01g00856;DACA014960	0.0367	0.0219	0.0538	0.0194		CP_B04g01141;DACA004727	0.0404	0.0111	0.0512	0.0101		CP_A01g00374;CP_B11g02014	0.1604	0.1357	0.1956	0.1281		DACA023189;DACA005141	0.7494	0.2464	0.6621	0.246		CP_B04g01171;CP_B17g00767	1.4084	0.2307	0.8497	0.2476		CP_A01g01568;CP_A03g00580	0.7978	0.1634	0.3816	0.1809		Os01g0666900;Os05g0565000	2.1271	0.0126	0.417	0.0145		CP_A01g00046;CP_B11g02349	0.0808	0.0161	0.085	0.0157
CP_A01g00857;DACA014961	0.2485	0.1683	0.233	0.1697		CP_B04g01142;DACA004728	0.1228	0.0335	0.1141	0.0341		CP_A01g00375;CP_B11g02013	0.349	0.1687	0.3155	0.1721		DACA023188;DACA005137	0.3848	0.2673	0.4735	0.2448		CP_B04g01173;CP_B17g00770	1.3387	0.0911	0.6843	0.0958		CP_A01g01569;CP_A03g00582	0.8169	0.2005	0.6651	0.2065		Os01g0667100;Os05g0564800	0.7008	0.2431	0.8033	0.2311		CP_A01g00046;CP_B11g02364	0.0662	0.0141	0.0698	0.0138
CP_A01g00858;DACA014962	0.0819	0.0159	0.0862	0.0156		CP_B04g01143;DACA004729	0.0567	0.0094	0.0721	0.0087		CP_A01g00376;CP_B11g02012	0.1179	0.0191	0.12	0.0189		DACA023173;DACA005130	0.3529	0.0771	0.4067	0.0728		CP_B04g01174;CP_B17g00771	0.6018	0.2822	0.5955	0.2785		CP_A01g01573;CP_A03g00588	1.845	0.0025	0.332	0.0029		Os01g0667600;Os05g0564400	3.5322	0.1231	1.1159	0.1356		CP_A01g00047;CP_B11g02365	0.061	0.0307	0.0822	0.0276
CP_A01g00861;DACA018269	0.1766	0.0794	0.186	0.0775		CP_B04g01145;DACA004730	0.0539	0.0247	0.0625	0.0235		CP_A01g00377;CP_B11g02011	0.064	0.0178	0.0783	0.0164		DACA023169;DACA005127	0.4653	0.2324	0.5105	0.219		CP_B04g01176;CP_B17g00775	1.5039	0.2644	1.046	0.2686		CP_A01g01574;CP_A03g00589	0.4554	0.092	0.4797	0.0892		Os01g0667700;Os05g0564300	1.0964	0.3249	0.8514	0.3188		CP_A01g00050;CP_B11g02334	0.0833	0.0449	0.0723	0.0466
CP_A01g00862;DACA014966	0.0985	0.0554	0.117	0.0521		CP_B04g01146;DACA004731	0.0831	0.0279	0.0889	0.0273		CP_A01g00378;CP_B11g02010	0.065	0.011	0.077	0.0103		DACA023168;DACA005124	1.1556	0.3094	0.6842	0.3269		CP_B04g01180;CP_B17g00782	1.0926	0.6168	0.9942	0.6007		CP_A01g01580;CP_A03g00591	0.6438	0.2348	0.5185	0.2431		Os01g0667800;Os05g0564200	1.7097	0.1366	0.9819	0.1402		CP_A01g00050;CP_B11g02350	0.0537	0.0155	0.0518	0.0157
CP_A01g00863;DACA018265	0.1364	0.0378	0.1315	0.038		CP_B04g01147;DACA004732	0.1432	0.0175	0.0932	0.0192		CP_A01g00379;CP_B11g02009	0.0692	0.0165	0.076	0.0159		DACA023164;DACA005122	0.4082	0.2066	0.4308	0.2015		CP_B04g01181;CP_B17g00783	0.7436	0.1458	0.6794	0.143		CP_A01g01584;CP_A03g00592	0.6157	0.233	0.6105	0.2306		Os01g0668100;Os05g0563550	1.2084	0.2222	0.3313	0.2697		CP_A01g00051;CP_B11g02333	0.4052	0.0155	0.3101	0.0161
CP_A01g00864;DACA018263	0.0692	0.0333	0.0796	0.0317		CP_B04g01149;DACA004738	0.2057	0.0137	0.1485	0.0147		CP_A01g00380;CP_B11g02008	0.0756	0	0.0803	0		DACA023159;DACA005119	0.8408	0.1843	0.41	0.2066		CP_B04g01185;CP_B17g00790	0.612	0.2865	0.5742	0.2815		CP_A01g01586;CP_A03g00593	0.6035	0.3047	0.6359	0.2921		Os01g0670800;Os05g0563400	0.5532	0.2018	0.6605	0.1904		CP_A01g00052;CP_B11g02332	0.0495	0.0129	0.0534	0.0126
CP_A01g00865;DACA018262	0.0335	0.0059	0.0349	0.0058		CP_B04g01157;DACA004731	0.0606	0.0117	0.0744	0.0109		CP_A01g00382;CP_B11g02006	0.0684	0.0466	0.0834	0.0436		DACA002734;DACA005115	0.3909	0.0787	0.4311	0.0755		CP_B04g01186;CP_B17g00792	0.7155	0.1263	0.5932	0.1281		CP_A01g01592;CP_A03g00602	1.0352	0.1067	0.5481	0.1176		Os01g0672100;Os05g0563000	1.5389	0.4354	1.0399	0.4535		CP_A01g00054;CP_B11g02352	0.0429	0.0138	0.0469	0.0133
CP_A01g00866;DACA018261	0.6506	0.29	0.6214	0.288		CP_B04g01158;DACA004732	0.1316	0.0196	0.085	0.0217		CP_A01g00383;CP_B11g02003	0.7392	0.2614	0.6072	0.2678		DACA002735;DACA005114	0.5506	0.1326	0.5491	0.1293		CP_B04g01338;CP_B18g00682	0.5381	0.0629	0.6635	0.0577		CP_A01g01600;CP_A03g00604	2.2061	0.1332	0.941	0.1411		Os01g0672300;Os05g0562400	0.9521	0.2502	0.8407	0.25		CP_A01g00055;CP_B11g02331	0.1661	0.0226	0.2136	0.0207
CP_A01g00867;DACA018259	0.115	0.0111	0.1277	0.0106		CP_B04g01163;DACA004740	0.2098	0.0126	0.1027	0.0146		CP_A01g00384;CP_B11g02002	0.0547	0.0173	0.0662	0.0162		DACA002736;DACA005113	0.3513	0.0451	0.3525	0.0443		CP_B04g01341;CP_B18g00684	0.9067	0.1252	0.9927	0.1189		CP_A01g01611;CP_A03g00611	0.4736	0.1585	0.4756	0.157		Os01g0672400;Os05g0562200	0.5074	0.1746	0.6263	0.1638		CP_A01g00057;CP_B11g02330	0.0525	0.0236	0.068	0.0215
CP_A01g00868;DACA018258	0.0496	0.0228	0.0549	0.022		CP_B04g01165;DACA004741	0.0503	0.0037	0.0478	0.0038		CP_A01g00386;CP_B11g01999	0.0669	0.0132	0.0774	0.0125		DACA002737;DACA005112	0.4778	0.2361	0.498	0.2284		CP_B04g01350;CP_B18g00688	1.1806	0.1406	0.739	0.148		CP_A01g01612;CP_A03g00612	0.3862	0.1219	0.4204	0.1168		Os01g0672800;Os05g0561600	0.666	0.384	0.8609	0.3511		CP_A01g00057;CP_B11g02353	0.0604	0.0183	0.0675	0.0176
CP_A01g00869;DACA018257	0.1756	0.1308	0.1685	0.1318		CP_B04g01167;DACA004742	0.0568	0.0122	0.0674	0.0115		CP_A01g00387;CP_B11g01998	3.0588	1.03	-1	1.038		DACA002738;DACA005109	0.522	0.0786	0.491	0.0785		CP_B04g01356;CP_B18g00670	0.058	0.0437	0.0649	0.042		CP_A01g01614;CP_A03g00608	0.534	0.1491	0.4704	0.1496		Os01g0674000;Os05g0560600	1.8533	0.2645	0.7817	0.2931		CP_A01g00059;CP_B11g02329	0.1007	0.0146	0.0955	0.0148
CP_A01g00870;DACA018256	0.0466	0.0045	0.0553	0.0042		CP_B04g01168;DACA004743	0.0432	0.0158	0.0589	0.014		CP_A01g00388;CP_B11g01996	0.083	0.0389	0.0873	0.0381		DACA002740;DACA005107	0.2976	0.051	0.3544	0.0474		CP_B04g01361;CP_B18g00695	0.4016	0.1339	0.4119	0.1307		CP_A01g01618;CP_A03g00617	2.4351	0.1358	0.2964	0.1644		Os01g0674400;Os05g0560500	2.7397	0.2825	1.0687	0.3118		CP_A01g00059;CP_B11g02354	0.1308	0.0316	0.1339	0.0313
CP_A01g00874;DACA018254	0.3407	0.0618	0.1971	0.069		CP_B04g01169;DACA004744	0.0335	0.0031	0.032	0.0031		CP_A01g00389;CP_B11g01994	0.0594	0.0038	0.068	0.0036		DACA002742;DACA005104	0.6998	0.1702	0.5839	0.1698		CP_B04g01431;CP_B18g00740	0.951	0.1338	0.5874	0.1453		CP_A01g01620;CP_A03g00586	3.0861	0.9241	1.3691	0.9938		Os01g0674800;Os05g0560300	0.9817	0.1827	1.0492	0.1737		CP_A01g00060;CP_B11g02328	0.0993	0.045	0.1337	0.0396
CP_A01g00875;DACA018250	0.0305	0.017	0.0385	0.0157		CP_B04g01170;DACA004745	0.0452	0.0095	0.0506	0.0092		CP_A01g00391;CP_B11g01992	0.5159	0.1824	0.295	0.2017		DACA002751;DACA005098	0.4515	0.1092	0.4746	0.1057		CP_B04g01446;CP_B18g00740	0.8891	0.1466	0.5615	0.1581		CP_A01g01661;CP_A03g00629	0.4189	0.0825	0.4168	0.0816		Os01g0675000;Os05g0560100	1.7402	0.3333	1.2645	0.3328		CP_A01g00062;CP_B11g02327	0.0838	0.0033	0.1281	0.0028
CP_A01g00876;DACA018249	0.0422	0.0036	0.051	0.0034		CP_B04g01172;DACA004746	0.0493	0.0296	0.0583	0.0279		CP_A01g00392;CP_B11g01990	0.1152	0.0155	0.0693	0.0175		DACA002758;DACA005093	1.3659	0.217	0.9252	0.2236		CP_B04g01449;CP_B18g00742	0.5186	0.1829	0.5365	0.1782		CP_A01g01662;CP_A03g00631	1.0212	0.1448	0.4201	0.166		Os01g0675500;Os05g0559600	0.85	0.2002	0.8725	0.1912		CP_A01g00066;CP_B11g02323	0.0346	0.0313	0.039	0.0301
CP_A01g00877;DACA018248	0.118	0.0132	0.1282	0.0128		CP_B04g01173;DACA004747	0.1814	0.0444	0.1455	0.0465		CP_A01g00393;CP_B11g01989	0.0599	0.0248	0.0695	0.0235		DACA002762;DACA005092	0.3952	0.0115	0.4236	0.0112		CP_B04g01450;CP_B18g00743	0.5522	0.1311	0.526	0.1303		CP_A01g01663;CP_A03g00632	0.5726	0.2643	0.6273	0.2539		Os01g0675700;Os05g0559400	0.897	0.1751	0.8377	0.1742		CP_A01g00069;CP_B11g02320	0.3283	0.093	0.3219	0.0928
CP_A01g00878;DACA018247	0.2266	0.0327	0.1342	0.0366		CP_B04g01174;DACA004748	0.3157	0.2086	0.3271	0.205		CP_A01g00394;CP_B11g01988	0.0361	0.0054	0.0372	0.0053		DACA002765;DACA005089	0.6882	0.2162	0.7332	0.2088		CP_B04g01454;CP_B18g00747	0.5403	0.1231	0.6157	0.1172		CP_A01g01664;CP_A03g00633	1.1364	0.01	0.4929	0.0108		Os01g0676900;Os05g0559300	1.2538	0.2261	0.9957	0.2279		CP_A01g00071;CP_B11g02318	0.1118	0.0229	0.0957	0.024
CP_A01g00879;DACA018246	0.1483	0.0283	0.0767	0.0324		CP_B04g01175;DACA004750	0.2053	0.1035	0.2337	0.0988		CP_A01g00396;CP_B11g01986	0.0419	0.0051	0.0481	0.0049		DACA002767;DACA005085	0.2512	0.0793	0.3308	0.072		CP_B04g01488;CP_B18g00655	1.2635	0.0731	0.4501	0.082		CP_A01g01667;CP_A03g00635	0.702	0.1868	0.7873	0.1781		Os01g0677000;Os05g0559000	4.0745	0.1808	0.5046	0.2185		CP_A01g00072;CP_B11g02317	0.109	0.0273	0.1303	0.0257
CP_A01g00884;DACA018244	0.1181	0.0537	0.1212	0.0531		CP_B04g01176;DACA004751	0.0779	0.0052	0.0757	0.0053		CP_A01g00397;CP_B11g01985	0.4311	0.213	0.3864	0.2159		DACA002769;DACA005084	0.3942	0.1943	0.4047	0.1882		CP_B04g01491;CP_B18g00654	0.5112	0.0878	0.6601	0.0805		CP_A01g01678;CP_A03g00646	1.18	0.5466	1.3475	0.5093		Os01g0678000;Os05g0557500	1.2066	0.4088	1.3032	0.3802		CP_A01g00076;CP_B11g02314	0.0741	0.0145	0.0885	0.0135
CP_A01g00887;DACA018243	0.0407	0.0109	0.0521	0.01		CP_B04g01177;DACA004752	0.0723	0.05	0.0939	0.0455		CP_A01g00398;CP_B11g01982	0.1141	0.0629	0.1066	0.0638		DACA002771;DACA005082	0.4569	0.0839	0.4859	0.0813		CP_B04g01495;CP_B18g00653	0.4236	0.2256	0.4045	0.2234		CP_A01g01682;CP_A03g00659	0.8163	0.1532	0.6918	0.1547		Os01g0679500;Os05g0557100	1.1445	0.3203	0.5309	0.3758		CP_A01g00076;CP_B11g02325	0.0741	0.0145	0.0886	0.0135
CP_A01g00888;DACA018242	0.1297	0.0103	0.056	0.0121		CP_B04g01178;DACA004753	0.0621	0.0298	0.0675	0.0289		CP_A01g00400;CP_B11g01980	0.0653	0.0368	0.0597	0.0378		DACA002774;DACA005079	0.3493	0.1011	0.3805	0.0969		CP_B04g01496;CP_B18g00652	0.4718	0.0515	0.4512	0.0513		CP_A01g01685;CP_A03g00654	0.4346	0.1848	0.481	0.1734		Os01g0679700;Os05g0557000	0.3682	0	0.3344	0		CP_A01g00113;CP_B11g02302	0.1043	0.0773	0.111	0.0755
CP_A01g00889;DACA018241	0.1414	0.0227	0.1141	0.024		CP_B04g01179;DACA004755	0.1168	0.0155	0.0767	0.0173		CP_A01g00401;CP_B11g01977	0.0578	0.0061	0.0546	0.0062		DACA002775;DACA005077	0.8555	0.2461	0.6332	0.2578		CP_B04g01498;CP_B18g00650	0.4951	0.0251	0.5552	0.0239		CP_A01g01688;CP_A03g00652	0.4119	0.0135	0.4498	0.013		Os01g0680200;Os05g0556800	1.0846	0.2014	0.4432	0.2403		CP_A01g00115;CP_B11g02300	0.1173	0.0453	0.0916	0.0483
CP_A01g00890;DACA018240	0.0647	0.0229	0.0853	0.0209		CP_B04g01181;DACA004756	0.0106	0.0039	0.0137	0.0036		CP_A01g00402;CP_B11g01975	0.1127	0.0106	0.079	0.0116		DACA002776;DACA005073	0.4697	0.1959	0.4538	0.192		CP_B04g01517;CP_B18g00641	0.4542	0.2044	0.5522	0.1888		CP_A01g01693;CP_A03g00651	1.2958	0.1359	0.3959	0.1648		Os01g0680700;Os05g0556500	2.8213	0.3637	0.7509	0.4221		CP_A01g00117;CP_B11g02296	0.0432	0.0402	0.0481	0.0383
CP_A01g00891;DACA018239	0.1191	0.0282	0.123	0.0278		CP_B04g01182;DACA004757	0.0591	0.0134	0.0626	0.0131		CP_A01g00404;CP_B11g01974	0.1711	0.0377	0.1513	0.0387		DACA002777;DACA005072	0.373	0.1415	0.4296	0.1327		CP_B04g01519;CP_B18g00637	0.5391	0.1168	0.5148	0.1153		CP_A01g01696;CP_A03g00649	0.8046	0.0604	0.4065	0.0665		Os01g0680900;Os05g0556400	4.0756	0.1705	0.7907	0.1928		CP_A01g00118;CP_B11g02295	0.0947	0.1038	0.1078	0.0992
CP_A01g00892;DACA018238	0.1822	0.1034	0.1921	0.1015		CP_B04g01183;DACA004759	0.0254	0.0082	0.0258	0.0081		CP_A01g00409;CP_B11g01972	0.1376	0.091	0.1556	0.0872		DACA002784;DACA005056	0.3913	0.2454	0.4497	0.2278		CP_B04g01523;CP_B18g00634	1.7032	0.0228	0.7428	0.025		CP_A01g01697;CP_A03g00648	0.2326	0.0347	0.2584	0.0335		Os01g0681900;Os05g0555600	0.9303	0.1049	0.9092	0.102		CP_A01g00119;CP_B11g02294	0.0963	0.0331	0.1121	0.0314
CP_A01g00893;DACA018237	0.1455	0.0974	0.156	0.0949		CP_B04g01184;DACA004760	0.0539	0.0032	0.062	0.003		CP_A01g00410;CP_B11g01969	0.0562	0.0076	0.0675	0.0071		DACA002786;DACA005060	1.2969	0.2621	1.7143	0.2526		CP_B04g01524;CP_B18g00633	0.4243	0.1192	0.4095	0.1183		CP_A01g01699;CP_A03g00647	0.5731	0.1567	0.6132	0.153		Os01g0685200;Os05g0553800	1.4569	0.1051	1.3373	0.106		CP_A01g00120;CP_B11g02293	0.1312	0.088	0.0976	0.0956
CP_A01g00894;DACA018236	0.0802	0.0444	0.0878	0.043		CP_B04g01185;DACA004761	0.0754	0.0182	0.0847	0.0174		CP_A01g00411;CP_B11g01968	0.0988	0.0114	0.0556	0.013		DACA002788;DACA005051	1.2641	0.0441	1.102	0.0431		CP_B04g01607;CP_B18g00612	0.7953	0.1752	0.6361	0.1795		CP_A01g01701;CP_A03g00664	0.3918	0.0949	0.3739	0.0946		Os01g0685800;Os05g0553000	0.8431	0.0212	0.5662	0.0223		CP_A01g00123;CP_B11g02291	0.09	0.0191	0.0515	0.0217
CP_A01g00895;DACA018235	0.0883	0.0087	0.0581	0.0096		CP_B04g01186;DACA004762	0.0558	0.0162	0.0567	0.0161		CP_A01g00412;CP_B11g01967	0.1179	0.0223	0.0542	0.0269		DACA002789;DACA005049	0.6327	0.1921	0.6722	0.184		CP_B04g01613;CP_B18g00609	3.9426	1.4599	2.1642	1.5966		CP_A01g01702;CP_A03g00668	0.7902	0.2862	0.9825	0.2663		Os01g0685900;Os05g0552900	0.9336	0.1683	1.0527	0.1604		CP_A01g00126;CP_B11g02290	0.0883	0.0446	0.0973	0.0431
CP_A01g00896;DACA018234	0.1062	0.0135	0.1015	0.0136		CP_B04g01187;DACA004763	0.3075	0.2143	0.217	0.2297		CP_A01g00413;CP_B11g01966	0.0715	0.0082	0.0476	0.0092		DACA002790;DACA005048	0.9126	0.1969	0.8382	0.1948		CP_B04g01621;CP_B18g00595	0.4451	0.0521	0.4317	0.0513		CP_A01g01704;CP_A03g00669	0.3542	0.062	0.4085	0.0587		Os01g0686000;Os05g0552800	1.8779	0.2065	0.4569	0.252		CP_A01g00127;CP_B11g02287	0.0974	0.0336	0.078	0.0355
CP_A01g00897;DACA018233	0.0645	0.0265	0.0669	0.026		CP_B04g01189;DACA004764	0.268	0.1646	0.2131	0.1732		CP_A01g00414;CP_B11g01965	0.0499	0.0423	0.0577	0.0402		DACA002800;DACA005043	0.3956	0.1039	0.4347	0.1001		CP_B04g01622;CP_B18g00594	1.0327	0.1296	0.6299	0.1373		CP_A01g01707;CP_A03g00672	0.7143	0.1186	0.6803	0.1165		Os01g0686700;Os05g0552400	1.2236	0.5214	1.19	0.4985		CP_A01g00129;CP_B11g02285	0.0407	0.0086	0.0483	0.0081
CP_A01g00898;DACA018232	0.1105	0.0038	0.1419	0.0035		CP_B04g01190;DACA004765	0.0436	0.0115	0.0551	0.0105		CP_A01g00415;CP_B11g01963	0.073	0.0216	0.0872	0.0203		DACA002803;DACA005042	0.6551	0.13	0.4594	0.1377		CP_B04g01630;CP_B18g00589	1.0249	0.1863	0.6484	0.1973		CP_A01g01709;CP_A03g00675	0.6882	0.0104	0.6481	0.0103		Os01g0686800;Os05g0552300	3.4881	0.0873	0.454	0.1051		CP_A01g00131;CP_B11g02283	0.1442	0.0246	0.0798	0.0278
CP_A01g00899;DACA018231	0.4203	0.0295	0.2001	0.0335		CP_B04g01191;DACA004766	0.111	0.0371	0.1124	0.0368		CP_A01g00416;CP_B11g01961	1.3276	1.3586	1.6303	1.1492		DACA002805;DACA005039	0.4591	0.1003	0.5023	0.0968		CP_B04g01634;CP_B18g00584	0.4456	0.0753	0.5319	0.0709		CP_A01g01713;CP_A03g00687	0.3836	0.1252	0.4306	0.1186		Os01g0687300;Os05g0552100	1.3707	0.4765	1.0633	0.4675		CP_A01g00132;CP_B11g02282	0.0452	0.0115	0.0512	0.011
CP_A01g00900;DACA018230	0.1784	0.0401	0.1185	0.0436		CP_B04g01192;DACA004767	0.0418	0.0023	0.0523	0.0021		CP_A01g00417;CP_B11g01958	0.4071	0.1057	0.3117	0.1106		DACA002806;DACA005035	0.5383	0.0845	0.5405	0.0825		CP_B04g01637;CP_B18g00583	1.2841	0.5014	1.0093	0.4944		CP_A01g01714;CP_A03g00684	1.6217	0.4576	1.1606	0.4678		Os01g0688600;Os05g0551600	1.342	0.2696	0.5798	0.3069		CP_A01g00138;CP_B11g02280	0.0663	0.0149	0.0348	0.0174
CP_A01g00901;DACA018229	0.0671	0.0178	0.0802	0.0166		CP_B04g01193;DACA004769	0.0446	0.007	0.0472	0.0068		CP_A01g00420;CP_B11g01955	0.0338	0.0183	0.0423	0.0169		DACA002809;DACA005034	0.6437	0.1451	0.7143	0.1401		CP_B04g01639;CP_B18g00582	1.2973	0.1211	0.5693	0.1329		CP_A01g01722;CP_A03g00693	2.1604	0.3162	0.9291	0.3331		Os01g0689000;Os05g0551350	1.1518	0.2767	0.7666	0.2962		CP_A01g00139;CP_B11g02277	0.2199	0.0345	0.1721	0.0365
CP_A01g00902;DACA018228	0.0892	0.0476	0.0983	0.0459		CP_B04g01195;DACA004774	0.0944	0.0547	0.1277	0.0479		CP_A01g00421;CP_B11g01954	0.0966	0.0062	0.0415	0.0071		DACA002810;DACA005033	0.3758	0.1551	0.3623	0.1545		CP_B04g01644;CP_B18g00580	0.5644	0.0697	0.6529	0.0649		CP_A01g01746;CP_A03g00688	1.4093	0.796	1.3581	0.7856		Os01g0689300;Os05g0551000	1.0429	0.1129	1.2183	0.1053		CP_A01g00144;CP_B11g02276	0.0398	0.0137	0.0514	0.0125
CP_A01g00903;DACA018227	0.1252	0.0159	0.132	0.0155		CP_B04g01196;DACA004773	0.0512	0.0116	0.0612	0.0108		CP_A01g00422;CP_B11g01953	0.0545	0.0058	0.052	0.0059		DACA002814;DACA005031	0.5451	0.1179	0.554	0.1139		CP_B04g01651;CP_B18g00567	0.5733	0.0907	0.5645	0.0895		CP_A01g01749;CP_A03g00689	1.2532	0.6815	1.0327	0.6974		Os01g0692300;Os05g0550200	3.6073	1.0052	0.9705	1.3771		CP_A01g00146;CP_B11g02274	0.0637	0.0206	0.0709	0.0198
CP_A01g00904;DACA018226	0.0955	0.0018	0.1001	0.0018		CP_B04g01197;DACA004772	0.0483	0.0278	0.0566	0.0263		CP_A01g00423;CP_B11g01952	0.072	0.0258	0.0762	0.0252		DACA002817;DACA005028	0.4617	0.0627	0.4331	0.0625		CP_B04g01660;CP_B18g00551	1.6381	0.2324	0.886	0.2509		CP_A01g01760;CP_A03g00693	2.0027	0.8193	1.7382	0.8311		Os01g0692700;Os05g0550000	0.8426	0.3873	0.9857	0.3634		CP_A01g00149;CP_B11g02272	0.0906	0.0085	0.0945	0.0083
CP_A01g00905;DACA018225	0.0697	0.0137	0.0804	0.013		CP_B04g01198;DACA004771	0.0584	0.054	0.0707	0.0505		CP_A01g00424;CP_B11g01951	0.05	0.009	0.0563	0.0086		DACA002820;DACA005026	0.35	0.0572	0.3509	0.0562		CP_B04g01661;CP_B18g00552	0.5531	0.1391	0.5629	0.1361		CP_A01g01762;CP_A03g00709	0.5059	0.2485	0.3101	0.2726		Os01g0693400;Os05g0549800	1.9705	0.1286	0.4134	0.1518		CP_A01g00150;CP_B11g02271	0.3248	0.0288	0.1929	0.0319
CP_A01g00907;DACA018224	0.1265	0.0354	0.1373	0.0344		CP_B04g00299;DACA007327	0.063	0.008	0.0799	0.0073		CP_A01g00425;CP_B11g01950	0.0453	0.0014	0.0606	0.0013		DACA002823;DACA005024	0.4694	0.068	0.2885	0.0757		CP_B04g01673;CP_B18g00556	0.6048	0.3591	0.593	0.3559		CP_A01g01772;CP_A03g00721	0.592	0.2751	0.5733	0.2734		Os01g0693800;Os05g0549700	1.2201	0.0672	0.6251	0.0732		CP_A01g00151;CP_B11g02269	0.1651	0.0259	0.1586	0.0259
CP_A01g00908;DACA018223	0.0567	0.0249	0.0631	0.024		CP_B04g00300;DACA007328	0.0491	0.047	0.0573	0.0445		CP_A01g00426;CP_B11g01948	0.0828	0.1459	0.0865	0.1435		DACA002824;DACA005023	0.5258	0.2182	0.5247	0.2134		CP_B04g01674;CP_B18g00558	0.7247	0.1428	0.7806	0.1362		CP_A01g01811;CP_A03g00767	0.9525	0.3507	0.9236	0.3425		Os01g0693900;Os05g0549600	0.6232	0.1475	0.7325	0.1382		CP_A01g00153;CP_B11g02268	0.835	0.3725	0.7092	0.3777
CP_A01g00909;DACA018222	0.0374	0.0253	0.0459	0.0234		CP_B04g00301;DACA007329	0.0695	0.0412	0.0737	0.0403		CP_A01g00427;CP_B11g01947	0.1298	0.0596	0.1575	0.0557		DACA002825;DACA005021	1.616	0.1887	0.6705	0.2061		CP_B04g01681;CP_B18g00575	0.5204	0.1175	0.5427	0.1137		CP_A01g01812;CP_A03g00758	4.2266	0.3244	2.8533	0.3401		Os01g0694900;Os05g0549000	0.7548	0.0964	0.8372	0.0911		CP_A01g00154;CP_B11g02267	0.2012	0.0644	0.1387	0.0705
CP_A01g00910;DACA018221	0.0508	0.0444	0.0682	0.0393		CP_B04g00302;DACA007330	0.0629	0.008	0.067	0.0078		CP_A01g00428;CP_B11g01946	0.1829	0.1231	0.1879	0.1209		DACA002828;DACA005017	0.5528	0.0025	0.4754	0.0025		CP_B04g01686;CP_B18g00607	1.8628	1.4516	1.7389	1.3733		CP_A01g01815;CP_A03g00759	2.1469	0.4925	1.3818	0.4754		Os01g0695100;Os05g0548900	1.4024	0.0769	0.9768	0.0766		CP_A01g00155;CP_B11g02266	0.0882	0.0126	0.1064	0.0119
CP_A01g00914;DACA018217	0.0511	0.0388	0.0505	0.0388		CP_B04g00303;DACA007331	0.0956	0.0037	0.085	0.0038		CP_A01g00432;CP_B11g01943	0.0222	0.0102	0.027	0.0095		DACA002831;DACA005012	0.5381	0.1494	0.3789	0.1612		CP_B04g01689;CP_B18g00561	0.4265	0.0846	0.4888	0.0808		CP_A01g01818;CP_A03g00753	0.504	0.0846	0.463	0.0852		Os01g0695700;Os05g0548300	1.5221	0.269	4.2514	0.2529		CP_A01g00156;CP_B11g02264	0.5951	0.2725	0.4529	0.2885
CP_A01g00915;DACA018216	0.0403	0.0091	0.0418	0.009		CP_B04g00304;DACA007333	0.0926	0.0598	0.1151	0.0552		CP_A01g00433;CP_B11g01942	0.0438	0.0109	0.0513	0.0103		DACA002832;DACA005008	0.3255	0.035	0.3297	0.0344		CP_B04g01692;CP_B18g00593	0.0913	0.0428	0.1124	0.0391		CP_A01g01824;CP_A03g00750	0.443	0.0403	0.5355	0.0376		Os01g0698000;Os05g0548100	0.968	0.5001	0.58	0.5499		CP_A01g00157;CP_B11g02263	0.1835	0.1015	0.2149	0.0951
CP_A01g00917;DACA018215	0.0466	0.0094	0.0658	0.0082		CP_B04g00305;DACA007334	0.0702	0.0247	0.0813	0.0235		CP_A01g00434;CP_B11g01941	0.2022	0.0293	0.1208	0.0325		DACA002834;DACA005007	0.5281	0.0646	0.6061	0.0612		CP_B04g01702;CP_B18g00607	2.9945	1.2236	1.9359	1.3266		CP_A01g01830;CP_A03g00749	0.5127	0.1511	0.5067	0.1496		Os01g0699100;Os05g0545300	0.9571	0.3639	0.6927	0.3842		CP_A01g00158;CP_B11g02261	0.053	0.0082	0.0712	0.0073
CP_A01g00918;DACA018214	0.2592	0.1566	0.2636	0.1531		CP_B04g00307;DACA007335	0.0744	0.0116	0.083	0.0111		CP_A01g00435;CP_B11g01940	3.7053	2.9769	-1	2.1713		DACA002838;DACA005006	0.7055	0.1011	0.7322	0.0985		CP_B04g01717;CP_B18g00511	1.4991	0.1237	0.5352	0.1415		CP_A01g01851;CP_A03g00737	0.7769	0.173	0.7387	0.1657		Os01g0701900;Os05g0545000	0.9626	0.2067	1.0108	0.1974		CP_A01g00159;CP_B11g02260	0.093	0.046	0.1028	0.0444
CP_A01g00919;DACA018213	0.0422	0.0243	0.0506	0.0228		CP_B04g00308;DACA007336	0.2821	0.0076	0.2258	0.0081		CP_A01g00437;CP_B11g01939	0.2127	0.0476	0.1642	0.0504		DACA002853;DACA005003	0.3069	0.1289	0.3367	0.1225		CP_B04g01723;CP_B18g00509	0.6808	0.082	0.8298	0.0761		CP_A01g01858;CP_A03g00740	0.8209	0.4182	0.7348	0.419		Os01g0702450;Os05g0543700	0.9002	0.1566	0.964	0.1489		CP_A01g00162;CP_B11g02257	0.0917	0.0504	0.0965	0.0494
CP_A01g00920;DACA018212	0.0449	0.0119	0.0547	0.0111		CP_B04g00309;DACA007337	0.1104	0.0497	0.1398	0.0453		CP_A01g00438;CP_B11g01938	0.0489	0.0245	0.0575	0.0231		DACA002858;DACA005002	0.4335	0.0615	0.4656	0.0593		CP_B04g01727;CP_B18g00508	0.5461	0.0377	0.4464	0.0391		CP_A01g01859;CP_A03g00745	0.4193	0.0535	0.4017	0.0532		Os01g0702700;Os05g0543600	3.2288	0.1769	0.505	0.2096		CP_A01g00165;CP_B11g02254	0.082	0	0.1224	0
CP_A01g00921;DACA018210	0.1149	0.063	0.1056	0.0641		CP_B04g00310;DACA007338	0.0334	0.0126	0.0359	0.0122		CP_A01g00440;CP_B11g01936	0.0837	0.0097	0.0801	0.0098		DACA002866;DACA005000	0.601	0.0567	0.5824	0.0561		CP_B04g01728;CP_B18g00507	0.4286	0.1084	0.4767	0.1008		CP_A01g01868;CP_A03g00731	0.6798	0.0586	0.638	0.0578		Os01g0703400;Os05g0543400	0.9392	0.1236	0.909	0.1202		CP_A01g00166;CP_B11g02253	0.2273	0.1005	0.2208	0.1
CP_A01g00922;DACA018209	0.0883	0.031	0.1028	0.0293		CP_B04g00311;DACA007340	0.0274	0.0065	0.0308	0.0063		CP_A01g00441;CP_B11g01934	0.0982	0.0588	0.1003	0.0582		DACA002867;DACA004997	0.7772	0.123	0.6649	0.1246		CP_B04g01734;CP_B18g00505	0.6346	0.1529	0.6284	0.1478		CP_A01g01901;CP_A03g00881	0.6941	0.0404	0.6725	0.0397		Os01g0703600;Os05g0543100	0.6701	0.0337	0.6906	0.0328		CP_A01g00167;CP_B11g02252	2.7273	1.6295	1.6042	1.7353
CP_A01g00923;DACA018208	0.0554	0.0076	0.0577	0.0075		CP_B04g00312;DACA007341	0.046	0.0096	0.0501	0.0093		CP_A01g00443;CP_B11g01933	0.1602	0.0109	0.1078	0.0119		DACA002868;DACA004994	0.5671	0.0681	0.667	0.0635		CP_B04g01735;CP_B18g00504	0.5027	0.1969	0.4868	0.193		CP_A01g01906;CP_A03g00875	0.3227	0.0211	0.3257	0.0207		Os01g0704000;Os05g0543000	1.7708	0.5623	0.4846	0.7139		CP_A01g00169;CP_B11g02247	0.0171	0.0193	0.0196	0.0184
CP_A01g00924;DACA018206	0.2467	0.1303	0.2278	0.1318		CP_B04g00313;DACA007343	0.0487	0.0245	0.0558	0.0232		CP_A01g00446;CP_B11g01931	3.7254	1.5267	3.8678	1.4814		DACA002869;DACA004993	0.8637	0.0767	0.7154	0.0759		CP_B04g01736;CP_B18g00503	0.8907	0.2381	0.8853	0.2321		CP_A01g01915;CP_A03g00873	0.3903	0.0546	0.4006	0.0528		Os01g0705200;Os05g0542500	1.758	0.3247	0.5671	0.3719		CP_A01g00170;CP_B11g02246	0.0546	0.0068	0.0683	0.0062
CP_A01g00926;DACA018202	0.1963	0.0454	0.1644	0.0471		CP_B04g00314;DACA007344	0.046	0.0153	0.0536	0.0145		CP_A01g00447;CP_B11g01930	0.1712	0.1625	0.1988	0.1537		DACA002871;DACA004990	0.509	0.2305	0.6358	0.2106		CP_B04g01739;CP_B18g00501	0.6111	0.0228	0.3846	0.0244		CP_A01g01918;CP_A03g00872	0.5132	0.1723	0.6109	0.1618		Os01g0705400;Os05g0542300	1.0438	0.6775	0.952	0.6661		CP_A01g00172;CP_B11g02244	0.072	0.0083	0.0922	0.0075
CP_A01g00927;DACA018201	0.3195	0.0414	0.1789	0.0466		CP_B04g00315;DACA007345	0.0326	0.0058	0.0373	0.0055		CP_A01g00448;CP_B11g01929	0.0652	0.0257	0.0537	0.0271		DACA002874;DACA004988	0.5167	0.1288	0.4546	0.1299		CP_B04g01743;CP_B18g00499	0.6387	0.0897	0.6691	0.0863		CP_A01g01919;CP_A03g00871	0.6967	0.4579	0.7488	0.4422		Os01g0705500;Os05g0542100	0.412	0.1645	0.487	0.154		CP_A01g00173;CP_B11g02243	0.0487	0.0244	0.053	0.0237
CP_A01g00928;DACA018200	0.0971	0.0136	0.0952	0.0136		CP_B04g00316;DACA007346	0.1594	0.0125	0.1107	0.0137		CP_A01g00449;CP_B11g01928	0.1935	0.1673	0.1879	0.168		DACA002876;DACA004983	0.4781	0.0668	0.5526	0.063		CP_B04g01744;CP_B18g00498	0.9718	0.119	0.8036	0.1205		CP_A01g01920;CP_A03g00870	0.349	0.1564	0.3287	0.1556		Os01g0706600;Os05g0542001	1.6911	0.4062	0.4492	0.5007		CP_A01g00175;CP_B11g02241	0.09	0.0169	0.1053	0.016
CP_A01g00929;DACA018199	0.049	0.0036	0.0587	0.0034		CP_B04g00317;DACA007347	0.0862	0.0304	0.0776	0.0314		CP_A01g00450;CP_B11g01927	0.0815	0.0081	0.0781	0.0082		DACA002881;DACA017567	0.5769	0.1431	0.5603	0.1425		CP_B04g01745;CP_B18g00497	0.5676	0.0355	0.6405	0.0337		CP_A01g01923;CP_A03g00859	1.6529	0.3484	0.8641	0.3686		Os01g0706800;Os05g0541800	1.9534	0.3707	0.5022	0.4521		CP_A01g00176;CP_B11g02240	0.0358	0.0117	0.0378	0.0115
CP_A01g00930;DACA018198	0.483	0.1368	0.463	0.1362		CP_B04g00318;DACA007348	0.1318	0.0643	0.1297	0.0643		CP_A01g00451;CP_B11g01926	0.1871	0.0857	0.2045	0.0825		DACA002884;DACA017570	0.4707	0.1636	0.5217	0.1549		CP_B04g01748;CP_B18g00493	0.4978	0.0938	0.5883	0.0882		CP_A01g01924;CP_A03g00861	0.701	0.2204	0.6241	0.2237		Os01g0707500;Os05g0541400	3.6305	0.5854	0.8031	0.6733		CP_A01g00179;CP_B11g02238	0.1906	0.0341	0.1318	0.0371
CP_A01g00931;DACA018197	0.0455	0.0208	0.049	0.0203		CP_B04g00319;DACA007349	0.0337	0.0097	0.0406	0.0091		CP_A01g00452;CP_B11g01925	0.1946	0.1743	0.2009	0.1717		DACA002892;DACA017573	1.3782	0.3348	0.9912	0.3389		CP_B04g01749;CP_B18g00492	0.5023	0.1804	0.5196	0.1756		CP_A01g01927;CP_A03g00839	1.4316	1.1649	1.0401	1.2206		Os01g0708500;Os05g0541200	0.6992	0.1293	0.7386	0.126		CP_A01g00184;CP_B11g02234	0.0851	0.012	0.0785	0.0123
CP_A01g00932;DACA018196	0.065	0.0248	0.0828	0.0226		CP_B04g00321;DACA007352	0.0655	0.0434	0.0776	0.0408		CP_A01g00453;CP_B11g01924	0.0368	0.0196	0.0447	0.0182		DACA002893;DACA017575	0.8266	0.3909	0.9086	0.3729		CP_B04g01754;CP_B18g00487	4.2876	1.3145	2.6936	1.4213		CP_A01g01935;CP_A03g00854	0.4324	0.1651	0.5091	0.1546		Os01g0708700;Os05g0541100	0.8312	0.2105	0.7116	0.2151		CP_A01g00186;CP_B11g02232	0.0513	0.0098	0.0589	0.0093
CP_A01g00936;DACA018195	0.1342	0.0473	0.1173	0.0488		CP_B04g00322;DACA007353	0.0668	0.0301	0.0765	0.0288		CP_A01g00454;CP_B11g01923	0.0991	0.0448	0.12	0.0415		DACA002897;DACA017577	0.9726	0.1392	0.4146	0.1582		CP_B04g01757;CP_B18g00486	0.3498	0.1446	0.3857	0.1391		CP_A01g01937;CP_A03g00852	0.4961	0.1084	0.6779	0.0985		Os01g0710100;Os05g0541000	2.9611	1.2008	2.3596	1.3095		CP_A01g00189;CP_B11g02231	0.1699	0.0474	0.1284	0.0507
CP_A01g00937;DACA018194	0.0511	0.0128	0.0628	0.0118		CP_B04g00323;DACA007354	0.0376	0.0097	0.0379	0.0097		CP_A01g00455;CP_B11g01921	0.0215	0.0068	0.0255	0.0063		DACA002898;DACA017580	0.4633	0.0626	0.528	0.0595		CP_B04g01758;CP_B18g00483	1.0167	0.2945	0.9598	0.2864		CP_A01g01942;CP_A03g00850	0.7461	0.0306	0.7558	0.0299		Os01g0711600;Os05g0539800	1.8266	0.1693	2.4411	0.1518		CP_A01g00190;CP_B11g02230	0.0614	0.0293	0.0764	0.027
CP_A01g00938;DACA018193	0.0311	0	0.0595	0		CP_B04g00325;DACA007351	0.0618	0.0144	0.0778	0.0133		CP_A01g00457;CP_B11g01918	0.0659	0.0181	0.0707	0.0175		DACA002902;DACA017583	0.3314	0.0838	0.3539	0.0805		CP_B04g01766;CP_B18g00478	0.3887	0.0379	0.4338	0.036		CP_A01g01943;CP_A03g00847	0.2169	0.0518	0.2655	0.0484		Os01g0713800;Os05g0537300	0.5897	0.1509	0.7426	0.1389		CP_A01g00194;CP_B11g02226	0.1063	0.0265	0.1165	0.0256
CP_A01g00939;DACA018192	0.1282	0.024	0.1367	0.0235		CP_B04g00329;DACA007355	0.1683	0.0274	0.1587	0.0277		CP_A01g00458;CP_B11g01916	2.0309	2.7487	-1	1.9714		DACA002904;DACA017584	0.3453	0.0627	0.3527	0.0612		CP_B04g01772;CP_B18g00477	0.637	0.1617	0.6207	0.1581		CP_A01g01949;CP_A03g00840	3.3548	0.0258	0.2686	0.0313		Os01g0713900;Os05g0537200	0.6979	0.0857	0.7432	0.0818		CP_A01g00196;CP_B11g02225	0.252	0.0947	0.2374	0.0956
CP_A01g00940;DACA018191	0.0454	0.0214	0.0558	0.0199		CP_B04g00330;DACA007356	0.1075	0.0089	0.1092	0.0088		CP_A01g00459;CP_B11g01915	0.0489	0.0286	0.058	0.0268		DACA002921;DACA017596	1.1439	0.2244	0.9483	0.2262		CP_B04g01780;CP_B18g00468	0.726	0.1834	0.5245	0.1917		CP_A01g01952;CP_A03g00845	0.7557	0.8598	0.7063	0.8651		Os01g0714800;Os05g0537100	2.6494	0.2087	0.6648	0.2401		CP_A01g00198;CP_B11g02223	0.0594	0.037	0.0685	0.035
CP_A01g00941;DACA018190	0.06	0.0295	0.0723	0.0275		CP_B04g00331;DACA007357	0.0491	0.0074	0.0556	0.007		CP_A01g00460;CP_B11g01914	0.0793	0.0383	0.0586	0.0415		DACA002926;DACA017591	0.3859	0.0997	0.4508	0.0939		CP_B04g01793;CP_B18g00468	0.8873	0.1893	0.6324	0.1962		CP_A01g01957;CP_A03g00822	1.6447	0.6669	1.2554	0.6607		Os01g0714900;Os05g0536900	0.8608	0.086	0.8836	0.0841		CP_A01g00200;CP_B11g02221	0.0817	0.0162	0.0703	0.0169
CP_A01g00942;DACA018189	0.1537	0.0117	0.1072	0.0127		CP_B04g00332;DACA007358	0.0444	0.011	0.0539	0.0102		CP_A01g00461;CP_B11g01913	0.095	0.0109	0.1122	0.0104		DACA002932;DACA017590	0.4829	0.3174	0.7471	0.2639		CP_B04g01795;CP_B18g00465	0.4663	0.1151	0.5488	0.1072		CP_A01g01959;CP_A03g00824	3.2967	1.8071	2.709	1.9053		Os01g0715500;Os05g0536200	0.6142	0.2184	0.5774	0.2159		CP_A01g00202;CP_B11g02219	0.1731	0.0902	0.2027	0.085
CP_A01g00943;DACA018188	0.2892	0.1962	0.2955	0.193		CP_B04g00334;DACA007360	0.0395	0.0207	0.0429	0.0202		CP_A01g00462;CP_B11g01912	0.0249	0.0192	0.0284	0.0184		DACA002933;DACA017589	0.5778	0.3137	0.878	0.2677		CP_B04g01797;CP_B18g00464	3.2703	0.3716	0.7356	0.4397		CP_A01g01960;CP_A03g00825	0.3812	0.0933	0.4506	0.0869		Os01g0716200;Os05g0535900	0.9332	0.2536	0.9365	0.2415		CP_A01g00204;CP_B11g02218	0.0595	0.0117	0.0754	0.0107
CP_A01g00944;DACA018187	0.0887	0.0533	0.0885	0.0532		CP_B04g00335;DACA007361	0.1258	0.0918	0.1331	0.0896		CP_A01g00463;CP_B11g01911	0.0406	0.0267	0.0494	0.025		DACA002947;DACA017599	1.9163	0.3134	0.7231	0.3578		CP_B04g01805;CP_B18g00454	1.8832	0.1546	0.9852	0.1657		CP_A01g01963;CP_A03g00827	0.5942	0.0816	0.6262	0.0786		Os01g0716800;Os05g0535600	0.9906	0.2837	0.8921	0.2791		CP_A01g00206;CP_B11g02217	0.118	0.0636	0.0973	0.0671
CP_A01g00945;DACA018185	0.0548	0.0035	0.0671	0.0032		CP_B04g00336;DACA007362	0.1198	0.0277	0.1231	0.0274		CP_A01g00464;CP_B11g01908	0.0383	0.011	0.0433	0.0106		DACA002949;DACA017602	0.4242	0.1178	0.5853	0.1061		CP_B04g01810;CP_B18g00458	0.4894	0.0858	0.4202	0.0877		CP_A01g01964;CP_A03g00828	0.4058	0.146	0.2638	0.1547		Os01g0717000;Os05g0535400	0.9388	0.1247	0.7744	0.1273		CP_A01g00208;CP_B11g02216	0.2724	0.1863	0.2879	0.1824
CP_A01g00946;DACA018183	0.1132	0	0.1104	0		CP_B04g00337;DACA007364	0.5699	0.1865	0.378	0.2027		CP_A01g00465;CP_B11g01906	0.1004	0.0451	0.1001	0.045		DACA002950;DACA017605	0.3099	0.119	0.3388	0.1147		CP_B04g01832;CP_B18g00452	0.4635	0.1105	0.3102	0.1201		CP_A01g01965;CP_A03g00833	0.4052	0.0083	0.3762	0.0083		Os01g0719600;Os05g0534500	1.7477	0.2408	0.746	0.2564		CP_A01g00209;CP_B11g02215	0.0904	0.023	0.1021	0.0219
CP_A01g00947;DACA018182	0.037	0.0093	0.0413	0.009		CP_B04g00338;DACA007365	0.0702	0.0207	0.0805	0.0198		CP_A01g00466;CP_B11g01905	0.1044	0.0024	0.1158	0.0023		DACA002951;DACA017607	0.4228	0.0389	0.4657	0.0372		CP_B04g01838;CP_B18g00453	0.5167	0.1545	0.3918	0.1642		CP_A01g01966;CP_A03g00830	0.5067	0.2012	0.5806	0.1875		Os01g0720600;Os05g0533600	0.9576	0.2126	0.81	0.2113		CP_A01g00213;CP_B11g02212	0.0981	0.0473	0.1323	0.0422
CP_A01g00950;DACA018181	0.1066	0.0589	0.095	0.0606		CP_B04g00339;DACA007366	0.1054	0.0591	0.0623	0.0676		CP_A01g00467;CP_B11g01904	0.0513	0.024	0.0619	0.0224		DACA002952;DACA017608	1.0135	0.0248	0.5131	0.0268		CP_B04g01840;CP_B18g00443	0.8774	0.3792	0.6868	0.387		CP_A01g01982;CP_A03g00818	2.4406	0.944	1.5523	0.9597		Os01g0720700;Os05g0533500	1.265	0.0708	0.3677	0.0849		CP_A01g00214;CP_B11g02207	3.076	1.8251	2.8836	1.6227
CP_A01g00951;DACA018180	0.4415	0.2403	0.4	0.2443		CP_B04g00340;DACA007367	0.1427	0.021	0.1323	0.0212		CP_A01g00470;CP_B11g01903	0.1948	0.0816	0.1859	0.0825		DACA002954;DACA017609	0.3158	0.065	0.3584	0.0621		CP_B04g01843;CP_B18g00444	2.9151	0.983	1.6992	1.1046		CP_A01g01987;CP_A03g00806	0.4877	0.1459	0.4427	0.1484		Os01g0721900;Os05g0533100	0.9711	0.2206	0.7903	0.22		CP_A01g00215;CP_B11g02204	0.0909	0.027	0.0841	0.0275
CP_A01g00952;DACA018179	0.1663	0.003	0.185	0.0029		CP_B04g00342;DACA007369	0.1124	0.0271	0.0988	0.0279		CP_A01g00471;CP_B11g01898	0.0792	0.0367	0.091	0.0349		DACA002956;DACA017611	0.9115	0.2151	0.4846	0.2378		CP_B04g01848;CP_B18g00438	0.477	0.1158	0.476	0.1138		CP_A01g01991;CP_A03g00805	1.9843	1.6218	1.8519	1.6303		Os01g0725900;Os05g0531400	2.3003	0.3374	0.591	0.3983		CP_A01g00217;CP_B11g02200	0.1408	0.0077	0.0979	0.0083
CP_A01g00953;DACA019892	0.1314	0.0244	0.0764	0.0281		CP_B04g00343;DACA007370	0.0898	0.041	0.1043	0.0389		CP_A01g00472;CP_B11g01897	0.1752	0.0403	0.1623	0.0409		DACA002957;DACA017613	0.2892	0.0941	0.3727	0.0859		CP_B04g01851;CP_B18g00435	0.3538	0.0418	0.3886	0.0403		CP_A01g01992;CP_A03g00804	0.7205	0.2583	0.8084	0.2478		Os01g0726100;Os05g0531200	1.14	0.3848	0.4575	0.4573		CP_A01g00222;CP_B11g02193	0.1183	0.0435	0.0865	0.0472
CP_A01g00954;DACA019890	0.0366	0.0049	0.0475	0.0045		CP_B04g00344;DACA007373	0.061	0.0271	0.0725	0.0255		CP_A01g00473;CP_B11g01895	0.0409	0.0147	0.043	0.0144		DACA002959;DACA017617	1.0988	0.2217	1.3285	0.208		CP_B04g01855;CP_B18g00417	0.9109	0.3495	0.709	0.3548		CP_A01g02030;CP_A03g00067	0.5096	0.1391	0.4745	0.1403		Os01g0727500;Os05g0531000	2.9849	0.4282	0.5748	0.534		CP_A01g00223;CP_B11g02192	0.0578	0.0229	0.0808	0.0202
CP_A01g00955;DACA019889	0.22	0.0525	0.127	0.0595		CP_B04g00345;DACA007375	0.1332	0.0206	0.0826	0.0229		CP_A01g00474;CP_B11g01894	0.0423	0.0101	0.0488	0.0096		DACA002960;DACA017618	0.4643	0.0375	0.4319	0.0376		CP_B04g01858;CP_B18g00410	0.9938	0.1155	0.5873	0.1228		CP_A01g02041;CP_A03g00072	1.0074	0.0444	0.6237	0.0469		Os01g0727700;Os05g0531100	3.2065	0.7724	1.1281	0.9366		CP_A01g00224;CP_B11g02191	0.1123	0.0954	0.1319	0.0897
CP_A01g00956;DACA019888	0.1588	0.1121	0.1897	0.105		CP_B04g00347;DACA007376	0.0594	0.0061	0.0536	0.0062		CP_A01g00475;CP_B11g01893	0.2065	0.1102	0.2036	0.11		DACA002964;DACA017619	0.4003	0.0114	0.4299	0.011		CP_B04g01858;CP_B18g00425	1.8156	0.1875	0.7439	0.2077		CP_A01g02042;CP_A03g00073	0.4898	0.1742	0.485	0.1708		Os01g0729400;Os05g0530701	1.7475	0.1845	0.5533	0.2182		CP_A01g00225;CP_B11g02190	0.0546	0.0136	0.0664	0.0126
CP_A01g00957;DACA019887	0.0652	0.0082	0.0796	0.0076		CP_B04g00349;DACA007377	0.1315	0.0114	0.0763	0.013		CP_A01g00476;CP_B11g01892	0.1659	0.0182	0.1467	0.0187		DACA002965;DACA017620	0.3201	0.076	0.3121	0.0755		CP_B04g01864;CP_B18g00403	0.5852	0.075	0.6005	0.0727		CP_A01g02046;CP_A03g00075	0.6861	0.0922	0.4912	0.0972		Os01g0730500;Os05g0529700	1.5693	0.172	1.4191	0.1663		CP_A01g00226;CP_B11g02188	0.0366	0.018	0.0507	0.0157
CP_A01g00958;DACA019886	0.24	0.0937	0.2579	0.0913		CP_B04g00350;DACA007378	0.064	0.0176	0.0848	0.0159		CP_A01g00478;CP_B11g01889	0.0549	0.0112	0.0616	0.0107		DACA002972;DACA017622	0.8623	0.2334	0.589	0.2514		CP_B04g01873;CP_B18g00394	1.4879	0.2025	0.5161	0.23		CP_A01g02048;CP_A03g00079	0.4782	0.1691	0.491	0.1657		Os01g0730900;Os05g0529600	1.7341	0.1854	1.0124	0.1982		CP_A01g00228;CP_B11g02187	0.0804	0.034	0.0555	0.0371
CP_A01g00959;DACA019884	0.0565	0.0034	0.072	0.0031		CP_B04g00351;DACA007379	0.1051	0.0068	0.1031	0.0069		CP_A01g00481;CP_B11g01871	0.2592	0.0535	0.1365	0.0612		DACA002979;DACA017625	0.2974	0.1022	0.3427	0.0973		CP_B04g01874;CP_B18g00393	3.2407	0.0454	1.8878	0.0478		CP_A01g02050;CP_A03g00081	0.7017	0.26	0.696	0.2532		Os01g0731000;Os05g0529400	0.9152	0.0639	0.7757	0.0636		CP_A01g00229;CP_B11g02186	0.0688	0.014	0.0766	0.0134
CP_A01g00960;DACA019883	0.1014	0.0398	0.1043	0.0393		CP_B04g00352;DACA007380	0.0529	0.0226	0.0681	0.0204		CP_A01g00481;CP_B11g01888	0.3127	0.0847	0.1569	0.0968		DACA002980;DACA017626	0.4605	0.1044	0.5666	0.096		CP_B04g01878;CP_B18g00391	0.9917	0.0649	0.6763	0.0676		CP_A01g02051;CP_A03g00088	1.2222	0.1745	0.5068	0.1989		Os01g0734100;Os05g0528200	1.31	0.0216	1.3238	0.0215		CP_A01g00231;CP_B11g02182	0.1244	0.0496	0.0774	0.0559
CP_A01g00961;DACA019882	0.1924	0.0125	0.1225	0.0138		CP_B04g00353;DACA007381	0.1202	0.0091	0.0942	0.0098		CP_A01g00482;CP_B11g01869	0.1017	0.0185	0.0909	0.0191		DACA002983;DACA017629	0.551	0.0881	0.6371	0.0833		CP_B04g01883;CP_B18g00388	0.6234	0.1044	0.7613	0.097		CP_A01g02075;CP_A03g00094	1.6259	0.05	0.4433	0.0587		Os01g0734200;Os05g0528000	0.6391	0.0484	0.7135	0.0461		CP_A01g00232;CP_B11g02183	0.097	0.0073	0.0768	0.0077
CP_A01g00962;DACA019881	0.3945	0.1105	0.2319	0.1243		CP_B04g00354;DACA007382	0.0605	0.008	0.07	0.0076		CP_A01g00482;CP_B11g01886	0.1276	0.036	0.1266	0.0358		DACA002984;DACA017630	2.2345	1.0043	2.1766	0.9935		CP_B04g01884;CP_B18g00387	0.2535	0.0807	0.3135	0.0737		CP_A01g02080;CP_A03g00096	0.4623	0.0368	0.4623	0.036		Os01g0734600;Os05g0527900	1.6246	0.2783	0.6351	0.3188		CP_A01g00233;CP_B11g02180	0.0845	0.0496	0.084	0.0492
CP_A01g00963;DACA019879	0.1811	0.0329	0.0726	0.0391		CP_B04g00355;DACA007383	0.0851	0.0278	0.082	0.028		CP_A01g00484;CP_B11g01867	0.1128	0.0519	0.117	0.0512		DACA002988;DACA017635	1.254	0.3206	1.4454	0.3145		CP_B04g01896;CP_B18g00384	0.2468	0.0548	0.2755	0.0524		CP_A01g02083;CP_A03g00097	1.1501	0.0056	0.5149	0.0062		Os01g0736500;Os05g0526700	3.2062	0.2292	0.4127	0.2902		CP_A01g00234;CP_B11g02178	0.1242	0.0773	0.1188	0.0783
CP_A01g00964;DACA019878	0.0439	0.0152	0.0608	0.0136		CP_B04g00356;DACA007384	0.056	0.0093	0.0597	0.0091		CP_A01g00484;CP_B11g01883	0.0936	0.0506	0.1046	0.0485		DACA002997;DACA017639	0.9897	0.1463	0.8506	0.144		CP_B04g01906;CP_B18g00382	0.3435	0.0885	0.3437	0.0868		CP_A01g02084;CP_A03g00098	1.3593	0.2554	0.7644	0.276		Os01g0736600;Os05g0526600	1.6854	0.1451	0.4108	0.1779		CP_A01g00236;CP_B11g02175	0.0888	0.0312	0.09	0.031
CP_A01g00966;DACA019877	0.2522	0.0248	0.1391	0.028		CP_B04g00357;DACA007385	0.1249	0.015	0.0846	0.0165		CP_A01g00487;CP_B11g01879	0.0716	0.0209	0.0916	0.0193		DACA002999;DACA017640	0.3912	0.2086	0.4067	0.2029		CP_B04g01907;CP_B18g00381	0.5797	0.2345	0.5677	0.2335		CP_A01g02087;CP_A03g00100	2.8549	0.2778	1.0609	0.3025		Os01g0736900;Os05g0526400	1.0368	0.0973	0.6203	0.1035		CP_A01g00239;CP_B11g02170	0.1219	0.0083	0.1424	0.0077
CP_A01g00967;DACA019876	0.1781	0.0533	0.1676	0.0538		CP_B04g00358;DACA007386	0.0907	0.0101	0.0917	0.01		CP_A01g00489;CP_B11g01877	0.0615	0.0129	0.061	0.0129		DACA003004;DACA017644	4.2992	0.2696	1.3198	0.2982		CP_B04g01908;CP_B18g00379	0.4276	0.0393	0.4432	0.0384		CP_A01g02093;CP_A03g00115	0.8066	0.1565	0.5981	0.1637		Os01g0738400;Os05g0525900	1.7873	0.355	0.6803	0.4097		CP_A01g00240;CP_B11g02168	0.0842	0.0177	0.1053	0.0162
CP_A01g00970;DACA019872	0.0534	0	0.07	0		CP_B04g00359;DACA007387	0.116	0.0496	0.1108	0.0498		CP_A01g00490;CP_B11g01876	0.0413	0.0081	0.0481	0.0077		DACA003008;DACA017643	1.0125	0.1988	0.7501	0.2024		CP_B04g01914;CP_B18g00377	0.6826	0.0761	0.6518	0.0743		CP_A01g02095;CP_A03g00117	0.4024	0.1569	0.4323	0.1513		Os01g0739000;Os05g0524300	0.9086	0.1092	0.8702	0.1068		CP_A01g00241;CP_B11g02167	0.0747	0.0282	0.0974	0.0255
CP_A01g00971;DACA019871	0.0732	0.0079	0.069	0.0081		CP_B04g00360;DACA007388	0.133	0.1054	0.1409	0.1032		CP_A01g00492;CP_B11g01842	0.0266	0.0225	0.0284	0.0219		DACA003012;DACA017646	1.8259	0.4135	1.8948	0.4108		CP_B04g01929;CP_B18g00373	0.981	0.1831	0.8933	0.1784		CP_A01g02097;CP_A03g00120	1.1387	0.3596	0.6995	0.3879		Os01g0739200;Os05g0524200	1.0222	0.1971	1.026	0.1905		CP_A01g00242;CP_B11g02166	0.0313	0.0217	0.0403	0.0199
CP_A01g00972;DACA019870	0.4203	0.013	0.2361	0.0144		CP_B04g00361;DACA007389	0.038	0	0.0415	0		CP_A01g00492;CP_B11g01866	0.0176	0.0225	0.0188	0.0219		DACA003013;DACA017648	0.9352	0.1311	0.6556	0.1359		CP_B04g01931;CP_B18g00371	0.5283	0.0057	0.5213	0.0056		CP_A01g02102;CP_A03g00121	0.7566	0.1419	0.5579	0.1491		Os01g0739500;Os05g0524100	1.3125	0.536	1.561	0.5177		CP_A01g00243;CP_B11g02164	0.0689	0.0126	0.0624	0.0129
CP_A01g00973;DACA019869	0.1252	0.0322	0.1225	0.032		CP_B04g00362;DACA007390	0.0546	0.0065	0.061	0.0063		CP_A01g00493;CP_B11g01865	0.1361	0.0703	0.1348	0.07		DACA003017;DACA017652	2.9599	0.3783	0.7143	0.4518		CP_B04g02001;CP_B18g02123	0.0902	0.033	0.0965	0.0321		CP_A01g02103;CP_A03g00122	0.3425	0.15	0.397	0.1406		Os01g0741900;Os05g0523300	0.8165	0.2759	0.8095	0.2647		CP_A01g00245;CP_B11g02162	0.062	0.013	0.0523	0.0137
CP_A01g00974;DACA019868	0.052	0.0111	0.0596	0.0106		CP_B04g00363;DACA007391	0.0521	0.0088	0.0733	0.0077		CP_A01g00494;CP_B11g01864	0.0269	0.0156	0.0325	0.0146		DACA003018;DACA017653	0.6724	0.1375	0.6199	0.1357		CP_B04g02003;CP_B18g02122	0.0692	0.0061	0.0782	0.0059		CP_A01g02106;CP_A03g00126	0.5856	0.1197	0.5876	0.1174		Os01g0742500;Os05g0522500	0.7215	0.117	0.7855	0.1124		CP_A01g00246;CP_B11g02161	0.0548	0.0326	0.0604	0.0314
CP_A01g00975;DACA019867	0.0792	0	0.0893	0		CP_B04g00368;DACA007393	0.1083	0.0109	0.1474	0.0097		CP_A01g00495;CP_B11g01874	0.0237	0.0093	0.019	0.0099		DACA003020;DACA017656	0.728	0.0788	0.7769	0.0761		CP_B04g02004;CP_B18g02121	0.1333	0.063	0.1226	0.0643		CP_A01g02110;CP_A03g00127	0.4874	0.0301	0.5686	0.0284		Os01g0743100;Os05g0521900	2.0994	0.3142	0.6957	0.3622		CP_A01g00247;CP_B11g02160	1.5453	0.5325	1.0734	0.5538
CP_A01g00976;DACA019866	0.0587	0.0276	0.07	0.0259		CP_B04g00374;DACA007394	0.0521	0.0183	0.056	0.0178		CP_A01g00496;CP_B11g01854	0.0915	0.0389	0.1157	0.0354		DACA003021;DACA017657	0.5186	0.2353	0.5163	0.2339		CP_B04g02005;CP_B18g02118	0.2145	0.0966	0.1634	0.1035		CP_A01g02115;CP_A03g00128	1.6432	0.4361	2.3157	0.4214		Os01g0743200;Os05g0521600	1.4821	0.1181	0.3832	0.1421		CP_A01g00248;CP_B11g02159	0.075	0.0084	0.1034	0.0074
CP_A01g00977;DACA019865	0.1762	0.1402	0.1739	0.1405		CP_B04g00375;DACA007395	0.0717	0.0158	0.0959	0.0143		CP_A01g00497;CP_B11g01850	0.6478	0.3255	0.6236	0.32		DACA003023;DACA017658	1.3399	0.1153	0.4384	0.1314		CP_B04g01959;CP_B19g00742	0.5977	0.1116	0.6599	0.1065		CP_A01g02120;CP_A03g00132	1.9319	0.3792	1.5193	0.366		Os01g0743600;Os05g0521500	0.7645	0.3011	0.7573	0.2927		CP_A01g00249;CP_B11g02158	0.1552	0.115	0.1629	0.1127
CP_A01g00979;DACA019863	0.1734	0.0236	0.1317	0.0251		CP_B04g00376;DACA007396	0.0489	0.0312	0.064	0.0281		CP_A01g00498;CP_B11g01849	0.0491	0.0055	0.052	0.0054		DACA003025;DACA017661	0.7362	0.0588	0.3906	0.0654		CP_B04g01961;CP_B19g00743	0.4034	0.1847	0.3867	0.1838		CP_A01g02121;CP_A03g00137	1.0456	0.2971	0.9219	0.2956		Os01g0744000;Os05g0521300	1.4395	0.159	0.9646	0.1594		CP_A01g00250;CP_B11g02157	0.2737	0.2078	0.316	0.1943
CP_A01g00983;DACA019860	1.1804	0.5989	0.9884	0.6075		CP_B04g00377;DACA007400	0.1311	0.0231	0.1506	0.0219		CP_A01g00500;CP_B11g01848	0.1379	0.0715	0.1522	0.0691		DACA003032;DACA017664	0.7864	0.1362	0.2472	0.1641		CP_B04g01974;CP_B19g00755	1.7091	0.0985	0.9077	0.1052		CP_A01g02127;CP_A03g00141	2.2433	0.2655	1.1692	0.2816		Os01g0745700;Os05g0520300	1.9421	0.2171	0.6492	0.2509		CP_A01g00251;CP_B11g02155	0.1634	0.0095	0.1594	0.0094
CP_A01g00988;DACA019858	0.2154	0.0953	0.1214	0.1082		CP_B04g00378;DACA007401	0.1235	0.0612	0.1364	0.059		CP_A01g00501;CP_B11g01847	0.1153	0	0.1245	0		DACA003034;DACA017666	0.3786	0.1021	0.4136	0.0983		CP_B04g01975;CP_B19g00751	0.7344	0.0767	0.7871	0.0733		CP_A01g02128;CP_A03g00142	0.6522	0.29	0.5515	0.2928		Os01g0747300;Os05g0519300	1.3235	0.1899	0.3412	0.2276		CP_A01g00252;CP_B11g02154	0.0667	0.0179	0.0741	0.0171
CP_A01g00990;DACA019857	0.0543	0.0256	0.0436	0.027		CP_B04g00379;DACA007402	0.0694	0.0076	0.0859	0.0071		CP_A01g00502;CP_B11g01846	0.2042	0.007	0.1503	0.0075		DACA003037;DACA017669	0.5149	0.2539	0.5456	0.2472		CP_B04g01977;CP_B19g00752	1.8569	0.2827	1.6692	0.2718		CP_A01g02129;CP_A03g00143	0.7732	0.1407	0.6108	0.145		Os01g0747400;Os05g0519200	2.0825	0.2985	1.376	0.29		CP_A01g00253;CP_B11g02153	0.0393	0.0153	0.0537	0.0135
CP_A01g00991;DACA019856	0.0331	0.0066	0.0401	0.0062		CP_B04g00380;DACA007404	0.2002	0.0494	0.1682	0.0517		CP_A01g00503;CP_B11g01845	0.1136	0.0165	0.1182	0.0161		DACA003039;DACA017670	0.3823	0.0776	0.4358	0.0742		CP_B04g01978;CP_B19g00758	1.9263	0.2544	1.2545	0.2659		CP_A01g02140;CP_A03g00149	0.5483	0.1296	0.5356	0.1287		Os01g0747800;Os05g0519000	1.8894	0.2328	0.6248	0.2655		CP_A01g00254;CP_B11g02152	0.1659	0.0352	0.0675	0.0424
CP_A01g00992;DACA019855	0.0405	0.0237	0.0605	0.0206		CP_B04g00381;DACA007405	2.4958	2.5554	-1	1.8483		CP_A01g00505;CP_B11g01838	0.1479	0.0221	0.0959	0.0247		DACA003041;DACA017671	1.3707	0.2755	0.8816	0.2867		CP_B04g01983;CP_B19g00761	0.418	0.1073	0.4675	0.1012		CP_A01g02142;CP_A03g00158	0.4742	0.0491	0.4787	0.0481		Os01g0748300;Os05g0518800	1.6116	0.3242	0.4786	0.3831		CP_A01g00255;CP_B11g02151	0.0963	0.0038	0.1081	0.0036
CP_A01g00993;DACA019854	0.3216	0.1596	0.2527	0.1679		CP_B04g00382;DACA007406	0.0554	0.0096	0.0579	0.0094		CP_A01g00506;CP_B11g01837	0.0682	0.0104	0.0897	0.0094		DACA003042;DACA018540	0.4105	0.117	0.4617	0.1113		CP_B04g01993;CP_B19g00764	0.3717	0.0894	0.3819	0.0875		CP_A01g02150;CP_A03g00163	0.3555	0.0418	0.4125	0.0398		Os01g0748500;Os05g0518300	1.7299	0.1839	0.5358	0.2168		CP_A01g00256;CP_B11g02150	0.4257	0.1214	0.3403	0.1272
CP_A01g00994;DACA019853	0.034	0.0137	0.0435	0.0126		CP_B04g00383;DACA007408	0.099	0.0076	0.0955	0.0077		CP_A01g00507;CP_B11g01836	0.0608	0.0191	0.0578	0.0194		DACA003044;DACA018539	0.3725	0.0714	0.3794	0.0702		CP_B04g01994;CP_B19g00765	0.791	0.2284	0.452	0.2521		CP_A01g02152;CP_A03g00166	0.34	0.0449	0.3784	0.043		Os01g0749400;Os05g0517200	0.7988	0.1105	0.8373	0.1073		CP_A01g00258;CP_B11g02148	0.0648	0.0197	0.0625	0.0199
CP_A01g00996;DACA019852	0.6207	0.2281	0.3937	0.2478		CP_B04g00384;DACA007409	0.0478	0.0118	0.0574	0.0111		CP_A01g00508;CP_B11g01835	0.1666	0.0515	0.1357	0.0541		DACA003046;DACA018538	1.4756	0.3195	1.0918	0.3305		CP_B04g02006;CP_B19g00769	1.2256	0.2425	1.0112	0.249		CP_A01g02154;CP_A03g00169	0.6475	0.1669	0.4218	0.1744		Os01g0750000;Os05g0516800	0.9018	0.0599	0.7359	0.0607		CP_A01g00259;CP_B11g02147	0.0562	0.0297	0.0694	0.0274
CP_A01g00997;DACA019850	0.06	0.0268	0.0735	0.025		CP_B04g00385;DACA007411	0.6326	0.3726	0.6176	0.3617		CP_A01g00509;CP_B11g01821	0.2876	0.1617	0.2809	0.1625		DACA003048;DACA018536	0.53	0.2252	0.38	0.242		CP_B04g02017;CP_B19g00777	0.5538	0.0948	0.6084	0.091		CP_A01g02156;CP_A03g00170	2.3378	0.1166	0.4865	0.1433		Os01g0750600;Os05g0516400	0.9825	0.3517	0.86	0.36		CP_A01g00260;CP_B11g02146	0.2396	0.14	0.2115	0.1443
CP_A01g00998;DACA019845	0.3128	0.036	0.1613	0.0408		CP_B04g00386;DACA007412	0.1954	0.1832	0.2175	0.1747		CP_A01g00510;CP_B11g01820	0.047	0.0396	0.0377	0.0417		DACA003052;DACA018533	0.6096	0.1797	0.4189	0.1952		CP_B04g00005;CP_B22g00374	1.3313	0.615	1.8053	0.586		CP_A01g02159;CP_A03g00172	0.7596	0.4782	1.0057	0.4368		Os01g0751400;Os05g0516100	2.7904	0.4018	0.5817	0.5229		CP_A01g00262;CP_B11g02145	0.0439	0.0151	0.0578	0.0137
CP_A01g01001;DACA019841	0.2912	0.0887	0.1959	0.0961		CP_B04g00387;DACA007414	0.0725	0.0311	0.0832	0.0297		CP_A01g00511;CP_B11g01818	0.123	0.0441	0.1245	0.0439		DACA003054;DACA018531	0.3349	0.0517	0.3719	0.0496		CP_B04g00007;CP_B22g00376	0.4245	0.1434	0.4364	0.1406		CP_A01g02160;CP_A03g00175	0.4311	0.0846	0.4617	0.0811		Os01g0752800;Os05g0515900	1.3991	0.1833	0.9934	0.1799		CP_A01g00267;CP_B11g02139	0.0525	0.0047	0.0559	0.0046
CP_A01g01002;DACA019837	0.2365	0.0955	0.1811	0.1016		CP_B04g00389;DACA003707	0.0558	0.0152	0.0644	0.0144		CP_A01g00512;CP_B11g01816	0.0261	0.0018	0.0276	0.0018		DACA003055;DACA018530	1.3481	0.2852	0.7442	0.3001		CP_B04g00008;CP_B22g00377	0.7314	0.2815	0.7124	0.2803		CP_A01g02163;CP_A03g00180	0.4257	0.0479	0.4552	0.0462		Os01g0753000;Os05g0515700	0.7738	0.1376	0.7731	0.1322		CP_A01g00272;CP_B11g02131	0.009	0.0033	0.0114	0.0031
CP_A01g01007;DACA019834	0.1096	0.0241	0.0704	0.0267		CP_B04g00390;DACA003706	0.1877	0.0248	0.1048	0.028		CP_A01g00513;CP_B11g01815	0.1598	0.0452	0.1466	0.0462		DACA003067;DACA018521	0.3792	0.0672	0.3696	0.0666		CP_B04g00010;CP_B22g00384	1.0766	0.0215	0.306	0.0251		CP_A01g02164;CP_A03g00185	0.5159	0.0697	0.5012	0.0688		Os01g0753500;Os05g0515400	0.9154	0.3324	0.9291	0.3183		CP_A01g00273;CP_B11g02135	0.0298	0.0243	0.0361	0.0226
CP_A01g01008;DACA019833	0.0366	0.0136	0.0403	0.0131		CP_B04g00391;DACA003705	0.0822	0.0219	0.0559	0.0241		CP_A01g00515;CP_B11g01813	0.1358	0.1178	0.1411	0.1161		DACA003072;DACA018519	0.7103	0.1384	0.7094	0.1361		CP_B04g00019;CP_B22g00400	0.5715	0.1471	0.5011	0.1481		CP_A01g02168;CP_A03g00188	0.5029	0.1868	0.3078	0.2096		Os01g0757600;Os05g0514500	2.4116	1.1971	0.8951	1.4567		CP_A01g00274;CP_B11g02129	0.1699	0.0267	0.1287	0.0286
CP_A01g01009;DACA019832	0.0395	0.0104	0.0465	0.0098		CP_B04g00392;DACA003704	0.0498	0.0035	0.0698	0.0031		CP_A01g00516;CP_B11g01812	0.0548	0.004	0.0689	0.0036		DACA003074;DACA018518	0.6257	0.0429	0.596	0.042		CP_B04g00020;CP_B22g00401	0.3863	0.0923	0.4375	0.088		CP_A01g02170;CP_A03g00191	0.4186	0.1575	0.4519	0.1517		Os01g0758900;Os05g0514400	2.4156	0.8138	1.4935	0.8592		CP_A01g00275;CP_B11g02128	0.101	0.0513	0.1102	0.0495
CP_A01g01010;DACA019831	0.2236	0.1266	0.1828	0.1324		CP_B04g00393;DACA003703	0.0778	0.0319	0.096	0.0294		CP_A01g00518;CP_B11g01810	0.1373	0.0154	0.1019	0.0166		DACA003075;DACA018516	0.6679	0.1634	0.7506	0.1549		CP_B04g00021;CP_B22g00402	0.3898	0.0842	0.4011	0.0819		CP_A01g02171;CP_A03g00192	0.657	0.0996	0.6137	0.0998		Os01g0759100;Os05g0514300	0.8499	0.2456	0.8354	0.2415		CP_A01g00276;CP_B11g02132	0.0498	0.0084	0.0536	0.0082
CP_A01g01011;DACA019830	0.1244	0.0156	0.1196	0.0157		CP_B04g00395;DACA003702	0.0865	0.0078	0.0518	0.0087		CP_A01g00519;CP_B11g01809	0.0398	0.0211	0.0544	0.0187		DACA003086;DACA018492	3.2727	0.0823	1.0027	0.0898		CP_B04g00024;CP_B22g00403	0.4954	0.0678	0.3725	0.071		CP_A01g02172;CP_A03g00197	0.9506	0.3211	0.9323	0.3136		Os01g0759400;Os05g0514200	1.4169	0.171	0.8745	0.1793		CP_A01g00277;CP_B11g02124	0.1056	0.0157	0.0766	0.017
CP_A01g01012;DACA019829	0.1426	0.0341	0.1445	0.0339		CP_B04g00396;DACA003700	0.0465	0.0252	0.0539	0.0238		CP_A01g00521;CP_B11g01806	0.1043	0.0209	0.0966	0.0213		DACA003088;DACA018489	0.641	0.142	0.4266	0.1537		CP_B04g00029;CP_B22g00452	2.1648	0.5594	3.0337	0.5426		CP_A01g02174;CP_A03g00204	1.171	0.1355	0.7269	0.1394		Os01g0762600;Os05g0513200	0.8475	0.3734	0.8788	0.3662		CP_A01g00278;CP_B11g02123	0.0801	0.0542	0.0781	0.0545
CP_A01g01013;DACA019826	0.0939	0.0357	0.0973	0.0351		CP_B04g00397;DACA003699	0.5312	0.3305	0.5728	0.315		CP_A01g00522;CP_B11g01805	0.3384	0.1263	0.2963	0.129		DACA003090;DACA018488	1.0395	0.1541	0.378	0.1735		CP_B04g00031;CP_B22g00451	1.3944	0.2062	0.8429	0.2142		CP_A01g02176;CP_A03g00205	0.9331	0.2524	0.7411	0.2608		Os01g0763200;Os05g0513100	1.3999	0.3891	0.5957	0.4441		CP_A01g00279;CP_B11g02122	1.472	1.3489	1.7056	1.2415
CP_A01g01014;DACA019825	0.2925	0.144	0.2944	0.1427		CP_B04g00398;DACA003698	0.0444	0.0168	0.0554	0.0155		CP_A01g00523;CP_B11g01804	0.0623	0.0179	0.0832	0.0161		DACA003091;DACA018487	0.8247	0.177	0.6519	0.1828		CP_B04g00032;CP_B22g00450	0.9085	0.1649	0.5627	0.1753		CP_A01g02177;CP_A03g00207	0.5499	0.2074	0.6225	0.1995		Os01g0763900;Os05g0512600	1.433	0.3221	0.7561	0.3509		CP_A01g00282;CP_B11g02119	0.0654	0.0086	0.0777	0.0081
CP_A01g01019;DACA019827	3.2421	1.016	-1	0.9665		CP_B04g00399;DACA003695	0.0287	0.0142	0.0329	0.0136		CP_A01g00524;CP_B11g01803	0.0366	0.0071	0.0477	0.0064		DACA003095;DACA018483	0.8401	0.1915	0.3731	0.2212		CP_B04g00033;CP_B22g00449	0.4527	0.0501	0.3594	0.0522		CP_A01g02182;CP_A03g00210	0.5406	0.0692	0.6055	0.0639		Os01g0765400;Os05g0511800	3.2608	0.3983	0.626	0.4793		CP_A01g00284;CP_B11g02117	0.1296	0.076	0.1537	0.0711
CP_A01g01023;DACA019824	0.4022	0.1349	0.217	0.152		CP_B04g00400;DACA003694	0.0367	0.0147	0.0443	0.0137		CP_A01g00525;CP_B11g01802	0.0609	0.0054	0.0794	0.005		DACA003098;DACA018482	1.4661	0.0087	0.353	0.0103		CP_B04g00043;CP_B22g00435	0.5443	0.1185	0.3472	0.1282		CP_A01g02183;CP_A03g00213	0.7596	0.1743	0.745	0.1704		Os01g0766600;Os05g0510700	0.7688	0.2893	0.9503	0.2706		CP_A01g00285;CP_B11g02113	0.147	0.0627	0.1893	0.0569
CP_A01g01026;DACA019822	0.0988	0.0304	0.1104	0.0291		CP_B04g00402;DACA003693	0.1323	0.025	0.1654	0.023		CP_A01g00526;CP_B11g01801	0.063	0.0083	0.0723	0.0079		DACA003099;DACA018481	0.6726	0.1938	0.6169	0.1922		CP_B04g00044;CP_B22g00448	0.9468	0.0482	0.5233	0.0518		CP_A01g02184;CP_A03g00214	0.4547	0.1681	0.4702	0.1629		Os01g0766900;Os05g0510800	1.0281	0.0317	1.1403	0.0304		CP_A01g00287;CP_B11g02112	0.1331	0.0428	0.1087	0.0452
CP_A01g01027;DACA019821	0.059	0.0181	0.0776	0.0163		CP_B04g00403;DACA003692	0.0603	0.0076	0.075	0.0071		CP_A01g00527;CP_B11g01800	0.3246	0.0641	0.205	0.0704		DACA003102;DACA018480	0.509	0.1929	0.4563	0.1956		CP_B04g00050;CP_B22g00432	0.5153	0.2027	0.6025	0.1886		CP_A01g02185;CP_A03g00216	1.2743	0.1002	1.6456	0.0972		Os01g0768200;Os05g0511000	0.5979	0.1618	0.7334	0.1493		CP_A01g00289;CP_B11g02110	0.2692	0.0442	0.2045	0.0465
CP_A01g01028;DACA019820	0.0309	0.0195	0.0338	0.0189		CP_B04g00413;DACA003688	0.4499	0.2825	0.5221	0.2641		CP_A01g00528;CP_B11g01799	1.1959	0.5956	0.7398	0.609		DACA003103;DACA018477	0.6349	0.2169	0.6086	0.2151		CP_B04g00054;CP_B22g00439	1.8047	0.2588	0.7775	0.2776		CP_A01g02187;CP_A03g00218	0.2489	0.0243	0.2851	0.023		Os01g0769100;Os05g0511500	0.8766	0.122	0.8075	0.1209		CP_A01g00291;CP_B11g02107	0.0842	0.0052	0.0937	0.0049
CP_A01g01029;DACA019819	0.0786	0.0307	0.0906	0.0287		CP_B04g00415;DACA003693	0.1689	0.025	0.18	0.0243		CP_A01g00529;CP_B11g01798	0.0986	0.0204	0.116	0.0192		DACA003104;DACA018471	0.5052	0.1162	0.535	0.1122		CP_B04g00067;CP_B22g00423	0.4459	0.1044	0.4826	0.0997		CP_A01g02191;CP_A03g00222	0.4243	0.1488	0.4318	0.1458		Os01g0770400;Os05g0510400	1.2534	0.1799	0.8567	0.19		CP_A01g00293;CP_B11g02105	0.0845	0.0159	0.087	0.0157
CP_A01g01030;DACA019818	0.0355	0.0039	0.0429	0.0036		CP_B04g00416;DACA003692	0.1005	0.0069	0.0921	0.0071		CP_A01g00530;CP_B11g01797	0.2316	0.1018	0.2386	0.0982		DACA003105;DACA018469	0.4188	0.2198	0.518	0.2004		CP_B04g00069;CP_B22g00421	0.5534	0.1885	0.5528	0.1854		CP_A01g02196;CP_A03g00223	0.8956	0.145	0.8769	0.1421		Os01g0771000;Os05g0510100	3.3939	0.185	0.5578	0.2229		CP_A01g00295;CP_B11g02102	0.1032	0.0061	0.1135	0.006
CP_A01g01031;DACA019817	0.187	0.0498	0.1949	0.0486		CP_B04g00419;DACA003690	0.0737	0.0044	0.0897	0.0042		CP_A01g00531;CP_B11g01796	0.1295	0.0286	0.0579	0.0337		DACA004810;DACA013608	1.9687	0.8642	1.3905	0.8951		CP_B04g00070;CP_B22g00417	0.6213	0	0.5142	0		CP_A01g02201;CP_A03g00227	0.6827	0.1223	0.4806	0.131		Os01g0772200;Os05g0509900	0.6647	0.088	0.5493	0.0901		CP_A01g00296;CP_B11g02101	0.0693	0.018	0.0867	0.0166
CP_A01g01034;DACA019816	0.1151	0.0202	0.1278	0.0195		CP_B04g00421;DACA003689	0.2685	0.1196	0.2943	0.1143		CP_A01g00533;CP_B11g01795	0.052	0.045	0.0488	0.0458		DACA004811;DACA013606	0.4471	0.1479	0.4261	0.148		CP_B04g00071;CP_B22g00415	0.3346	0.0615	0.3854	0.0583		CP_A01g02205;CP_A03g00228	0.4719	0	0.5477	0		Os01g0772800;Os05g0509500	0.7194	0.1322	0.6989	0.131		CP_A01g00297;CP_B11g02100	0.0744	0.014	0.0497	0.0156
CP_A01g01035;DACA019815	0.0986	0.0292	0.0929	0.0295		CP_B04g00429;DACA003684	0.2644	0.0228	0.1839	0.0248		CP_A01g00534;CP_B11g01794	0.3222	0.0645	0.1725	0.0741		DACA004814;DACA013614	0.4423	0.2029	0.5464	0.187		CP_B04g00076;CP_B22g00413	3.8381	0.1061	0.6751	0.1209		CP_A01g02206;CP_A03g00229	2.2222	0.2196	0.6414	0.2492		Os01g0773700;Os05g0508900	2.9599	0.6576	0.9054	0.7604		CP_A01g00298;CP_B11g02099	0.0533	0.0201	0.0524	0.0202
CP_A01g01036;DACA019814	0.0608	0.0161	0.0649	0.0158		CP_B04g00430;DACA003683	0.1221	0.0188	0.1054	0.0195		CP_A01g00535;CP_B11g01792	0.0889	0.0464	0.1144	0.0423		DACA004815;DACA013604	0.2934	0.1117	0.3473	0.1043		CP_B04g00077;CP_B22g00412	2.0184	0.1528	0.7444	0.1667		CP_A01g02207;CP_A03g00231	0.5719	0.1405	0.4683	0.145		Os01g0774500;Os05g0508800	1.6136	0.1741	1.0144	0.1842		CP_A01g00300;CP_B11g02098	0.0623	0.0226	0.0684	0.0219
CP_A01g01037;DACA019813	0.0689	0.0199	0.0872	0.0183		CP_B04g00431;DACA003682	0.0487	0.0283	0.0511	0.0277		CP_A01g00536;CP_B11g01791	0.2033	0.0219	0.2091	0.0215		DACA004818;DACA013594	4.3356	0.6004	1.8528	0.6343		CP_B04g00087;CP_B22g00460	3.0879	0.5754	1.3789	0.6145		CP_A01g02208;CP_A03g00235	1.9847	0.2795	1.9796	0.2638		Os01g0775300;Os05g0508700	1.06	0.2115	0.8795	0.2105		CP_A01g00302;CP_B11g02097	0.0359	0.0208	0.0396	0.0201
CP_A01g01039;DACA019812	0.0676	0.0173	0.0909	0.0155		CP_B04g00432;DACA003680	0.0741	0.0481	0.0793	0.0468		CP_A01g00537;CP_B11g01790	0.0545	0.0132	0.0685	0.0122		DACA004819;DACA013602	0.9363	0.0695	0.4937	0.076		CP_B04g00088;CP_B22g00461	0.3266	0.1213	0.3652	0.1164		CP_A01g02218;CP_A03g00244	0.5272	0.0786	0.5915	0.0752		Os01g0775500;Os05g0508400	1.355	0.238	1.9037	0.2283		CP_A01g00304;CP_B11g02095	0.0718	0.0228	0.0739	0.0225
CP_A01g01040;DACA019811	0.0659	0.0123	0.0761	0.0115		CP_B04g00435;DACA003686	0.1032	0.0386	0.1126	0.0368		CP_A01g00538;CP_B11g01787	0.0804	0.0123	0.0712	0.0127		DACA004821;DACA013601	0.3665	0.0933	0.4162	0.0884		CP_B04g00096;CP_B22g00463	0.6739	0.0474	0.424	0.0503		CP_A01g02223;CP_A03g00251	1.2298	0.2276	0.6346	0.2501		Os01g0780500;Os05g0503000	0.7728	0.0692	0.837	0.0662		CP_A01g00305;CP_B11g02093	0.1197	0.0114	0.0672	0.0129
CP_A01g01041;DACA019809	0.4322	0.0767	0.243	0.0873		CP_B04g00441;DACA003688	0.4627	0.361	0.4969	0.3492		CP_A01g00539;CP_B11g01786	0.0451	0.0104	0.05	0.01		DACA004825;DACA013598	0.2221	0.028	0.2853	0.0255		CP_B04g00101;CP_B22g00466	0.5475	0.0419	0.5375	0.0415		CP_A01g02226;CP_A03g00252	0.3297	0.1113	0.377	0.105		Os01g0782500;Os05g0502200	0.748	0.1811	0.9493	0.1653		CP_A01g00306;CP_B11g02090	0.0602	0.0408	0.0598	0.0408
CP_A01g01043;DACA019808	0.0415	0.0142	0.0472	0.0136		CP_B04g00443;DACA003674	0.0563	0.0111	0.0742	0.01		CP_A01g00540;CP_B11g01784	0.2725	0.0593	0.2422	0.0604		DACA004827;DACA013596	0.5881	0.1648	0.467	0.1724		CP_B04g00102;CP_B22g00472	0.631	0.0892	0.7462	0.0847		CP_A01g02231;CP_A03g00276	0.4509	0.0497	0.3846	0.0508		Os01g0782700;Os05g0502000	1.8966	0.1345	0.3747	0.1604		CP_A01g00307;CP_B11g02089	0.0629	0.0096	0.0413	0.0107
CP_A01g01044;DACA003268	0.0521	0.013	0.0636	0.0121		CP_B04g00444;DACA003673	0.0392	0.0085	0.0522	0.0075		CP_A01g00541;CP_B11g01782	0.1448	0.0236	0.0702	0.0276		DACA004829;DACA013595	0.4199	0.1066	0.4891	0.1012		CP_B04g00104;CP_B22g00473	0.5369	0.1456	0.5788	0.1409		CP_A01g02232;CP_A03g00275	2.7505	0.6571	-1	0.6471		Os01g0783500;Os05g0501700	1.0296	0.1007	0.4624	0.1136		CP_A01g00311;CP_B11g02084	0.0582	0.0077	0.0706	0.0072
CP_A01g01045;DACA003267	0.0856	0.0667	0.09	0.0656		CP_B04g00445;DACA003671	0.0611	0.025	0.078	0.0229		CP_A01g00542;CP_B11g01781	0.0548	0.0197	0.0544	0.0197		DACA004830;DACA013593	1.3744	0.1447	0.5434	0.1624		CP_B04g00110;CP_B22g00471	0.5008	0.0871	0.474	0.0861		CP_A01g02234;CP_A03g00274	0.3696	0.0801	0.4028	0.0769		Os01g0784700;Os05g0501400	0.8035	0.1849	0.635	0.1922		CP_A01g00312;CP_B11g02083	0.082	0.0166	0.082	0.0165
CP_A01g01046;DACA003266	0.061	0.018	0.0725	0.0169		CP_B04g00446;DACA003670	0.0826	0.0381	0.1002	0.0355		CP_A01g00543;CP_B11g01780	0.0915	0.0022	0.1003	0.0022		DACA004832;DACA013591	0.3407	0.0155	0.3831	0.0149		CP_B04g00112;CP_B22g00480	0.7589	0.2458	0.5543	0.2588		CP_A01g02237;CP_A03g00270	3.6309	0.9434	1.6954	1.0057		Os01g0784800;Os05g0501300	1.4116	0.0643	0.9073	0.0653		CP_A01g00313;CP_B11g02082	0.0677	0.0094	0.0801	0.0088
CP_A01g01047;DACA003265	0.239	0.0113	0.142	0.0125		CP_B04g00447;DACA003668	0.1984	0.0473	0.172	0.0489		CP_A01g00544;CP_B11g01779	0.0786	0.0149	0.0952	0.0139		DACA004835;DACA013586	0.4072	0.116	0.3891	0.1151		CP_B04g00124;CP_B22g00486	0.616	0.0733	0.5899	0.072		CP_A01g02238;CP_A03g00267	0.6424	0.0579	0.3014	0.0647		Os01g0784900;Os05g0501200	1.0836	0.4288	0.7911	0.4502		CP_A01g00314;CP_B11g02081	0.07	0.0098	0.0615	0.0101
CP_A01g01049;DACA003263	0.1907	0.0452	0.1351	0.0492		CP_B04g00448;DACA003666	0.2898	0.0779	0.2366	0.0818		CP_A01g00545;CP_B11g01777	0.1013	0.0317	0.1013	0.0316		DACA004837;DACA013584	0.4107	0.0737	0.4384	0.0709		CP_B04g00128;CP_B22g00491	0.3791	0.1386	0.4663	0.1286		CP_A01g02239;CP_A03g00263	0.4239	0.1663	0.4007	0.166		Os01g0785400;Os05g0500900	3.9558	0.1015	0.4393	0.1233		CP_A01g00316;CP_B11g02080	0.3476	0.1925	0.3503	0.1898
CP_A01g01050;DACA003264	0.1995	0.0297	0.1361	0.0326		CP_B04g00449;DACA003669	0.2828	0.1106	0.2655	0.1112		CP_A01g00547;CP_B11g01775	0.0615	0.0238	0.0672	0.023		DACA004838;DACA013575	0.6302	0.1196	0.6698	0.1139		CP_B04g00130;CP_B22g00492	0.8326	0.4728	0.8427	0.4596		CP_A01g02241;CP_A03g00262	0.7654	0.412	0.7617	0.4047		Os01g0785600;Os05g0500700	3.8725	0.2664	0.7949	0.3098		CP_A01g00319;CP_B11g02077	0.123	0.0507	0.1137	0.0514
CP_A01g01051;DACA003261	0.0569	0.0231	0.0617	0.0224		CP_B04g00450;DACA003662	0.2828	0.1705	0.245	0.1764		CP_A01g00548;CP_B11g01774	0.1558	0.011	0.1079	0.0119		DACA004841;DACA013571	0.5958	0.0679	0.6494	0.0651		CP_B04g00131;CP_B22g00495	0.7115	0.0754	0.8213	0.071		CP_A01g02242;CP_A03g00261	0.3939	0.0452	0.4444	0.0434		Os01g0787000;Os05g0499400	3.6193	0.3295	0.6972	0.3964		CP_A01g00320;CP_B11g02076	0.3707	0.072	0.3112	0.0742
CP_A01g01052;DACA003260	0.1985	0.1369	0.2086	0.134		CP_B04g00451;DACA003661	0.0569	0.0191	0.0649	0.0182		CP_A01g00549;CP_B11g01773	0.1343	0.0643	0.1295	0.0649		DACA004845;DACA013570	0.3791	0.0991	0.4099	0.0951		CP_B04g00130;CP_B22g00605	0.7483	0.2725	0.742	0.2659		CP_A01g02245;CP_A03g00255	0.9372	0.4627	0.8884	0.4545		Os01g0789200;Os05g0498900	2.84	0.2824	0.754	0.3204		CP_A01g00324;CP_B11g02073	0.149	0.0301	0.111	0.0325
CP_A01g01053;DACA003259	0.0534	0.0634	0.0399	0.0692		CP_B04g00452;DACA003660	0	0.0161	0	0.0161		CP_A01g00551;CP_B11g01772	0.0474	0.0086	0.0598	0.008		DACA004854;DACA013563	1.04	0.225	0.858	0.2251		CP_B04g00131;CP_B22g00601	0.6861	0.0752	0.7882	0.071		CP_A01g02251;CP_A03g00279	0.7006	0.132	0.435	0.1435		Os01g0794500;Os05g0498400	0.4747	0.0326	0.5691	0.0305		CP_A01g00325;CP_B11g02071	0.0486	0.0164	0.0552	0.0156
CP_A01g01054;DACA003258	0.0452	0.0265	0.0628	0.0233		CP_B04g00453;DACA003659	0.0387	0.0221	0.0419	0.0215		CP_A01g00552;CP_B11g01771	0.0543	0.0385	0.065	0.036		DACA004856;DACA013560	0.6333	0.0785	0.5089	0.0809		CP_B04g00136;CP_B22g00598	0.7974	0.4065	0.7946	0.3997		CP_A01g02252;CP_A03g00280	0.6643	0.1481	0.422	0.1615		Os01g0796700;Os05g0497650	1.3096	0.3476	1.0248	0.3483		CP_A01g00326;CP_B11g02069	0.0221	0.0148	0.0268	0.0137
CP_A01g01055;DACA003257	0.047	0.01	0.0546	0.0094		CP_B04g00456;DACA003658	0.0886	0.0026	0.0948	0.0025		CP_A01g00554;CP_B11g01770	0.0422	0.0112	0.0507	0.0105		DACA004862;DACA013557	0.347	0.1831	0.3081	0.188		CP_B04g00137;CP_B22g00597	0.68	0.1898	0.4863	0.2012		CP_A01g02253;CP_A03g00281	1.0002	0.1844	0.3787	0.2163		Os01g0797600;Os05g0497300	1.0356	0.2228	1.1219	0.2174		CP_A01g00328;CP_B11g02067	0.2904	0.0076	0.1948	0.0083
CP_A01g01056;DACA003256	0.0691	0.0204	0.085	0.0191		CP_B04g00457;DACA003657	0.1071	0.0968	0.1259	0.0909		CP_A01g00555;CP_B11g01769	0.0454	0.01	0.052	0.0095		DACA004863;DACA013551	2.352	1.0389	1.5434	1.0771		CP_B04g00138;CP_B22g00596	0.276	0.0469	0.3536	0.043		CP_A01g02262;CP_A03g00282	0.6884	0.1154	0.489	0.1228		Os01g0799900;Os05g0496500	2.6643	0.1412	1.2162	0.1492		CP_A01g00329;CP_B11g02066	0.2123	0.0169	0.1147	0.0191
CP_A01g01057;DACA003255	0.0562	0.018	0.0651	0.0171		CP_B04g00458;DACA003656	0.0523	0.01	0.0583	0.0097		CP_A01g00556;CP_B11g01768	0.1548	0.1144	0.1593	0.1131		DACA004866;DACA013545	0.4917	0.1784	0.5173	0.1724		CP_B04g00138;CP_B22g00607	0.3222	0.0526	0.3856	0.0494		CP_A01g02268;CP_A03g00287	0.4708	0.0906	0.5615	0.0845		Os01g0801500;Os05g0495900	1.3534	0.1322	0.3676	0.1595		CP_A01g00330;CP_B11g02065	0.2631	0.097	0.1733	0.1068
CP_A01g01058;DACA003254	0.1827	0.0111	0.1121	0.0122		CP_B04g00461;DACA003621	0.0575	0.0201	0.0765	0.0181		CP_A01g00558;CP_B11g01767	0.041	0.0106	0.0504	0.0098		DACA004867;DACA013542	1.7047	0.4762	1.4447	0.482		CP_B04g00139;CP_B22g00595	0.6091	0.2659	0.5861	0.2625		CP_A01g02271;CP_A03g00291	1.2488	0.3899	0.8172	0.4051		Os01g0801600;Os05g0495700	0.714	0.0815	0.6784	0.0817		CP_A01g00331;CP_B11g02062	1.243	0.3133	0.655	0.3433
CP_A01g01059;DACA003252	0.0614	0.031	0.0675	0.03		CP_B04g00462;DACA003620	0.0337	0.0192	0.0348	0.019		CP_A01g00559;CP_B11g01766	0.1568	0.0301	0.1281	0.0315		DACA004869;DACA013539	0.5021	0.0817	0.541	0.0785		CP_B04g00139;CP_B22g00606	0.5934	0.2663	0.5738	0.2625		CP_A01g02343;CP_A03g02161	0.4099	0.1191	0.4445	0.1142		Os01g0802600;Os05g0494600	0.9911	0.2272	0.3516	0.2678		CP_A01g00332;CP_B11g02061	0.0872	0.0259	0.0772	0.0268
CP_A01g01061;DACA003251	0.1558	0.1131	0.1098	0.125		CP_B04g00463;DACA003619	0.0424	0.003	0.0344	0.0031		CP_A01g00560;CP_B11g01764	0.0365	0.0294	0.0541	0.0255		DACA004870;DACA013538	1.3558	0.0553	0.6041	0.0604		CP_B04g00140;CP_B22g00592	0.4094	0.0231	0.4164	0.0226		CP_A01g02348;CP_A03g02162	1.9871	0.1368	0.611	0.1504		Os01g0802850;Os05g0494500	3.56	0.0411	0.4175	0.0495		CP_A01g00333;CP_B11g02060	0.0243	0.0015	0.028	0.0014
CP_A01g01062;DACA003250	0.0566	0.0208	0.052	0.0213		CP_B04g00464;DACA003618	0.4227	0.3077	0.4035	0.3092		CP_A01g00561;CP_B11g01763	0.0822	0.0153	0.0976	0.0143		DACA004871;DACA013537	1.9285	0.6179	0.8682	0.6804		CP_B04g00142;CP_B22g00591	1.0842	0.819	1.1108	0.7985		CP_A01g02349;CP_A03g02166	0.5139	0.1771	0.4671	0.1781		Os01g0803200;Os05g0494200	2.9196	0.308	0.9174	0.344		CP_A01g00335;CP_B11g02057	1.3512	0.5978	0.9796	0.6158
CP_A01g01063;DACA003249	0.0656	0.0181	0.0632	0.0183		CP_B04g00465;DACA003616	0.1167	0.0233	0.0837	0.0253		CP_A01g00562;CP_B11g01762	0.0751	0.004	0.0746	0.004		DACA004875;DACA013535	0.5541	0.1821	0.5345	0.1801		CP_B04g00145;CP_B22g00590	1.0042	0.1669	0.6419	0.1733		CP_A01g02351;CP_A03g02167	0.8911	0.1203	0.6727	0.1243		Os01g0803300;Os05g0493800	1.2963	0.1081	0.4041	0.1275		CP_A01g00336;CP_B11g02054	0.166	0.0212	0.122	0.0227
CP_A01g01064;DACA003248	0.0731	0.0186	0.0608	0.0196		CP_B04g00466;DACA003615	0.0815	0.0073	0.0975	0.0069		CP_A01g00563;CP_B11g01761	0.2363	0.0309	0.1417	0.0347		DACA004876;DACA013534	0.8309	0.1549	0.5104	0.1675		CP_B04g00147;CP_B22g00586	0.3214	0.0841	0.2962	0.0854		CP_A01g02353;CP_A03g02171	1.0114	0.3354	0.6326	0.348		Os01g0805500;Os05g0493600	1.6986	0.3628	1.0339	0.3891		CP_A01g00342;CP_B11g02053	0.1383	0.0192	0.0941	0.0208
CP_A01g01065;DACA003247	0.0818	0.009	0.0664	0.0095		CP_B04g00467;DACA003614	0.0855	0.0292	0.0955	0.028		CP_A01g00564;CP_B11g01760	0.2296	0.1355	0.2124	0.1371		DACA004877;DACA013533	0.3955	0.0299	0.4004	0.0295		CP_B04g00148;CP_B22g00585	0.3643	0.1167	0.4	0.1128		CP_A01g02356;CP_A03g02172	0.3399	0.0831	0.3893	0.0789		Os01g0805600;Os05g0493500	3.9036	0.1919	1.2227	0.206		CP_A01g00344;CP_B11g02052	0.0461	0.0138	0.051	0.0133
CP_A01g01066;DACA003245	0.1113	0.0096	0.0963	0.0099		CP_B04g00468;DACA003613	2.4274	1.4433	2.4587	1.4242		CP_A01g00566;CP_B11g01759	0.0834	0.0138	0.093	0.0132		DACA004878;DACA013529	0.4955	0.0814	0.5367	0.0784		CP_B04g00150;CP_B22g00584	0.5215	0.1403	0.4439	0.1437		CP_A01g02358;CP_A03g02174	0.7274	0.384	0.7624	0.377		Os01g0809300;Os05g0491400	1.2387	0.2923	0.9733	0.2896		CP_A01g00345;CP_B11g02051	0.0984	0.0331	0.1081	0.032
CP_A01g01067;DACA003244	0.0663	0.0206	0.0882	0.0186		CP_B04g00469;DACA003611	0.0432	0.0442	0.0446	0.0436		CP_A01g00567;CP_B11g01758	0.1978	0.0637	0.2055	0.0626		DACA004879;DACA013528	0.7782	0.2881	0.6414	0.2944		CP_B04g00154;CP_B22g00575	0.4311	0.1982	0.4318	0.1929		CP_A01g02359;CP_A03g02183	0.4664	0.1367	0.4817	0.1334		Os01g0810300;Os05g0491100	2.9488	0.0814	0.7056	0.0915		CP_A01g00346;CP_B11g02049	0.4243	0.254	0.4777	0.243
CP_A01g01068;DACA003243	0.1407	0.0097	0.1805	0.0088		CP_B04g00471;DACA003609	0.0631	0.0122	0.0716	0.0117		CP_A01g00569;CP_B11g01757	0.3439	0.2579	0.3437	0.2561		DACA004884;DACA013521	0.4476	0.0773	0.491	0.0738		CP_B04g00160;CP_B22g00572	0.2378	0.1071	0.2565	0.1032		CP_A01g02369;CP_A03g02189	0.2399	0.0133	0.321	0.0121		Os01g0811100;Os05g0490800	1.5175	0.0525	0.9083	0.0529		CP_A01g00347;CP_B11g02048	0.0671	0.0214	0.0842	0.0198
CP_A01g01069;DACA003242	0.1665	0.0236	0.1344	0.025		CP_B04g00472;DACA003608	1.458	0.3331	0.7431	0.3678		CP_A01g00573;CP_B11g01750	0.0612	0.036	0.0629	0.0356		DACA004885;DACA013520	0.9209	0.3853	0.8979	0.3673		CP_B04g00161;CP_B22g00571	0.5128	0.0566	0.4656	0.0562		CP_A01g02370;CP_A03g02190	0.3467	0.0836	0.3827	0.0802		Os01g0811300;Os05g0490700	0.9575	0.1694	0.8174	0.1687		CP_A01g00349;CP_B11g02047	0.0518	0.0244	0.0601	0.023
CP_A01g01070;DACA003241	0.0356	0.0083	0.0405	0.008		CP_B04g00473;DACA003607	0.0517	0	0.0421	0		CP_A01g00575;CP_B11g01742	0.1156	0.0464	0.1239	0.0453		DACA004886;DACA013515	0.7567	0.184	0.809	0.1765		CP_B04g00165;CP_B22g00568	1.3901	0.2977	0.8568	0.3079		CP_A01g02371;CP_A03g02191	0.7061	0.2397	0.7699	0.2247		Os01g0812000;Os05g0490600	1.2989	0.4847	1.2908	0.4614		CP_A01g00350;CP_B11g02046	0.1172	0.0653	0.1267	0.0633
CP_A01g01071;DACA003236	0.3285	0.0651	0.3854	0.0605		CP_B04g00474;DACA003606	0.0222	0.0101	0.0266	0.0094		CP_A01g00576;CP_B11g01741	0.4711	0.1935	0.3923	0.2007		DACA004892;DACA013512	0.3473	0.0089	0.3326	0.0089		CP_B04g00166;CP_B22g00562	0.4003	0.1275	0.411	0.1239		CP_A01g02372;CP_A03g02192	0.5816	0.2412	0.3981	0.2594		Os01g0812050;Os05g0490400	1.217	0.4261	1.2549	0.4201		CP_A01g00351;CP_B11g02045	0.0838	0.0367	0.0873	0.0362
CP_A01g01076;DACA003239	0.153	0.0738	0.1764	0.0698		CP_B04g00475;DACA003605	0.0369	0.0044	0.0427	0.0042		CP_A01g00577;CP_B11g01740	0.075	0.0056	0.0674	0.0057		DACA004894;DACA013510	0.3633	0.1174	0.3755	0.1141		CP_B04g00167;CP_B22g00563	0.7809	0.0092	0.4414	0.0099		CP_A01g02376;CP_A03g01972	1.103	0.1167	0.7093	0.1224		Os01g0812200;Os05g0490300	1.095	0.1005	1.0983	0.0967		CP_A01g00352;CP_B11g02044	0.0721	0.0084	0.0884	0.0077
CP_A01g01078;DACA003230	0.145	0.1233	0.1699	0.1162		CP_B04g00476;DACA003604	0.0694	0.0174	0.0955	0.0154		CP_A01g00578;CP_B11g01739	0.1013	0.0355	0.0991	0.0357		DACA004895;DACA013509	1.1655	0.2742	0.6372	0.3033		CP_B04g00171;CP_B22g00544	0.3364	0.1495	0.3899	0.1398		CP_A01g02376;CP_A03g01990	1.1072	0.1148	0.7085	0.1206		Os01g0812800;Os05g0490100	0.5294	0.1041	0.4353	0.1056		CP_A01g00353;CP_B11g02043	0.1805	0.0804	0.1279	0.0871
CP_A01g01079;DACA003227	0.0885	0.0488	0.0876	0.0487		CP_B04g00477;DACA003603	0.1441	0.0316	0.133	0.0322		CP_A01g00579;CP_B11g01738	0.1176	0.0318	0.1272	0.0308		DACA004899;DACA013507	0.3464	0.0979	0.4263	0.091		CP_B04g00171;CP_B22g00559	0.33	0.1512	0.4396	0.1351		CP_A01g02383;CP_A03g01998	0.749	0.1371	0.4644	0.1469		Os01g0813100;Os05g0489700	1.1525	0.252	0.9109	0.2563		CP_A01g00357;CP_B11g02036	0.0964	0.0828	0.1025	0.0806
CP_A01g01080;DACA003225	0.1625	0.0364	0.1652	0.0358		CP_B04g00478;DACA003602	0.0766	0.0119	0.0842	0.0114		CP_A01g00580;CP_B11g01737	0.1132	0.0176	0.0822	0.0191		DACA004903;DACA013506	0.7578	0.2448	0.5044	0.2685		CP_B04g00172;CP_B22g00543	1.2301	0.2281	0.573	0.2548		CP_A01g02390;CP_A03g02007	0.7731	0.2102	0.6452	0.214		Os01g0813400;Os05g0489600	0.6805	0.0046	0.4846	0.0048		CP_A01g00358;CP_B11g02035	0.0807	0.0104	0.0935	0.0098
CP_A01g01081;DACA003224	0.0623	0.0042	0.0826	0.0038		CP_B04g00479;DACA003601	0.0971	0.0183	0.0634	0.02		CP_A01g00581;CP_B11g01736	0.0387	0.0253	0.0397	0.025		DACA004904;DACA013505	0.6497	0.0134	0.3422	0.0145		CP_B04g00172;CP_B22g00558	1.2951	0.2081	0.4933	0.2369		CP_A01g02392;CP_A03g02004	1.0064	0.1945	0.5257	0.2162		Os01g0814100;Os05g0489200	1.7645	1.7501	1.9881	1.428		CP_A01g00359;CP_B11g02034	0.0979	0.015	0.0901	0.0153
CP_A01g01082;DACA003223	0.1181	0.0374	0.1062	0.0378		CP_B04g00480;DACA003600	0.0527	0.0193	0.0588	0.0186		CP_A01g00583;CP_B11g01734	0.0463	0.0129	0.0488	0.0127		DACA004908;DACA013504	1.6628	0.224	0.4614	0.2583		CP_B04g00173;CP_B22g00541	3.2722	0.1971	1.1869	0.212		CP_A01g02396;CP_A03g02003	0.8502	0.2199	0.7503	0.22		Os01g0814200;Os05g0489000	1.4633	0.2565	1.1546	0.2484		CP_A01g00360;CP_B11g02033	0.1176	0.0981	0.1377	0.0927
CP_A01g01083;DACA003222	0.0974	0.0218	0.0879	0.0223		CP_B04g00481;DACA003599	0.0428	0.0168	0.0483	0.0162		CP_A01g00584;CP_B11g01733	0.0433	0.0203	0.0543	0.0188		DACA004909;DACA013502	1.3707	0.196	0.79	0.2097		CP_B04g00173;CP_B22g00556	3.2722	0.1971	1.1869	0.212		CP_A01g02402;CP_A03g02017	0.8679	0.0582	0.6748	0.059		Os01g0814900;Os05g0488900	0.6729	0.0875	0.877	0.0805		CP_A01g00361;CP_B11g02032	0.0358	0.0235	0.0513	0.0203
CP_A01g01084;DACA003221	0.1005	0.0643	0.1019	0.0637		CP_B04g00482;DACA003598	0.0433	0	0.0468	0		CP_A01g00586;CP_B11g01732	0.078	0.0173	0.081	0.017		DACA004917;DACA013493	1.0485	0.5105	0.9594	0.5097		CP_B04g00174;CP_B22g00539	0.4793	0.1802	0.4742	0.1775		CP_A01g02403;CP_A03g02018	0.5619	0.2139	0.597	0.2078		Os01g0815100;Os05g0488500	1.8775	0.1485	0.4965	0.1778		CP_A01g00362;CP_B11g02031	0.1251	0.021	0.0884	0.0232
CP_A01g01085;DACA003220	0.1027	0.0133	0.0787	0.0141		CP_B04g00483;DACA003597	0.0558	0.0236	0.0652	0.0221		CP_A01g00587;CP_B11g01731	0.2073	0.0761	0.1396	0.0836		DACA004918;DACA013491	0.6456	0.3682	0.6321	0.358		CP_B04g00174;CP_B22g00554	0.4562	0.1592	0.4586	0.1557		CP_A01g02404;CP_A03g02013	3.7863	0.4044	0.8224	0.4692		Os01g0815400;Os05g0487300	1.0882	0.4457	1.1271	0.4388		CP_A01g00363;CP_B11g02027	0.0479	0.0125	0.06	0.0116
CP_A01g01086;DACA003219	0.0493	0.005	0.0553	0.0048		CP_B04g00484;DACA003596	0.1376	0.1072	0.136	0.1072		CP_A01g00589;CP_B11g01730	0.1189	0.0045	0.0716	0.005		DACA004920;DACA013484	0.339	0.1225	0.3595	0.1181		CP_B04g00176;CP_B22g00552	4.2007	1.6786	6.7806	1.7686		CP_A01g02405;CP_A03g02019	0.5452	0.1561	0.4767	0.1561		Os01g0815800;Os05g0486700	1.2524	0.0239	0.7315	0.0248		CP_A01g00364;CP_B11g02030	0.163	0.0292	0.1675	0.0286
CP_A01g01089;DACA003218	0.0762	0.0045	0.0911	0.0042		CP_B04g00485;DACA003595	0.1298	0.0213	0.1119	0.0221		CP_A01g00590;CP_B11g01729	0.0573	0.0065	0.0524	0.0066		DACA004921;DACA013481	0.6452	0.1238	0.6623	0.1195		CP_B04g00178;CP_B22g00537	0.2413	0.0468	0.2693	0.0442		CP_A01g02411;CP_A03g02022	0.3567	0.0603	0.4016	0.0575		Os01g0817100;Os05g0485300	0.627	0.1713	0.7684	0.161		CP_A01g00365;CP_B11g02024	0.1181	0.0225	0.1302	0.0216
CP_A01g01090;DACA003217	0.1264	0.0707	0.1197	0.0715		CP_B04g00487;DACA003594	0.04	0.0121	0.0423	0.0119		CP_A01g00591;CP_B11g01727	0.0647	0.0183	0.0765	0.0174		DACA004926;DACA013476	0.6358	0.04	0.6522	0.0389		CP_B04g00183;CP_B22g00535	0.3631	0.0774	0.432	0.0718		CP_A01g02415;CP_A03g02034	0.3176	0.026	0.3113	0.0259		Os01g0817400;Os05g0485000	1.8722	0.1321	0.338	0.1643		CP_A01g00367;CP_B11g02022	0.0908	0.0092	0.0779	0.0096
CP_A01g01091;DACA003216	0.0561	0.009	0.0621	0.0087		CP_B04g00488;DACA003593	0.0542	0.0333	0.0593	0.0323		CP_A01g00592;CP_B11g01726	0.1012	0.0148	0.1265	0.0137		DACA004929;DACA013468	0.6581	0.1103	0.5439	0.1123		CP_B04g00184;CP_B22g00533	0.7606	0.2123	0.7378	0.2085		CP_A01g02418;CP_A03g02035	0.33	0.0425	0.3977	0.0398		Os01g0817650;Os05g0484800	3.2708	0.1835	0.6096	0.2271		CP_A01g00368;CP_B11g02021	0.2009	0.0837	0.1802	0.0859
CP_A01g01092;DACA003214	0.052	0.0177	0.0611	0.0167		CP_B04g00489;DACA003592	0.1633	0	0.1079	0		CP_A01g00593;CP_B11g01725	0.1523	0.0139	0.1505	0.0139		DACA004930;DACA013472	0.8462	0.0794	0.5926	0.0836		CP_B04g00186;CP_B22g00531	0.5532	0.1082	0.6125	0.1033		CP_A01g02420;CP_A03g02037	0.9235	0.2641	0.7663	0.267		Os01g0817700;Os05g0482700	1.0615	0.0507	0.9485	0.0496		CP_A01g00369;CP_B11g02020	0.1577	0.0493	0.1083	0.054
CP_A01g01093;DACA003213	0.084	0.0093	0.0706	0.0098		CP_B04g00490;DACA003591	0.0842	0.0225	0.1065	0.0207		CP_A01g00595;CP_B11g01724	0.1063	0.0265	0.0887	0.0278		DACA004933;DACA013467	0.5201	0.2361	0.3431	0.2614		CP_B04g00188;CP_B22g00530	0.3709	0.0753	0.3654	0.0735		CP_A01g02493;CP_A03g01891	0.5258	0.0856	0.571	0.0823		Os01g0817800;Os05g0482600	0.7545	0.0905	0.8234	0.0877		CP_A01g00370;CP_B11g02019	0.0138	0.0101	0.0167	0.0094
CP_A01g01094;DACA003212	0.1532	0.0262	0.1133	0.028		CP_B04g00492;DACA003590	0.0367	0.0047	0.0446	0.0044		CP_A01g00596;CP_B11g01723	0.0492	0.0234	0.0489	0.0233		DACA004939;DACA013464	0.935	0.1797	0.8337	0.1798		CP_B04g00190;CP_B22g00528	1.7806	0.3048	1.0479	0.3073		CP_A01g02494;CP_A03g01892	2.2191	0.0851	1.0082	0.0862		Os01g0818000;Os05g0481900	0.6154	0.1585	0.74	0.1488		CP_A01g00371;CP_B11g02017	0.1774	0.1063	0.1711	0.1069
CP_A01g01097;DACA003210	0.4077	0.2177	0.2862	0.2362		CP_B04g00493;DACA003589	0.0637	0	0.0732	0		CP_A01g00597;CP_B11g01722	0.0365	0.0108	0.0368	0.0107		DACA004942;DACA013459	0.4506	0.0304	0.4074	0.0307		CP_B04g00194;CP_B22g00521	0.548	0.377	0.5411	0.3705		CP_A01g02508;CP_A03g01898	0.7312	0.1119	0.4726	0.1211		Os01g0818300;Os05g0481500	0.7754	0.1769	0.9023	0.1677		CP_A01g00372;CP_B11g02016	0.0996	0.0384	0.127	0.0353
CP_A01g01100;DACA003208	0.1194	0.0188	0.0745	0.0211		CP_B04g00494;DACA003588	0.0596	0.0263	0.0704	0.0249		CP_A01g00599;CP_B11g01713	0.8402	0.7879	0.8577	0.7553		DACA004944;DACA013456	0.5175	0.0236	0.4558	0.0238		CP_B04g00198;CP_B22g00518	0.5806	0.3095	0.6029	0.2987		CP_A01g02510;CP_A03g01904	0.4343	0.1464	0.3994	0.1471		Os01g0818600;Os05g0481100	0.8638	0.1862	0.8461	0.1796		CP_A01g00373;CP_B11g02015	0.0949	0.008	0.0761	0.0085
CP_A01g01101;DACA003207	0.0469	0.0126	0.0529	0.0121		CP_B04g00496;DACA003586	0.067	0	0.0243	0		CP_A01g00600;CP_B11g01708	0.0245	0.0144	0.0291	0.0135		DACA004945;DACA013453	0.7769	0.1589	0.5695	0.168		CP_B04g00199;CP_B22g00517	1.0685	0.1604	0.7466	0.1639		CP_A01g02511;CP_A03g01917	2.9479	0.1413	0.9647	0.1527		Os01g0819000;Os05g0480600	0.6936	0.2443	0.7762	0.2288		CP_A01g00374;CP_B11g02014	0.1604	0.1357	0.1956	0.1281
CP_A01g01103;DACA003206	0.1344	0.0601	0.1257	0.0609		CP_B04g00497;DACA003584	0.0318	0.0103	0.0388	0.0096		CP_A01g00601;CP_B11g01707	0.0389	0.0029	0.0422	0.0028		DACA004946;DACA013447	1.969	0.2409	2.8627	0.2358		CP_B04g00203;CP_B22g00512	1.0129	0.2858	0.8853	0.2844		CP_A01g02515;CP_A03g02097	0.7255	0.0774	0.4311	0.0844		Os01g0819100;Os05g0480400	0.8738	0.1854	0.8261	0.1797		CP_A01g00375;CP_B11g02013	0.349	0.1687	0.3155	0.1721
CP_A01g01104;DACA003205	0.1174	0.0098	0.0755	0.0109		CP_B04g00498;DACA003583	0.2451	0.0032	0.2296	0.0032		CP_A01g00602;CP_B11g01706	0.1203	0.0568	0.14	0.0535		DACA004948;DACA013448	0.9035	0.2218	0.5058	0.2455		CP_B04g00205;CP_B22g00511	0.7012	0.174	0.7245	0.1691		CP_A01g02519;CP_A03g02094	0.5285	0.2422	0.5352	0.2352		Os01g0821900;Os05g0478300	1.2405	0.142	1.0037	0.1424		CP_A01g00376;CP_B11g02012	0.1179	0.0191	0.12	0.0189
CP_A01g01105;DACA003204	0.0842	0.0416	0.0842	0.0416		CP_B04g00499;DACA003581	0.1559	0.0354	0.0971	0.0388		CP_A01g00603;CP_B11g01705	0.1457	0.0723	0.1681	0.069		DACA004950;DACA013443	0.7598	0.0911	0.5453	0.0948		CP_B04g00210;CP_B22g00510	0.6639	0.0113	0.3003	0.0127		CP_A01g02522;CP_A03g02089	0.547	0.1281	0.6867	0.1179		Os01g0822800;Os05g0478000	1.6499	0.2103	0.5734	0.2474		CP_A01g00377;CP_B11g02011	0.064	0.0178	0.0783	0.0164
CP_A01g01106;DACA003203	0.0532	0.012	0.0606	0.0115		CP_B04g00500;DACA003580	0.3359	0.0477	0.2515	0.0496		CP_A01g00604;CP_B11g01702	0.0441	0.0191	0.0556	0.0177		DACA004954;DACA013441	0.4614	0.1854	0.4034	0.1872		CP_B04g00211;CP_B22g00509	1.0902	0.1577	0.5706	0.1717		CP_A01g02526;CP_A03g02086	0.3055	0.0628	0.4324	0.0559		Os01g0822900;Os05g0477900	1.1649	0.2285	0.3829	0.2808		CP_A01g00378;CP_B11g02010	0.065	0.011	0.077	0.0103
CP_A01g01108;DACA003202	2.6613	1.1624	-1	1.2076		CP_B04g00501;DACA003579	0.1345	0.0795	0.1581	0.075		CP_A01g00605;CP_B11g01700	0.0936	0.0634	0.0956	0.0629		DACA004956;DACA013440	0.7789	0.0927	0.3876	0.1051		CP_B04g00213;CP_B22g00503	0.3562	0.0751	0.499	0.0668		CP_A01g02527;CP_A03g02084	2.1794	0.0282	0.3887	0.0333		Os01g0823100;Os05g0477600	1.7748	0.0743	0.3041	0.0892		CP_A01g00379;CP_B11g02009	0.0692	0.0165	0.076	0.0159
CP_A01g01110;DACA003201	0.2076	0.0892	0.1874	0.091		CP_B04g00502;DACA003578	0.0688	0.0133	0.0838	0.0123		CP_A01g00606;CP_B11g01699	0.0524	0.0108	0.063	0.0101		DACA004958;DACA013439	1.5826	0.0532	0.4666	0.0608		CP_B04g00214;CP_B22g00499	0.5567	0.1393	0.6039	0.1333		CP_A01g02528;CP_A03g02083	2.3691	0.4087	1.0737	0.4242		Os01g0823300;Os05g0477300	1.8631	0.0413	0.6485	0.0462		CP_A01g00382;CP_B11g02006	0.0684	0.0466	0.0834	0.0436
CP_A01g01111;DACA003199	0.2032	0.0275	0.2226	0.0265		CP_B04g00503;DACA003577	0.0925	0.0458	0.1054	0.0441		CP_A01g00607;CP_B11g01698	0.0387	0.0096	0.047	0.0089		DACA004959;DACA013438	0.4637	0.0671	0.5356	0.0639		CP_B04g00217;CP_B22g00497	0.5082	0.0867	0.5371	0.0837		CP_A01g02530;CP_A03g02081	0.2738	0.0509	0.2867	0.0497		Os01g0823500;Os05g0477200	2.0422	0.3573	0.5179	0.4352		CP_A01g00383;CP_B11g02003	0.7392	0.2614	0.6072	0.2678
CP_A01g01112;DACA003194	0.0875	0.0091	0.0575	0.0101		CP_B04g00504;DACA003576	0.4174	0.1205	0.4443	0.1163		CP_A01g00609;CP_B11g01692	0.1872	0.0247	0.1556	0.0257		DACA004961;DACA013437	0.3314	0.0943	0.3944	0.0885		CP_B04g00219;CP_B22g00615	1.7378	0.0524	0.3251	0.0605		CP_A01g02531;CP_A03g02080	0.5654	0.1901	0.5221	0.1899		Os01g0823900;Os05g0476700	1.4277	0.1327	0.4693	0.1575		CP_A01g00384;CP_B11g02002	0.0547	0.0173	0.0662	0.0162
CP_A01g01113;DACA003192	0.2459	0.0764	0.3018	0.0707		CP_B04g00510;DACA003573	0.101	0.0448	0.1109	0.0432		CP_A01g00612;CP_B11g01694	0.1211	0.1159	0.1604	0.1036		DACA004962;DACA013435	0.6127	0.171	0.6743	0.161		CP_B04g00221;CP_B22g00610	0.8103	0.1995	0.4898	0.2145		CP_A01g02533;CP_A03g02072	0.2682	0.0455	0.3162	0.043		Os01g0824900;Os05g0476000	2.2197	0.3698	0.6022	0.4445		CP_A01g00386;CP_B11g01999	0.0669	0.0132	0.0774	0.0125
CP_A01g01115;DACA003191	0.0749	0.0192	0.0909	0.0179		CP_B04g00512;DACA003565	0.3212	0.0121	0.2045	0.0132		CP_A01g00614;CP_B11g01691	0.0892	0.0138	0.0828	0.014		DACA004973;DACA018660	0.4225	0.1246	0.3858	0.126		CP_B04g00223;CP_B22g00611	1.0941	0.0825	0.4667	0.0906		CP_A01g02536;CP_A03g02069	1.0979	0.1769	0.6608	0.1905		Os01g0825500;Os05g0475700	1.6093	0.1558	0.4287	0.1864		CP_A01g00388;CP_B11g01996	0.083	0.0389	0.0873	0.0381
CP_A01g01116;DACA003190	0.0526	0.0101	0.0668	0.0092		CP_B04g00515;DACA003564	0.0967	0.13	0.1271	0.118		CP_A01g00615;CP_B11g01690	0.0704	0.0108	0.0895	0.0099		DACA004974;DACA018659	1.1868	0.1496	1.0411	0.1463		CP_B04g00238;CP_B22g00624	0.7607	0.186	0.7815	0.1829		CP_A01g02542;CP_A03g02067	1.2474	0.1994	0.894	0.2075		Os01g0825700;Os05g0475300	0.8168	0.2229	0.8087	0.2167		CP_A01g00391;CP_B11g01992	0.5159	0.1824	0.295	0.2017
CP_A01g01119;DACA003188	0.1486	0.0408	0.1542	0.04		CP_B04g00517;DACA003561	0.0187	0.0095	0.0236	0.0087		CP_A01g00616;CP_B11g01688	0.3522	0.0955	0.2593	0.101		DACA004976;DACA018658	0.965	0.2485	0.4763	0.2717		CP_B04g00242;CP_B22g00632	0.8972	0.2464	0.6724	0.2553		CP_A01g02546;CP_A03g02054	0.6297	0.112	0.4882	0.1162		Os01g0826400;Os05g0474800	1.6505	0.3184	0.5025	0.3792		CP_A01g00392;CP_B11g01990	0.1152	0.0155	0.0693	0.0175
CP_A01g01120;DACA003187	0.091	0.034	0.0523	0.0385		CP_B04g00518;DACA003560	0.0906	0.0201	0.0635	0.0219		CP_A01g00617;CP_B11g01684	0.1651	0.0056	0.1568	0.0056		DACA004978;DACA018654	0.4032	0.1218	0.3886	0.1206		CP_B04g00243;CP_B22g00633	0.8324	0.1502	0.5162	0.1619		CP_A01g02547;CP_A03g02056	0.9357	0.1264	0.542	0.1378		Os01g0826800;Os05g0474700	2.9234	0.1632	0.3852	0.202		CP_A01g00393;CP_B11g01989	0.0599	0.0248	0.0695	0.0235
CP_A01g01124;DACA003181	0.3723	0.1695	0.3696	0.1684		CP_B04g00519;DACA003559	0.0511	0.0119	0.0553	0.0115		CP_A01g00618;CP_B11g01683	0.1316	0.0023	0.108	0.0024		DACA020661;DACA018650	0.4634	0.0813	0.4416	0.0811		CP_B04g00245;CP_B22g00634	0.6318	0.1121	0.3455	0.125		CP_A01g02550;CP_A03g02048	0.9221	0.1051	0.6684	0.1074		Os01g0827400;Os05g0474400	1.2522	0.1029	0.2894	0.1275		CP_A01g00397;CP_B11g01985	0.4311	0.213	0.3864	0.2159
CP_A01g01125;DACA003180	0.1629	0.0129	0.1574	0.0129		CP_B04g00520;DACA003558	0.2965	0.0344	0.2586	0.0353		CP_A01g00619;CP_B11g01682	0.0457	0.0143	0.0536	0.0136		DACA020667;DACA018649	0.2619	0.04	0.2958	0.0382		CP_B04g00250;CP_B22g00637	0.9321	0.2012	0.7049	0.2052		CP_A01g02551;CP_A03g02042	1.4132	0.1096	0.8077	0.1142		Os01g0827500;Os05g0473500	0.9687	0.1063	0.9197	0.1054		CP_A01g00398;CP_B11g01982	0.1141	0.0629	0.1066	0.0638
CP_A01g01127;DACA003179	0.0731	0.0206	0.0775	0.0202		CP_B04g00521;DACA003557	0.0775	0.014	0.0718	0.0142		CP_A01g00620;CP_B11g01681	0.1291	0.0341	0.1278	0.0341		DACA020672;DACA018642	0.4009	0.1177	0.4208	0.1144		CP_B04g00256;CP_B22g00638	1.2657	0.0482	0.6735	0.0506		CP_A01g02552;CP_A03g02041	1.538	0.1356	0.6467	0.1461		Os01g0828300;Os05g0472200	1.6475	0.1458	1.0821	0.143		CP_A01g00400;CP_B11g01980	0.0653	0.0368	0.0597	0.0378
CP_A01g01128;DACA003178	0.0995	0.0221	0.0981	0.0221		CP_B04g00523;DACA003556	0.059	0.0164	0.0673	0.0156		CP_A01g00621;CP_B11g01680	0.0723	0.0113	0.08	0.0109		DACA020673;DACA018637	0.4277	0.052	0.4371	0.0508		CP_B04g00259;CP_B22g00639	0.8691	0.4205	0.9437	0.3993		CP_A01g00497;CP_A09g00631	1.4266	0.5437	1.3348	0.5165		Os01g0829400;Os05g0471100	2.4393	0.1633	0.3352	0.208		CP_A01g00401;CP_B11g01977	0.0578	0.0061	0.0546	0.0062
CP_A01g01129;DACA003177	0.0812	0.0216	0.1026	0.0197		CP_B04g00524;DACA003555	0.0978	0.0141	0.1023	0.0138		CP_A01g00622;CP_B11g01678	0.0316	0.0064	0.033	0.0063		DACA020674;DACA018636	0.4125	0.0702	0.4148	0.0688		CP_B04g00272;CP_B22g00648	0.4315	0.1019	0.4514	0.0988		CP_A01g00501;CP_A09g00635	0.3431	0.0033	0.362	0.0032		Os01g0829600;Os05g0470900	2.4492	0.5304	0.6933	0.6346		CP_A01g00402;CP_B11g01975	0.1127	0.0106	0.079	0.0116
CP_A01g01130;DACA003176	0.2916	0.0588	0.192	0.0636		CP_B04g00525;DACA003551	0.0733	0.0438	0.0797	0.0426		CP_A01g00623;CP_B11g01676	0.0451	0.0095	0.0518	0.009		DACA020677;DACA018629	0.5729	0.0467	0.7416	0.0431		CP_B04g00273;CP_B22g00652	1.3102	0.3825	1.783	0.3657		CP_A01g00510;CP_A09g00642	0.8674	0.3673	0.6938	0.3679		Os01g0830200;Os05g0470700	0.8967	0.2284	1.0149	0.2169		CP_A01g00404;CP_B11g01974	0.1711	0.0377	0.1513	0.0387
CP_A01g01132;DACA003175	0.1151	0.0154	0.0988	0.016		CP_B04g00527;DACA003553	0.0766	0.0714	0.1008	0.0644		CP_A01g00624;CP_B11g01675	0.0429	0.0174	0.0507	0.0164		DACA020680;DACA018625	0.3247	0.0137	0.3512	0.0132		CP_B04g01204;CP_B22g00675	0.5002	0.1234	0.5138	0.1202		CP_A01g00511;CP_A09g00643	0.5105	0.0647	0.5411	0.0627		Os01g0830700;Os05g0470000	3.8166	0.2088	0.4491	0.2538		CP_A01g00405;CP_B11g01973	0.0598	0.0093	0.0749	0.0086
CP_A01g01135;DACA003173	0.0452	0.0215	0.0576	0.0194		CP_B04g00529;DACA003549	0.3126	0.3278	0.3405	0.3133		CP_A01g00626;CP_B11g01674	0.0742	0.0204	0.0841	0.0195		DACA020682;DACA018624	1.9842	0.6048	1.7776	0.6076		CP_B04g01205;CP_B22g00677	0.4444	0.0745	0.5397	0.0694		CP_A01g00519;CP_A09g00646	0.4059	0.0904	0.4421	0.0864		Os01g0831900;Os05g0468700	2.3447	0.0924	0.3669	0.113		CP_A01g00409;CP_B11g01972	0.1376	0.091	0.1556	0.0872
CP_A01g01136;DACA003172	1.96	1.3208	1.1679	1.4429		CP_B04g00532;DACA003560	0.0936	0.047	0.0784	0.0491		CP_A01g00627;CP_B11g01673	0.0489	0.0235	0.0671	0.021		DACA020683;DACA018623	0.5346	0.2084	0.5351	0.2035		CP_B04g01206;CP_B22g00678	0.6321	0.082	0.6358	0.0798		CP_A01g00520;CP_A09g00648	0.4427	0.0918	0.4181	0.091		Os01g0832100;Os05g0468500	2.411	0.2736	0.5474	0.3271		CP_A01g00410;CP_B11g01969	0.0562	0.0076	0.0675	0.0071
CP_A01g01137;DACA003170	0.0529	0.0299	0.0569	0.0291		CP_B04g00534;DACA003559	0.0514	0.0129	0.0553	0.0126		CP_A01g00628;CP_B11g01672	0.0754	0.0198	0.0898	0.0186		DACA020685;DACA018571	0.9265	0.2434	0.6102	0.2616		CP_B04g01207;CP_B22g00682	1.4985	0.2863	1.1655	0.2718		CP_A01g00524;CP_A09g00651	0.3027	0.0523	0.3812	0.0481		Os01g0832200;Os05g0467300	1.2853	0.7032	0.9851	0.7149		CP_A01g00411;CP_B11g01968	0.0988	0.0114	0.0556	0.013
CP_A01g01139;DACA003169	0.0843	0.0237	0.0791	0.024		CP_B04g00535;DACA003558	0.2965	0.0344	0.2586	0.0353		CP_A01g00630;CP_B11g01671	0.0706	0.0337	0.0825	0.0318		DACA020688;DACA018574	0.4427	0.0916	0.4373	0.0911		CP_B04g01216;CP_B22g00689	0.3147	0.0727	0.3439	0.0704		CP_A01g00533;CP_A09g00685	1.0728	0.4487	0.7953	0.4523		Os01g0832900;Os05g0466900	0.9524	0.2171	1.0723	0.2022		CP_A01g00412;CP_B11g01967	0.1179	0.0223	0.0542	0.0269
CP_A01g01140;DACA003167	0.2554	0.1463	0.2433	0.1468		CP_B04g00536;DACA003557	0.0717	0.0108	0.0663	0.011		CP_A01g00631;CP_B11g01670	0.2055	0.0715	0.1527	0.0756		DACA020689;DACA018593	0.604	0.2951	0.7738	0.266		CP_B04g01223;CP_B22g00691	0.4106	0.0698	0.4145	0.0688		CP_A01g00534;CP_A09g00686	1.3269	0.1396	0.3885	0.1652		Os01g0833100;Os05g0466800	0.6829	0.0994	1.0687	0.0874		CP_A01g00413;CP_B11g01966	0.0715	0.0082	0.0476	0.0092
CP_A01g01141;DACA003164	0.2137	0.007	0.2198	0.0068		CP_B04g00538;DACA003555	0.1499	0.0309	0.1516	0.0306		CP_A01g00632;CP_B11g01666	0.0466	0.0376	0.077	0.03		DACA020690;DACA018581	0.4008	0.1871	0.3876	0.1838		CP_B04g01224;CP_B22g00692	0.4522	0.0213	0.5232	0.0201		CP_A01g00535;CP_A09g00688	0.3108	0.1625	0.3545	0.1529		Os01g0833400;Os05g0466700	3.4199	0.1648	2.0507	0.1705		CP_A01g00414;CP_B11g01965	0.0499	0.0423	0.0577	0.0402
CP_A01g01142;DACA003163	0.0758	0.0419	0.0706	0.0426		CP_B04g00542;DACA003550	0.1935	0.1116	0.154	0.1176		CP_A01g00634;CP_B11g01663	0.0852	0.0315	0.1012	0.0296		DACA020692;DACA018590	0.402	0.0409	0.4364	0.0397		CP_B04g01225;CP_B22g00693	0.6299	0.1974	0.3972	0.2175		CP_A01g00536;CP_A09g00693	0.6514	0.0647	0.5008	0.0676		Os01g0833800;Os05g0463300	1.7294	0.7898	2.7283	0.7457		CP_A01g00415;CP_B11g01963	0.073	0.0216	0.0872	0.0203
CP_A01g01143;DACA003162	0.0288	0.0168	0.0357	0.0156		CP_B04g00543;DACA003549	0.338	0.3545	0.3862	0.333		CP_A01g00635;CP_B11g01655	0.1617	0.0927	0.178	0.0896		DACA020695;DACA018595	0.5417	0.1503	0.6211	0.144		CP_B04g01226;CP_B22g00694	0.5854	0.3191	0.6088	0.3081		CP_A01g00537;CP_A09g00694	0.3909	0.1505	0.4442	0.1419		Os01g0834950;Os05g0465000	2.9853	1.3773	-1	1.4323		CP_A01g00417;CP_B11g01958	0.4071	0.1057	0.3117	0.1106
CP_A01g01146;DACA003175	0.1314	0.0248	0.0977	0.0265		CP_B04g00544;DACA003548	0.0668	0.0154	0.076	0.0147		CP_A01g00637;CP_B11g01660	0.2747	0.1159	0.2099	0.1247		DACA020697;DACA018598	0.3694	0.1515	0.4125	0.146		CP_B04g01237;CP_B22g00699	0.3496	0.0556	0.3832	0.0532		CP_A01g00538;CP_A09g00695	3.9307	1.0962	3.3481	1.0958		Os01g0835500;Os05g0465800	1.9989	0.1224	1.1424	0.1241		CP_A01g00420;CP_B11g01955	0.0338	0.0183	0.0423	0.0169
CP_A01g01147;DACA003174	0.0668	0.0462	0.0691	0.0456		CP_B04g00545;DACA003547	0.0442	0.0161	0.0516	0.0151		CP_A01g00638;CP_B11g01652	0.1696	0.0317	0.1907	0.0299		DACA020698;DACA018599	0.6613	0.1407	0.6791	0.136		CP_B04g01239;CP_B22g00700	0.3344	0.0718	0.3195	0.0711		CP_A01g00542;CP_A09g00706	3.6083	0.458	1.427	0.4585		Os01g0835700;Os05g0466100	3.7922	0.3347	0.8961	0.3772		CP_A01g00423;CP_B11g01952	0.072	0.0258	0.0762	0.0252
CP_A01g01148;DACA003173	0.0513	0.0216	0.0656	0.0194		CP_B04g00546;DACA003546	0.0948	0.0403	0.0881	0.0412		CP_A01g00639;CP_B11g01651	0.253	0.1906	0.285	0.1817		DACA020705;DACA018603	0.4954	0.1496	0.6003	0.1377		CP_B04g01242;CP_B22g00702	0.5157	0.173	0.4402	0.1783		CP_A01g00546;CP_A09g00710	0.4315	0.1312	0.4462	0.1275		Os01g0835800;Os05g0466200	0.8676	0.3093	1.0313	0.2868		CP_A01g00424;CP_B11g01951	0.05	0.009	0.0563	0.0086
CP_A01g01149;DACA003172	1.96	1.3208	1.1679	1.4429		CP_B04g00547;DACA003545	0.0693	0.0123	0.0707	0.0122		CP_A01g00641;CP_B11g01650	0.0794	0.0238	0.0828	0.0234		DACA020708;DACA018605	0.306	0.0515	0.3614	0.0486		CP_B04g01272;CP_B22g00709	0.3394	0.1136	0.3803	0.1084		CP_A01g00551;CP_A09g00722	0.5513	0.0518	0.637	0.049		Os01g0835900;Os05g0462700	1.0118	0.0034	0.1053	0.0044		CP_A01g00427;CP_B11g01947	0.1298	0.0596	0.1575	0.0557
CP_A01g01150;DACA003170	0.0479	0.0296	0.0514	0.0288		CP_B04g00549;DACA003544	0.0827	0.056	0.0953	0.0531		CP_A01g00642;CP_B11g01649	3.1879	1.5524	3.7494	1.4895		DACA020709;DACA018608	1.4784	0.2204	0.8411	0.232		CP_B04g01274;CP_B22g00711	0.4635	0.1502	0.4083	0.1527		CP_A01g00552;CP_A09g00727	0.5404	0.0631	0.6036	0.0598		Os01g0835900;Os05g0466600	2.3816	0.0034	0.1051	0.0044		CP_A01g00428;CP_B11g01946	0.1829	0.1231	0.1879	0.1209
CP_A01g01151;DACA003169	0.0714	0.0311	0.0762	0.0304		CP_B04g00550;DACA003543	0.0522	0.0136	0.0567	0.0132		CP_A01g00643;CP_B11g01648	0.1266	0.0792	0.1337	0.0772		DACA020712;DACA018609	0.3676	0.1662	0.3868	0.1619		CP_B04g01279;CP_B22g00714	1.3574	0.1138	0.4768	0.1311		CP_A01g00554;CP_A09g00729	0.6229	0.1658	0.6196	0.161		Os01g0836400;Os05g0462600	1.1729	0.328	1.0076	0.3202		CP_A01g00434;CP_B11g01941	0.2022	0.0293	0.1208	0.0325
CP_A01g01154;DACA003166	0.0635	0.0023	0.0849	0.0021		CP_B04g00551;DACA003541	0.1558	0.0283	0.1746	0.0271		CP_A01g00644;CP_B11g01647	1.4176	1.7745	1.9736	1.5325		DACA020713;DACA018610	0.3941	0.1	0.4258	0.0958		CP_B04g01280;CP_B22g00715	0.3784	0.1264	0.3925	0.1225		CP_A01g00556;CP_A09g00730	0.5267	0.2574	0.547	0.2507		Os01g0836800;Os05g0462500	2.6625	0.1563	0.6693	0.1789		CP_A01g00435;CP_B11g01940	3.7053	2.9769	-1	2.1713
CP_A01g01155;DACA003164	0.2137	0.007	0.2198	0.0068		CP_B04g00552;DACA003540	0.0592	0.0167	0.0714	0.0155		CP_A01g00645;CP_B11g01645	0.0147	0.0029	0.0164	0.0028		DACA020714;DACA018615	0.3243	0.0388	0.3976	0.0361		CP_B04g01282;CP_B22g00716	0.607	0.2204	0.6288	0.2107		CP_A01g00561;CP_A09g00733	0.4214	0.0683	0.4098	0.0675		Os01g0837600;Os05g0462000	2.7407	0.2211	0.8608	0.2427		CP_A01g00437;CP_B11g01939	0.2127	0.0476	0.1642	0.0504
CP_A01g01158;DACA003162	0.0428	0.0087	0.0461	0.0085		CP_B04g00553;DACA003539	0.0499	0.0221	0.0545	0.0213		CP_A01g00647;CP_B11g01644	0.0493	0.0174	0.0477	0.0175		DACA020715;DACA018611	2.4383	0.4917	1.0284	0.5457		CP_B04g01288;CP_B22g00724	0.7174	0.0082	0.3181	0.0092		CP_A01g00565;CP_A09g00734	0.413	0.093	0.3426	0.0946		Os01g0837800;Os05g0461900	0.9144	0.1093	0.992	0.1042		CP_A01g00438;CP_B11g01938	0.0489	0.0245	0.0575	0.0231
CP_A01g01210;DACA002729	0.6469	0.2114	0.8162	0.193		CP_B04g00554;DACA003538	0.0647	0.0406	0.0817	0.0373		CP_A01g00649;CP_B11g01643	0.1166	0.0529	0.1061	0.0542		DACA020716;DACA018616	1.1946	0.1023	0.849	0.1051		CP_B11g00572;CP_B15g00686	0.9152	0.1491	0.6891	0.1539		CP_A01g00573;CP_A09g00738	0.4107	0.1338	0.4169	0.1299		Os01g0838200;Os05g0461600	1.0637	0.1741	0.3486	0.204		CP_A01g00440;CP_B11g01936	0.0837	0.0097	0.0801	0.0098
CP_A01g01211;DACA002730	1.1762	0.5815	1.2006	0.5569		CP_B04g00555;DACA003537	0.1367	0.0695	0.1326	0.0697		CP_A01g00650;CP_B11g01642	0.0574	0.0128	0.039	0.0141		DACA020717;DACA018617	0.8812	0.0064	0.5363	0.0067		CP_B11g00573;CP_B15g00685	1.9705	0.1558	0.91	0.1626		CP_A01g00573;CP_A09g00750	0.4027	0.1173	0.4054	0.1141		Os01g0838800;Os05g0461000	0.8215	0.163	0.9338	0.1541		CP_A01g00441;CP_B11g01934	0.0982	0.0588	0.1003	0.0582
CP_A01g01228;DACA002742	0.5513	0.1648	0.5497	0.1587		CP_B04g00556;DACA003536	0.1154	0.0242	0.0718	0.0272		CP_A01g00651;CP_B11g01641	0.0471	0.001	0.0572	0.0009		DACA003174;DACA022561	0.4708	0.1488	0.4509	0.1479		CP_B11g00574;CP_B15g00681	1.017	0.1182	0.764	0.1197		CP_A01g00574;CP_A09g00746	1.7966	0.3144	0.9057	0.3262		Os01g0839300;Os05g0460700	1.0143	0.2688	0.886	0.2685		CP_A01g00443;CP_B11g01933	0.1602	0.0109	0.1078	0.0119
CP_A01g01242;DACA002762	0.3764	0.0137	0.4057	0.0132		CP_B04g00558;DACA003534	0.8245	0.3083	0.7156	0.3161		CP_A01g00652;CP_B11g01640	0.0609	0.0094	0.0701	0.0089		DACA003180;DACA021987	1.3628	0.1162	1.0755	0.1198		CP_B11g00576;CP_B15g00674	0.8667	0.1037	0.5337	0.1121		CP_A01g00575;CP_A09g00742	0.6222	0.1279	0.681	0.1233		Os01g0839700;Os05g0460200	0.5971	0.0358	0.6476	0.0348		CP_A01g00446;CP_B11g01931	3.7254	1.5267	3.8678	1.4814
CP_A01g01249;DACA002771	0.4344	0.0837	0.4608	0.0813		CP_B04g00559;DACA003533	0.0916	0.0047	0.1022	0.0045		CP_A01g00653;CP_B11g01638	0.0371	0.011	0.0328	0.0114		DACA003185;DACA021986	1.0151	0.0799	0.6419	0.0849		CP_B11g00577;CP_B15g00676	0.6977	0.1224	0.4114	0.1337		CP_A01g00581;CP_A09g00747	0.3449	0.1999	0.3804	0.1922		Os01g0840100;Os05g0460000	3.8167	0.0128	0.3589	0.0153		CP_A01g00447;CP_B11g01930	0.1712	0.1625	0.1988	0.1537
CP_A01g01253;DACA002776	0.4636	0.1735	0.4273	0.1724		CP_B04g00560;DACA003532	0.0553	0.0285	0.0659	0.0267		CP_A01g00656;CP_B11g01635	0.2003	0.1619	0.2402	0.1503		DACA003188;DACA021985	0.752	0.163	0.8452	0.1518		CP_B11g00581;CP_B15g00666	1.2625	0.1489	0.8806	0.1559		CP_A01g00591;CP_A09g00761	0.5234	0.0988	0.5105	0.0982		Os01g0840700;Os05g0459900	0.6993	0.0453	0.4029	0.0496		CP_A01g00448;CP_B11g01929	0.0652	0.0257	0.0537	0.0271
CP_A01g01270;DACA002786	1.7032	0.2021	1.6491	0.2024		CP_B04g00561;DACA003531	0.1401	0.0501	0.155	0.0483		CP_A01g00660;CP_B11g01632	0.3867	0.2989	0.3592	0.3049		DACA003190;DACA021984	0.3363	0.0767	0.3473	0.0752		CP_B11g00591;CP_B15g00665	0.4326	0.0881	0.5006	0.0832		CP_A01g00592;CP_A09g00766	0.859	0.4486	0.791	0.4339		Os01g0841100;Os05g0459700	1.2483	0.1661	0.5486	0.1898		CP_A01g00449;CP_B11g01928	0.1935	0.1673	0.1879	0.168
CP_A01g01282;DACA002799	0.3177	0.1201	0.3426	0.1149		CP_B04g00562;DACA003530	0.231	0	0.1147	0		CP_A01g00661;CP_B11g01629	0.0609	0.0367	0.064	0.036		DACA003201;DACA021979	0.7361	0.2211	0.5745	0.2275		CP_B11g00593;CP_B15g00666	1.2625	0.1489	0.8806	0.1559		CP_A01g00595;CP_A09g00771	1.2316	0.2042	0.677	0.2236		Os01g0841200;Os05g0459600	1.1971	0.1372	0.9524	0.1356		CP_A01g00450;CP_B11g01927	0.0815	0.0081	0.0781	0.0082
CP_A01g01294;DACA002817	0.4914	0.0624	0.4531	0.0626		CP_B04g00563;DACA003529	0.0848	0.003	0.1038	0.0027		CP_A01g00662;CP_B11g01628	0.0538	0.0191	0.0574	0.0187		DACA003203;DACA021977	0.5515	0.1097	0.6029	0.1052		CP_B11g00599;CP_B15g00662	0.2816	0.0296	0.3528	0.0274		CP_A01g00597;CP_A09g00772	0.3434	0.0807	0.3714	0.078		Os01g0841500;Os05g0459000	0.8235	0.317	0.724	0.3157		CP_A01g00451;CP_B11g01926	0.1871	0.0857	0.2045	0.0825
CP_A01g01296;DACA002820	0.4293	0.0951	0.3911	0.0957		CP_B04g00564;DACA003528	0.0661	0.0245	0.0782	0.0231		CP_A01g00663;CP_B11g01627	0.0701	0.0192	0.0797	0.0183		DACA003213;DACA021970	0.478	0.1055	0.3619	0.1108		CP_B11g00601;CP_B15g00646	0.769	0.1262	0.6075	0.13		CP_A01g00602;CP_A09g00825	0.9103	0.1966	0.7791	0.1979		Os01g0842400;Os05g0458600	1.5456	0.1512	0.4295	0.1795		CP_A01g00453;CP_B11g01924	0.0368	0.0196	0.0447	0.0182
CP_A01g01306;DACA002828	0.5437	0.0076	0.4942	0.0076		CP_B04g00565;DACA003527	0.0471	0.0161	0.0453	0.0163		CP_A01g00664;CP_B11g01626	0.085	0.0661	0.0822	0.0666		DACA003215;DACA021964	1.6916	1.1329	1.5492	1.0404		CP_B11g00601;CP_B15g00682	0.7404	0.1038	0.5861	0.1072		CP_A01g00607;CP_A09g00823	0.4325	0.1486	0.4615	0.1436		Os01g0842600;Os05g0458400	1.0217	0.1158	0.9308	0.1139		CP_A01g00454;CP_B11g01923	0.0991	0.0448	0.12	0.0415
CP_A01g01318;DACA002838	0.6143	0.0904	0.659	0.0877		CP_B04g00566;DACA003526	0.0339	0.0127	0.0396	0.0119		CP_A01g00665;CP_B11g01625	0.0479	0.0155	0.0578	0.0145		DACA003220;DACA021958	0.7883	0.0893	0.4201	0.0988		CP_B11g00602;CP_B15g00645	0.2707	0.0455	0.2768	0.0447		CP_A01g00615;CP_A09g00815	0.8555	0.1855	0.9547	0.1754		Os01g0844050;Os05g0458600	4.1101	0.2113	0.5447	0.2516		CP_A01g00457;CP_B11g01918	0.0659	0.0181	0.0707	0.0175
CP_A01g01322;DACA002853	0.2804	0.1238	0.3083	0.1175		CP_B04g00567;DACA003525	0.0824	0	0.0841	0		CP_A01g00666;CP_B11g01624	0.0565	0.0154	0.0622	0.0148		DACA003222;DACA021956	0.8226	0.336	0.8628	0.3216		CP_B11g00611;CP_B15g00638	1.599	0.0266	0.3217	0.0315		CP_A01g00618;CP_A09g00809	0.6778	0.0158	0.4717	0.0168		Os01g0844300;Os05g0458100	0.7991	0.0899	1.1251	0.0824		CP_A01g00458;CP_B11g01916	2.0309	2.7487	-1	1.9714
CP_A01g01323;DACA002858	0.3691	0.0591	0.4695	0.0543		CP_B04g00568;DACA003524	0.0748	0.0063	0.0855	0.006		CP_A01g00667;CP_B11g01623	0.0817	0.0155	0.0969	0.0146		DACA003236;DACA019032	0.6459	0.1269	0.6923	0.1217		CP_B11g00612;CP_B15g00636	1.1356	0.6674	1.0639	0.6694		CP_A01g00618;CP_A09g00840	0.686	0.0182	0.4835	0.0193		Os01g0844400;Os05g0458000	0.5398	0.1237	0.6701	0.1152		CP_A01g00459;CP_B11g01915	0.0489	0.0286	0.058	0.0268
CP_A01g01336;DACA002872	0.3618	0.0781	0.4391	0.0728		CP_B04g00569;DACA003523	0.0538	0.0116	0.0775	0.01		CP_A01g00668;CP_B11g01622	0.1579	0.0265	0.1718	0.0257		DACA003243;DACA019041	0.5092	0.024	0.5273	0.0232		CP_B11g00616;CP_B15g00629	0.563	0.1442	0.7269	0.1312		CP_A01g00620;CP_A09g00841	0.6605	0.079	0.685	0.0768		Os01g0847100;Os05g0456900	2.842	0.4271	0.9415	0.4959		CP_A01g00460;CP_B11g01914	0.0793	0.0383	0.0586	0.0415
CP_A01g01346;DACA002876	0.4695	0.0615	0.5294	0.0584		CP_B04g00572;DACA003522	0.0324	0.0245	0.0414	0.0225		CP_A01g00670;CP_B11g01620	0.1061	0.0253	0.1188	0.0242		DACA003244;DACA019043	1.2511	0.5243	1.1793	0.5079		CP_B11g00623;CP_B15g00617	0.8312	0.0857	0.473	0.0934		CP_A01g00621;CP_A09g00859	0.2949	0.0293	0.274	0.0298		Os01g0847300;Os05g0456500	0.5812	0.1967	0.7291	0.1828		CP_A01g00461;CP_B11g01913	0.095	0.0109	0.1122	0.0104
CP_A01g01355;DACA002892	1.3186	0.2825	0.7294	0.2988		CP_B04g00574;DACA003521	0.1379	0.0215	0.0786	0.0245		CP_A01g00671;CP_B11g01619	0.3257	0.0594	0.1618	0.0685		DACA003249;DACA019046	0.3749	0.0867	0.4068	0.0838		CP_B11g00626;CP_B15g00856	0.7676	0.5571	0.6279	0.5669		CP_A01g00630;CP_A09g00892	0.7361	0.2302	0.7224	0.225		Os01g0847700;Os05g0456300	4.0248	0.1758	3.221	0.1768		CP_A01g00462;CP_B11g01912	0.0249	0.0192	0.0284	0.0184
CP_A01g01362;DACA002898	0.436	0.0567	0.5111	0.0533		CP_B04g00575;DACA003520	0.1601	0.0301	0.1695	0.0295		CP_A01g00673;CP_B11g01617	0.0914	0.0217	0.1035	0.0206		DACA003250;DACA019047	0.3871	0.139	0.2643	0.1499		CP_B11g00630;CP_B15g00865	2.8992	0.1141	1.0372	0.1248		CP_A01g00639;CP_A09g00876	1.2728	0.312	1.5072	0.2942		Os01g0847900;Os05g0455600	0.6256	0.0608	0.6686	0.059		CP_A01g00463;CP_B11g01911	0.0406	0.0267	0.0494	0.025
CP_A01g01365;DACA002902	0.3374	0.0665	0.3375	0.0649		CP_B04g00576;DACA003519	0.3136	0.2561	0.3056	0.256		CP_A01g00676;CP_B11g01611	0.0858	0.0883	0.0995	0.0836		DACA003254;DACA019050	0.5623	0.0761	0.2831	0.0849		CP_B11g00632;CP_B15g00860	0.5513	0.1817	0.418	0.1888		CP_A01g00671;CP_A09g01092	3.2797	0.9001	1.1655	1.1322		Os01g0848200;Os05g0455500	1.4174	0.1266	1.0913	0.1246		CP_A01g00464;CP_B11g01910	0.2221	0.1332	0.2293	0.1314
CP_A01g01366;DACA002904	0.246	0.0528	0.3143	0.0482		CP_B04g00577;DACA003518	0.0657	0.0171	0.0956	0.0148		CP_A01g00677;CP_B11g01608	0.0506	0.0115	0.0663	0.0104		DACA003258;DACA019055	0.427	0.1321	0.5253	0.1229		CP_B11g00634;CP_B15g00858	0.8641	0.1462	0.5622	0.1569		CP_A01g00676;CP_A09g01072	0.6587	0.2817	0.7719	0.2614		Os01g0848400;Os05g0455200	3.4856	0.1633	0.9263	0.1728		CP_A01g00465;CP_B11g01906	0.1004	0.0451	0.1001	0.045
CP_A01g01375;DACA002926	0.4001	0.1129	0.4609	0.1066		CP_B04g00578;DACA003517	0.1328	0.0284	0.0796	0.032		CP_A01g00678;CP_B11g01605	0.0872	0.0271	0.1002	0.0256		DACA003259;DACA019057	0.8081	0.3355	0.4906	0.3725		CP_B11g00640;CP_B15g00885	1.6656	0.0947	0.8188	0.0987		CP_A01g00678;CP_A09g01055	0.5637	0.0613	0.5514	0.0599		Os01g0849100;Os05g0454200	2.5147	0.1977	1.0154	0.2142		CP_A01g00466;CP_B11g01905	0.1044	0.0024	0.1158	0.0023
CP_A01g01381;DACA002921	0.8446	0.2704	0.7985	0.2683		CP_B04g00579;DACA003516	0.038	0.0167	0.0421	0.0161		CP_A01g00679;CP_B11g01604	0.0689	0.0114	0.075	0.0111		DACA003263;DACA019059	2.0247	0.2672	0.9164	0.2924		CP_B11g00641;CP_B15g00879	0.7414	0.0948	0.7337	0.0924		CP_A01g00679;CP_A09g01053	0.2973	0.0571	0.3466	0.0535		Os01g0849600;Os05g0453700	1.4069	0.1959	0.4447	0.2268		CP_A01g00467;CP_B11g01904	0.0513	0.024	0.0619	0.0224
CP_A01g01392;DACA002950	0.3792	0.0957	0.4627	0.0894		CP_B04g00580;DACA003515	0.0916	0.0198	0.0838	0.0203		CP_A01g00680;CP_B11g01603	0.0819	0.0086	0.0635	0.009		DACA019809;DACA019064	0.5811	0.0124	0.3371	0.0138		CP_B11g00644;CP_B15g00877	0.781	0.3489	0.4234	0.3962		CP_A01g00681;CP_A09g01045	0.8779	0.1855	0.4999	0.2047		Os01g0850000;Os05g0453300	1.3352	0.254	0.7905	0.2736		CP_A01g00470;CP_B11g01903	0.1948	0.0816	0.1859	0.0825
CP_A01g01393;DACA002951	0.3685	0.0326	0.4306	0.0307		CP_B04g00582;DACA003514	0.0356	0.0158	0.0418	0.0148		CP_A01g00681;CP_B11g01601	0.1457	0.0143	0.1083	0.0154		DACA019815;DACA019066	0.4685	0.091	0.4354	0.091		CP_B11g00647;CP_B15g00868	1.4137	0.1496	0.4669	0.1735		CP_A01g00685;CP_A09g01033	0.7445	0.2898	0.7463	0.2803		Os01g0850100;Os05g0452900	0.7162	0.1047	0.7912	0.099		CP_A01g00471;CP_B11g01898	0.0792	0.0367	0.091	0.0349
CP_A01g01394;DACA002952	1.1671	0.0241	0.5428	0.026		CP_B04g00589;DACA003512	0.3244	0.2244	0.3722	0.2117		CP_A01g00682;CP_B11g01600	0.0785	0.0245	0.0858	0.0237		DACA019818;DACA019071	0.4338	0.0591	0.4756	0.0574		CP_B11g00744;CP_B15g00690	1.2797	0.203	0.8122	0.2096		CP_A01g00695;CP_A09g01020	0.3856	0.0502	0.4225	0.048		Os01g0850200;Os05g0452800	0.9708	0.1641	0.5841	0.1755		CP_A01g00472;CP_B11g01897	0.1752	0.0403	0.1623	0.0409
CP_A01g01395;DACA002954	0.331	0.0615	0.3532	0.0599		CP_B04g00589;DACA003489	0.1899	0.1573	0.2279	0.1464		CP_A01g00684;CP_B11g01599	0.0844	0.0496	0.0981	0.0468		DACA019825;DACA019074	1.5459	0.5186	2.114	0.4987		CP_B11g00745;CP_B15g00691	1.2866	0.1402	0.6513	0.1525		CP_A01g00731;CP_A09g00950	0.6507	0.1756	0.5242	0.1837		Os01g0851100;Os05g0451900	1.6456	0.1694	1.1846	0.1655		CP_A01g00473;CP_B11g01895	0.0409	0.0147	0.043	0.0144
CP_A01g01396;DACA002955	0.4113	0.1005	0.4148	0.0979		CP_B04g00589;DACA003455	0.2278	0.1884	0.2725	0.175		CP_A01g00685;CP_B11g01597	0.1625	0.119	0.1807	0.1147		DACA019830;DACA019075	0.9764	0.109	0.7346	0.1122		CP_B11g00747;CP_B15g00692	0.3402	0.054	0.385	0.0515		CP_A01g00740;CP_A09g00957	0.8391	0.3832	0.8749	0.3683		Os01g0852200;Os05g0451100	2.0532	0.4097	-1	0.3907		CP_A01g00474;CP_B11g01894	0.0423	0.0101	0.0488	0.0096
CP_A01g01400;DACA002957	0.3156	0.0963	0.4038	0.088		CP_B04g00591;DACA003505	0.038	0.0056	0.0331	0.0058		CP_A01g00686;CP_B11g01596	0.119	0.0202	0.1296	0.0195		DACA019832;DACA019082	0.3584	0.0929	0.3779	0.0898		CP_B11g00750;CP_B15g00693	0.2877	0.0261	0.3435	0.0245		CP_A01g00742;CP_A09g00958	1.4192	0.1102	0.2852	0.1375		Os01g0852400;Os05g0450600	1.7559	0.1119	0.6156	0.1263		CP_A01g00475;CP_B11g01893	0.2065	0.1102	0.2036	0.11
CP_A01g01405;DACA002960	0.4271	0.0392	0.3842	0.0397		CP_B04g00592;DACA003503	3.972	1.2379	-1	1.2144		CP_A01g00687;CP_B11g01595	0.2385	0.1782	0.2402	0.1773		DACA019833;DACA019088	0.3712	0.1106	0.3696	0.1091		CP_B11g00754;CP_B15g00712	0.3158	0.078	0.3511	0.0747		CP_A01g00749;CP_A09g00959	0.7271	0.2099	0.6894	0.2069		Os01g0853400;Os05g0449500	0.5375	0.1103	0.6036	0.1053		CP_A01g00476;CP_B11g01892	0.1659	0.0182	0.1467	0.0187
CP_A01g01413;DACA002979	0.311	0.1003	0.3791	0.0938		CP_B04g00593;DACA003502	0.1431	0.0952	0.1366	0.0962		CP_A01g00688;CP_B11g01594	0.0828	0.0554	0.0805	0.0558		DACA019850;DACA019099	0.4846	0.2017	0.4646	0.2004		CP_B11g00755;CP_B15g00714	0.4648	0.049	0.4651	0.0482		CP_A01g00751;CP_A09g00967	0.415	0.0821	0.5352	0.0751		Os01g0853700;Os05g0449900	3.4535	0.1812	0.5428	0.2156		CP_A01g00478;CP_B11g01889	0.0549	0.0112	0.0616	0.0107
CP_A01g01416;DACA002981	0.6069	0.0887	0.357	0.0976		CP_B04g00594;DACA003501	0.2513	0.0186	0.2019	0.0193		CP_A01g00689;CP_B11g01593	0.1294	0.0583	0.1283	0.058		DACA019854;DACA019109	0.5245	0.1342	0.4453	0.1363		CP_B11g00758;CP_B15g00710	0.495	0.2578	0.4606	0.2552		CP_A01g00757;CP_A09g00987	0.3062	0.1164	0.3218	0.1137		Os01g0854000;Os05g0449200	2.3968	1.2009	1.9187	1.1333		CP_A01g00481;CP_B11g01871	0.2592	0.0535	0.1365	0.0612
CP_A01g01417;DACA002983	0.5292	0.0934	0.6106	0.0883		CP_B04g00595;DACA003499	0.1193	0.1267	0.1448	0.1178		CP_A01g00692;CP_B11g01592	0.0386	0.012	0.0447	0.0115		DACA019858;DACA019115	0.5174	0.2455	0.3236	0.2723		CP_B11g00760;CP_B15g00711	0.2885	0.091	0.3253	0.0865		CP_A01g00766;CP_A09g00933	0.7141	0.0102	0.5954	0.0102		Os01g0855000;Os05g0448300	2.0671	0.1826	0.4133	0.2221		CP_A01g00481;CP_B11g01888	0.3127	0.0847	0.1569	0.0968
CP_A01g01429;DACA002983	0.5297	0.0922	0.6107	0.0872		CP_B04g00596;DACA003498	0.7449	0.44	0.7174	0.4321		CP_A01g00693;CP_B11g01591	0.1151	0.0798	0.1173	0.079		DACA019860;DACA019116	1.1308	0.1118	0.7774	0.1152		CP_B11g00762;CP_B15g00719	0.8079	0.0717	0.6978	0.0722		CP_A01g00767;CP_A09g00938	0.6933	0.1638	0.7423	0.155		Os01g0855200;Os05g0447700	1.7775	0.1673	0.5753	0.1909		CP_A01g00482;CP_B11g01869	0.1017	0.0185	0.0909	0.0191
CP_A01g01454;DACA003020	0.7271	0.075	0.7503	0.0728		CP_B04g00597;DACA003497	0.0863	0.0493	0.0975	0.0471		CP_A01g00694;CP_B11g01590	0.0227	0.0075	0.0259	0.0072		DACA019863;DACA019122	0.6832	0.0816	0.4951	0.0857		CP_B11g00763;CP_B15g00721	0.6904	0.3618	0.695	0.3555		CP_A01g00769;CP_A09g00939	0.5318	0.0989	0.5494	0.0961		Os01g0856500;Os05g0447200	1.2012	0.0708	0.2784	0.0855		CP_A01g00482;CP_B11g01886	0.1276	0.036	0.1266	0.0358
CP_A01g01455;DACA003021	0.5014	0.2627	0.5307	0.2568		CP_B04g00599;DACA003496	0.0939	0.0567	0.1271	0.05		CP_A01g00695;CP_B11g01589	0.0447	0.006	0.0569	0.0055		DACA019867;DACA019125	0.2581	0.029	0.3924	0.0249		CP_B11g00770;CP_B15g00737	0.6866	0.2198	0.7547	0.2084		CP_A01g00777;CP_A09g00925	0.5925	0.2175	0.5267	0.2185		Os01g0856800;Os05g0447000	4.9502	0.1173	0.4308	0.1402		CP_A01g00484;CP_B11g01867	0.1128	0.0519	0.117	0.0512
CP_A01g01461;DACA003028	0.9975	0.3594	0.97	0.3511		CP_B04g00600;DACA003495	0.1298	0.0081	0.0829	0.009		CP_A01g00698;CP_B11g01586	0.249	0.1546	0.238	0.1557		DACA019872;DACA019128	0.2378	0.0207	0.3125	0.0191		CP_B11g00771;CP_B15g00736	0.8019	0.1562	0.5226	0.1669		CP_A01g00780;CP_A09g00926	0.4077	0.1658	0.4063	0.1646		Os01g0856900;Os05g0446900	1.2139	0.541	1.2152	0.5136		CP_A01g00484;CP_B11g01883	0.0936	0.0506	0.1046	0.0485
CP_A01g01471;DACA003039	0.4247	0.0776	0.4815	0.0742		CP_B04g00601;DACA003494	0.0386	0	0.0366	0		CP_A01g00699;CP_B11g01583	0.0753	0.0097	0.0899	0.0091		DACA019882;DACA019133	2.0132	0.2355	0.7536	0.2648		CP_B11g00773;CP_B15g00729	0.7625	0.3487	0.6516	0.3555		CP_A01g00833;CP_A09g01122	0.4495	0.1065	0.4559	0.1043		Os01g0857700;Os05g0446300	0.7322	0.032	0.8319	0.0299		CP_A01g00487;CP_B11g01879	0.0716	0.0209	0.0916	0.0193
CP_A01g01473;DACA003042	0.3743	0.0919	0.4212	0.0877		CP_B04g00602;DACA003493	0.1023	0.0255	0.1229	0.024		CP_A01g00705;CP_B11g01578	0.1105	0.001	0.108	0.001		DACA019872;DACA018104	0.5034	0.0602	0.4539	0.0611		CP_B11g00803;CP_B15g00510	0.7462	0.2218	0.7963	0.2122		CP_A01g00834;CP_A09g01125	0.7177	0.0921	0.5695	0.0947		Os01g0858350;Os05g0445100	1.4717	0.0988	0.4978	0.115		CP_A01g00489;CP_B11g01877	0.0615	0.0129	0.061	0.0129
CP_A01g01481;DACA003054	0.3359	0.0571	0.3703	0.0548		CP_B04g00603;DACA003492	0.1245	0.0359	0.1411	0.0341		CP_A01g00708;CP_B11g01570	0.3462	0.1674	0.2946	0.1744		DACA019882;DACA018098	2.0132	0.2355	0.7536	0.2648		CP_B11g00804;CP_B15g00511	0.3292	0.0808	0.3863	0.0761		CP_A01g00835;CP_A09g01127	2.2053	0.8964	1.6719	0.8749		Os01g0859100;Os05g0444200	1.3894	0.2287	0.5906	0.2536		CP_A01g00492;CP_B11g01842	0.0266	0.0225	0.0284	0.0219
CP_A01g01495;DACA003064	2.7755	1.0675	5.5245	1.0167		CP_B04g00605;DACA003512	0.3301	0.217	0.3534	0.2095		CP_A01g00710;CP_B11g01557	0.6644	0.1259	0.6404	0.1254		DACA019884;DACA018094	0.5274	0.1176	0.6784	0.1092		CP_B11g00805;CP_B15g00514	0.1913	0.0038	0.3579	0.003		CP_A01g00836;CP_A09g01129	3.7933	1.1419	-1	1.1131		Os01g0859500;Os05g0443900	1.0848	0.1581	0.9205	0.1585		CP_A01g00492;CP_B11g01866	0.0176	0.0225	0.0188	0.0219
CP_A01g01512;DACA003074	0.5735	0.0382	0.5294	0.0379		CP_B04g00605;DACA003489	0.2208	0.18	0.256	0.1684		CP_A01g00717;CP_B11g01573	0.9865	0.5902	0.8172	0.598		DACA019886;DACA018093	1.1159	0.308	0.9324	0.3142		CP_B11g00812;CP_B15g00519	0.408	0.1632	0.4259	0.1596		CP_A01g00837;CP_A09g01134	0.839	0.1674	0.5053	0.183		Os01g0860601;Os05g0443500	2.5135	0.2978	1.6444	0.3066		CP_A01g00494;CP_B11g01864	0.0269	0.0156	0.0325	0.0146
CP_A01g02306;DACA017788	0.0509	0.0192	0.0673	0.0174		CP_B04g00605;DACA003455	0.3184	0.2124	0.3661	0.2005		CP_A01g00727;CP_B11g01556	0.1091	0.0717	0.1243	0.0685		DACA019887;DACA018092	0.3895	0.0884	0.3726	0.0878		CP_B11g00813;CP_B15g00527	0.662	0.3558	0.7306	0.3414		CP_A01g00839;CP_A09g01142	1.2468	0.1717	0.7984	0.1772		Os01g0860800;Os05g0443400	1.7086	0.247	0.5348	0.2913		CP_A01g00496;CP_B11g01854	0.0915	0.0389	0.1157	0.0354
CP_A01g02306;DACA016120	0.0482	0.0222	0.0676	0.0195		CP_B04g00609;DACA003487	0.1119	0.0366	0.1271	0.0349		CP_A01g00729;CP_B11g01555	0.0646	0.0346	0.0937	0.0303		DACA019888;DACA018091	0.471	0.2243	0.5097	0.214		CP_B11g00814;CP_B15g00528	0.4109	0.1354	0.4967	0.1249		CP_A01g00841;CP_A09g01143	0.4145	0.0582	0.4238	0.0561		Os01g0862800;Os05g0442700	1.2579	0.2834	0.5766	0.316		CP_A01g00497;CP_B11g01850	0.6478	0.3255	0.6236	0.32
CP_A01g02308;DACA018562	0.1168	0.0096	0.0751	0.0106		CP_B04g00615;DACA003483	0.053	0.0167	0.0646	0.0155		CP_A01g00730;CP_B11g01554	0.0083	0	0.0105	0		DACA018179;DACA018089	0.8395	0.0365	0.7506	0.0365		CP_B11g00815;CP_B15g00529	0.379	0.0546	0.4425	0.0517		CP_A01g00842;CP_A09g01145	0.2741	0.0154	0.3524	0.0141		Os01g0863300;Os05g0442400	2.1196	0.1453	0.6328	0.1657		CP_A01g00500;CP_B11g01848	0.1379	0.0715	0.1522	0.0691
CP_A01g02308;DACA016121	0.1168	0.0096	0.0751	0.0106		CP_B04g00616;DACA003482	0.0835	0.0194	0.1048	0.018		CP_A01g00731;CP_B11g01553	0.1502	0.0905	0.1351	0.0932		DACA018182;DACA018087	0.5335	0.0686	0.5302	0.0673		CP_B11g00823;CP_B15g00530	1.8693	0.7572	2.4032	0.7276		CP_A01g00848;CP_A09g01151	0.4677	0.0908	0.4701	0.0895		Os01g0863500;Os05g0442000	1.4571	0.2117	0.4953	0.2512		CP_A01g00501;CP_B11g01847	0.1153	0	0.1245	0
CP_A01g02309;DACA018563	0.051	0.0145	0.0612	0.0136		CP_B04g00617;DACA003481	0.0817	0.0057	0.1057	0.0052		CP_A01g00732;CP_B11g01552	0.0394	0.0089	0.0469	0.0084		DACA018183;DACA018086	0.4991	0.003	0.4897	0.003		CP_B11g00825;CP_B15g00531	0.6773	0.1131	0.7557	0.1077		CP_A01g00852;CP_A09g01156	1.008	0.0956	0.4921	0.1061		Os01g0863800;Os05g0441400	1.645	0.2649	0.6323	0.3055		CP_A01g00502;CP_B11g01846	0.2042	0.007	0.1503	0.0075
CP_A01g02309;DACA016122	0.0522	0.0202	0.0634	0.0189		CP_B04g00618;DACA003480	0.148	0.1034	0.1449	0.1037		CP_A01g00733;CP_B11g01514	0.339	0.105	0.3497	0.1002		DACA018185;DACA018085	0.4542	0.0275	0.537	0.0258		CP_B11g00827;CP_B15g00533	0.9363	0.126	0.7197	0.1299		CP_A01g00858;CP_A09g01160	0.68	0.0519	0.6899	0.0509		Os01g0864000;Os05g0440900	3.3636	1.6389	-1	1.5743		CP_A01g00503;CP_B11g01845	0.1136	0.0165	0.1182	0.0161
CP_A01g02312;DACA016123	0.054	0.0162	0.0547	0.0161		CP_B04g00619;DACA003479	0.0933	0.0518	0.0937	0.0516		CP_A01g00733;CP_B11g01551	0.2686	0.1	0.2585	0.099		DACA018192;DACA018078	0.452	0.0952	0.5092	0.09		CP_B11g00830;CP_B15g00527	0.4469	0.2031	0.5286	0.1906		CP_A01g00860;CP_A09g01162	0.6787	0.1094	0.4457	0.1169		Os01g0865800;Os05g0440000	1.2001	0.2926	0.5049	0.3402		CP_A01g00505;CP_B11g01838	0.1479	0.0221	0.0959	0.0247
CP_A01g00519;DACA022150	0.388	0.0864	0.4321	0.0822		CP_B04g00620;DACA003478	0.0564	0.0145	0.0706	0.0134		CP_A01g00737;CP_B11g01517	0.2628	0.2523	0.2677	0.2503		DACA018193;DACA018077	0.404	0.0603	0.7878	0.0511		CP_B11g00838;CP_B15g00530	1.8693	0.7572	2.4032	0.7276		CP_A01g00865;CP_A09g01166	0.3427	0.1046	0.3617	0.1022		Os01g0866000;Os05g0439000	1.9976	0.419	0.8783	0.4761		CP_A01g00506;CP_B11g01837	0.0682	0.0104	0.0897	0.0094
CP_A01g00538;DACA022156	0.8708	0.1452	0.8432	0.1416		CP_B04g00621;DACA003477	0.3417	0.0876	0.3266	0.0873		CP_A01g00737;CP_B11g01545	0.2819	0.1837	0.2936	0.1812		DACA018195;DACA018075	0.6293	0.4277	0.5823	0.4275		CP_B11g00839;CP_B15g00533	0.9804	0.1342	0.7473	0.1387		CP_A01g00870;CP_A09g01170	0.3929	0.0547	0.4537	0.0516		Os01g0866200;Os05g0438700	0.8973	0.0026	0.1013	0.0033		CP_A01g00508;CP_B11g01835	0.1666	0.0515	0.1357	0.0541
CP_A01g00546;DACA022169	0.4175	0.1276	0.4381	0.1234		CP_B04g00622;DACA003476	0.0599	0.0149	0.0779	0.0136		CP_A01g00740;CP_B11g01542	0.2714	0.105	0.231	0.1087		DACA018197;DACA018034	3.8261	1.3527	-1	1.2358		CP_B11g00841;CP_B15g00534	0.4757	0.1055	0.4561	0.1048		CP_A01g00875;CP_A09g01171	0.5205	0.1502	0.5231	0.1464		Os01g0866400;Os05g0438600	0.7978	0.0506	0.7986	0.0491		CP_A01g00509;CP_B11g01821	0.2876	0.1617	0.2809	0.1625
CP_A01g00552;DACA023746	0.5489	0.0655	0.6367	0.0615		CP_B04g00623;DACA003475	0.0941	0.018	0.105	0.0174		CP_A01g00742;CP_B11g01541	0.3092	0.0067	0.0719	0.0085		DACA018199;DACA018061	0.3126	0.0548	0.4171	0.0491		CP_B11g00842;CP_B15g00538	2.6035	0.1285	0.7065	0.1409		CP_A01g00876;CP_A09g01172	0.6295	0.0729	0.6867	0.0687		Os01g0866500;Os05g0438500	1.3021	0.0899	0.7114	0.0948		CP_A01g00510;CP_B11g01820	0.047	0.0396	0.0377	0.0417
CP_A01g00554;DACA023747	0.3975	0.0752	0.5208	0.0683		CP_B04g00624;DACA003473	0.4042	0.1186	0.4807	0.1127		CP_A01g00743;CP_B11g01540	0.1079	0.0625	0.132	0.0581		DACA018200;DACA018060	0.3569	0.0491	0.4097	0.0465		CP_B11g00843;CP_B15g00539	0.4004	0.1439	0.4024	0.1408		CP_A01g00877;CP_A09g01173	0.8646	0.2686	0.805	0.2644		Os01g0866800;Os05g0437900	1.1816	0.1194	1.0019	0.1185		CP_A01g00513;CP_B11g01815	0.1598	0.0452	0.1466	0.0462
CP_A01g00766;DACA017558	0.6552	0.0084	0.5444	0.0085		CP_B04g00625;DACA003471	0.317	0.2678	0.3297	0.2615		CP_A01g00745;CP_B11g01538	0.0248	0.0136	0.0311	0.0125		DACA018212;DACA018057	0.4131	0.0759	0.5037	0.0702		CP_B11g00844;CP_B15g00540	2.8972	0.192	0.7688	0.2178		CP_A01g00896;CP_A09g01177	0.4597	0.0544	0.4747	0.0531		Os01g0867300;Os05g0437700	1.8077	0.2532	1.1528	0.2614		CP_A01g00515;CP_B11g01813	0.1358	0.1178	0.1411	0.1161
CP_A01g00772;DACA017554	0.4291	0.1067	0.4174	0.1055		CP_B04g00626;DACA003470	0.0381	0.0068	0.0466	0.0063		CP_A01g00747;CP_B11g01537	0.1217	0.0785	0.1116	0.0801		DACA018216;DACA018054	0.4197	0.0919	0.5268	0.0852		CP_B11g00851;CP_B15g00548	0.8799	0.5248	0.886	0.5109		CP_A01g00900;CP_A09g01188	1.1124	0.2281	0.5945	0.2483		Os01g0867700;Os05g0437500	0.7385	0.0725	0.6028	0.0752		CP_A01g00518;CP_B11g01810	0.1373	0.0154	0.1019	0.0166
CP_A01g00777;DACA017544	0.4127	0.1254	0.445	0.1209		CP_B04g00629;DACA003467	0.2034	0.1395	0.202	0.1394		CP_A01g00749;CP_B11g01536	0.2054	0.0651	0.2298	0.0622		DACA018220;DACA018053	0.3426	0.033	0.4041	0.031		CP_B11g00859;CP_B15g00562	0.441	0.2525	0.4402	0.248		CP_A01g00901;CP_A09g01189	0.5375	0.2843	0.615	0.2695		Os01g0867800;Os05g0437300	1.785	0.1267	1.2622	0.1247		CP_A01g00519;CP_B11g01809	0.0398	0.0211	0.0544	0.0187
CP_A01g00780;DACA017543	0.4757	0.1489	0.4059	0.1525		CP_B04g00630;DACA003466	0.0621	0.0187	0.0722	0.0178		CP_A01g00750;CP_B11g01533	0.0526	0.0057	0.0507	0.0057		DACA018222;DACA018048	0.5767	0.0871	0.5455	0.0873		CP_B11g00867;CP_B15g00565	2.3257	0.1697	0.8886	0.183		CP_A01g00904;CP_A09g01191	2.2766	0.0167	0.7512	0.0179		Os01g0867900;Os05g0437200	0.6086	0.0738	0.7038	0.0702		CP_A01g00521;CP_B11g01806	0.1043	0.0209	0.0966	0.0213
CP_A01g01144;DACA011829	0.0648	0.0423	0.0654	0.0421		CP_B04g00631;DACA003465	0.1861	0.1555	0.2009	0.1507		CP_A01g00751;CP_B11g01532	0.1869	0.1251	0.211	0.1195		DACA018226;DACA018044	1.5948	0.0425	0.6841	0.0458		CP_B11g00881;CP_B15g00569	0.6673	0.0902	0.3762	0.1001		CP_A01g00906;CP_A09g01195	2.5569	0.5805	1.7612	0.5941		Os01g0868000;Os05g0437133	1.1665	0.286	0.5397	0.3311		CP_A01g00522;CP_B11g01805	0.3384	0.1263	0.2963	0.129
CP_A01g01159;DACA011829	0.0648	0.0423	0.0654	0.0421		CP_B04g00632;DACA003464	0.0119	0.0143	0.0142	0.0134		CP_A01g00752;CP_B11g01531	0.0803	0.0475	0.0935	0.0449		DACA018229;DACA018043	0.3489	0.1137	0.3841	0.1088		CP_B11g00884;CP_B15g00549	0.025	0.0556	0.0287	0.0523		CP_A01g00909;CP_A09g01196	0.4363	0.0633	0.459	0.0615		Os01g0868200;Os05g0436900	0.8146	0.1955	0.8463	0.1865		CP_A01g00523;CP_B11g01804	0.0623	0.0179	0.0832	0.0161
CP_A01g01161;DACA011827	0.1228	0.0258	0.0756	0.0289		CP_B04g00633;DACA003463	0.0319	0.0255	0.0423	0.023		CP_A01g00753;CP_B11g01530	0.0316	0.0195	0.033	0.0192		DACA018230;DACA018042	1.1802	0.3407	0.7673	0.3554		CP_B11g00886;CP_B15g00578	0.4745	0.1525	0.5109	0.1457		CP_A01g00912;CP_A09g01200	0.3371	0.0385	0.3945	0.0364		Os01g0868900;Os05g0435800	1.6382	0.1808	0.4285	0.2187		CP_A01g00524;CP_B11g01803	0.0366	0.0071	0.0477	0.0064
CP_A01g01163;DACA011826	2.8277	1.0079	-1	0.9429		CP_B04g00634;DACA003462	0.1333	0.064	0.1116	0.0672		CP_A01g00754;CP_B11g01529	0.118	0.0172	0.0746	0.0192		DACA018231;DACA018039	2.9807	0.2925	0.4751	0.3493		CP_B11g00887;CP_B15g00579	0.4963	0.1431	0.5206	0.1378		CP_A01g00915;CP_A09g01201	0.4475	0.0883	0.5776	0.0813		Os01g0871100;Os05g0432600	0.662	0.1788	0.731	0.1708		CP_A01g00525;CP_B11g01802	0.0609	0.0054	0.0794	0.005
CP_A01g01164;DACA011825	0.0389	0.0033	0.0575	0.0029		CP_B04g00635;DACA003461	0.0342	0.0062	0.0374	0.0061		CP_A01g00755;CP_B11g01528	0.1785	0.0515	0.1693	0.0518		DACA018234;DACA018032	0.4991	0.0571	0.489	0.0565		CP_B11g00891;CP_B15g00590	0.4021	0.2138	0.3704	0.2139		CP_A01g00920;CP_A09g01205	0.409	0.0856	0.4909	0.0797		Os01g0871500;Os05g0431700	3.5364	0.2416	0.6523	0.2883		CP_A01g00526;CP_B11g01801	0.063	0.0083	0.0723	0.0079
CP_A01g01165;DACA011824	0.0382	0.0085	0.0466	0.0078		CP_B04g00637;DACA003459	0.0598	0.0146	0.0657	0.0141		CP_A01g00756;CP_B11g01526	0.1165	0.0536	0.0972	0.0562		DACA018248;DACA018025	0.5135	0.1808	0.4796	0.1804		CP_B11g00898;CP_B15g00581	0.6426	0.2121	0.6555	0.2067		CP_A01g00928;CP_A09g01208	0.304	0.0517	0.3599	0.0485		Os01g0873200;Os05g0430800	99	0.7924	0.7098	1.155		CP_A01g00527;CP_B11g01800	0.3246	0.0641	0.205	0.0704
CP_A01g01166;DACA011823	0.0568	0.0116	0.0661	0.0111		CP_B04g00638;DACA003458	0.0566	0.0098	0.0544	0.0099		CP_A01g00757;CP_B11g01524	0.0489	0.0259	0.0519	0.0253		DACA018249;DACA018024	0.7435	0.0639	0.7061	0.0616		CP_B11g00911;CP_B15g00591	0.8374	0.0693	0.4107	0.0768		CP_A01g00929;CP_A09g01209	0.3063	0.0627	0.387	0.0572		Os01g0873700;Os05g0430700	0.5639	0.0973	0.709	0.0904		CP_A01g00528;CP_B11g01799	1.1959	0.5956	0.7398	0.609
CP_A01g01167;DACA011822	0.0634	0.0426	0.0776	0.0393		CP_B04g00639;DACA003457	0.0762	0.0231	0.0788	0.0227		CP_A01g00758;CP_B11g01523	1.3285	0.9903	0.8098	1.1332		DACA018250;DACA018023	0.9596	0.4229	1.0498	0.3988		CP_B11g00915;CP_B15g00596	0.4916	0.1632	0.3918	0.1694		CP_A01g00932;CP_A09g01219	0.5807	0.4275	0.6549	0.4022		Os01g0873900;Os05g0430300	2.3013	0.2102	1.2519	0.211		CP_A01g00529;CP_B11g01798	0.0986	0.0204	0.116	0.0192
CP_A01g01168;DACA011821	0.1874	0.0169	0.2339	0.0155		CP_B04g00640;DACA003453	0.0428	0.0187	0.0466	0.0181		CP_A01g00759;CP_B11g01520	0.1572	0.1091	0.1916	0.1001		DACA018256;DACA018022	0.368	0.0591	0.4228	0.056		CP_B11g00922;CP_B15g00600	1.7176	0.3507	0.9627	0.3793		CP_A01g00936;CP_A09g01222	0.6028	0.2817	0.4848	0.2895		Os01g0874100;Os05g0430200	1.0651	0.049	1.0402	0.0473		CP_A01g00530;CP_B11g01797	0.2316	0.1018	0.2386	0.0982
CP_A01g01169;DACA011820	0.1674	0.0087	0.1506	0.0089		CP_B04g00641;DACA003452	0.0397	0.0253	0.0416	0.025		CP_A01g00760;CP_B11g01521	0.0816	0.0114	0.0628	0.0122		DACA018262;DACA018010	0.3237	0.0772	0.3581	0.0743		CP_B11g01892;CP_B15g00818	1.7225	0.1585	0.7499	0.1686		CP_A01g00938;CP_A09g01224	0.3126	0.0846	0.6451	0.0691		Os01g0874300;Os05g0429900	1.6932	0.153	0.3525	0.1853		CP_A01g00531;CP_B11g01796	0.1295	0.0286	0.0579	0.0337
CP_A01g01935;DACA012821	0.4306	0.1498	0.5107	0.1401		CP_B04g00642;DACA003451	0.0375	0.0166	0.0485	0.0149		CP_A01g00762;CP_B11g01518	0.0439	0.0275	0.0527	0.0257		DACA014964;DACA018007	0.9529	0.1423	1.0445	0.1354		CP_B11g01894;CP_B15g00819	0.6041	0.1663	0.5435	0.1664		CP_A01g00939;CP_A09g01225	0.4518	0.0993	0.544	0.0916		Os01g0874700;Os05g0429400	1.3136	0.1081	0.5996	0.1178		CP_A01g00533;CP_B11g01795	0.052	0.045	0.0488	0.0458
CP_A01g01942;DACA012824	0.6809	0.0221	0.7412	0.0213		CP_B04g00643;DACA003450	0.1043	0.0216	0.1287	0.0199		CP_A01g00763;CP_B11g01507	0.0499	0.018	0.0619	0.0168		DACA014962;DACA023444	0.7044	0.0503	0.6942	0.0495		CP_B11g01895;CP_B15g00820	0.3235	0.1155	0.3635	0.1103		CP_A01g00945;CP_A09g01235	0.4188	0.0549	0.4821	0.0517		Os01g0874900;Os05g0429000	1.031	0.1706	0.8918	0.1732		CP_A01g00534;CP_B11g01794	0.3222	0.0645	0.1725	0.0741
CP_A01g01943;DACA012826	0.1591	0.0102	0.1972	0.0095		CP_B04g00644;DACA003449	0.2093	0.1318	0.1744	0.1381		CP_A01g00764;CP_B11g01506	0.0702	0.0617	0.0704	0.0615		DACA014958;DACA023639	0.8724	0.0979	0.46	0.1081		CP_B11g01897;CP_B15g00824	0.5789	0.0677	0.5214	0.0679		CP_A01g00946;CP_A09g01236	0.4519	0.003	0.4545	0.003		Os01g0875300;Os05g0428400	1.1853	0.1441	0.4417	0.1651		CP_A01g00535;CP_B11g01792	0.0889	0.0464	0.1144	0.0423
CP_A01g01949;DACA012834	1.1735	0.0259	0.2239	0.0313		CP_B04g00645;DACA003448	0.0863	0.0102	0.1102	0.0093		CP_A01g00766;CP_B11g01505	0.0586	0.0016	0.0694	0.0015		DACA014954;DACA023638	0.9257	0.1741	0.7432	0.1765		CP_B11g01902;CP_B15g00829	1.2037	0.2541	0.6828	0.2791		CP_A01g00947;CP_A09g01237	0.5764	0.0721	0.5766	0.0706		Os01g0875700;Os05g0427900	3.7285	1.607	-1	1.3892		CP_A01g00536;CP_B11g01791	0.2033	0.0219	0.2091	0.0215
CP_A01g01965;DACA012842	0.4264	0.0074	0.3568	0.0076		CP_B04g00646;DACA003447	0.0533	0.0121	0.0645	0.0113		CP_A01g00767;CP_B11g01504	0.0701	0.0363	0.0913	0.0328		DACA014947;DACA020336	0.2742	0.0255	0.3588	0.0231		CP_B11g01905;CP_B15g00834	0.5791	0.0024	0.6372	0.0023		CP_A01g00952;CP_A09g01241	0.8825	0.0306	0.7416	0.0308		Os01g0876500;Os05g0427300	0.4937	0.1476	0.5278	0.1436		CP_A01g00537;CP_B11g01790	0.0545	0.0132	0.0685	0.0122
CP_A01g02029;DACA022469	0.6182	0.0686	0.3981	0.0737		CP_B04g00648;DACA003445	0.0852	0.0293	0.1038	0.0272		CP_A01g00768;CP_B11g01503	0.0613	0.0114	0.0772	0.0105		DACA014946;DACA020335	0.4549	0.0572	0.4833	0.0549		CP_B11g01907;CP_B15g00809	0.7313	0.1915	0.6377	0.1936		CP_A01g00956;CP_A09g01242	0.9697	0.2087	0.7171	0.2128		Os01g0877400;Os05g0427200	3.7326	0.1146	0.5484	0.1358		CP_A01g00538;CP_B11g01787	0.0804	0.0123	0.0712	0.0127
CP_A01g02040;DACA022463	0.7175	0.0582	1.0496	0.0514		CP_B04g00649;DACA003444	0.0851	0.0283	0.0837	0.0283		CP_A01g00769;CP_B11g01501	0.1052	0.0183	0.1081	0.0181		DACA014944;DACA020334	1.4511	0.1619	0.8582	0.167		CP_B11g01912;CP_B15g00804	0.3639	0.1494	0.3865	0.1464		CP_A01g00957;CP_A09g01243	0.4106	0.0661	0.3628	0.0669		Os01g0877900;Os05g0426900	2.5404	0.3115	0.6812	0.3576		CP_A01g00539;CP_B11g01786	0.0451	0.0104	0.05	0.01
CP_A01g02041;DACA022462	1.1559	0.0402	0.6736	0.0425		CP_B04g00650;DACA003442	0.0521	0.0166	0.0605	0.0157		CP_A01g00770;CP_B11g01500	0.0486	0.0292	0.0606	0.027		DACA014943;DACA020333	3.1715	0.8567	1.3896	0.8533		CP_B11g01913;CP_B15g00803	0.5165	0.1256	0.5187	0.1221		CP_A01g00958;CP_A09g01244	1.6649	0.3039	1.3228	0.3085		Os01g0878000;Os05g0426800	1.0006	0.2791	0.5134	0.3193		CP_A01g00540;CP_B11g01784	0.2725	0.0593	0.2422	0.0604
CP_A01g02046;DACA010910	0.7087	0.0921	0.5176	0.0967		CP_B04g00651;DACA003441	0.1005	0.057	0.1052	0.0561		CP_A01g00771;CP_B11g01499	0.0951	0.0378	0.1122	0.0358		DACA014942;DACA020331	0.8668	0.1258	0.4927	0.1377		CP_B11g01918;CP_B15g00800	0.508	0.0856	0.4405	0.0869		CP_A01g00959;CP_A09g01245	0.464	0.1155	0.5639	0.109		Os01g0880200;Os05g0426400	0.9566	0.2387	0.9019	0.2373		CP_A01g00541;CP_B11g01782	0.1448	0.0236	0.0702	0.0276
CP_A01g02142;DACA011031	0.474	0.0478	0.4769	0.0469		CP_B04g00652;DACA003438	0.0528	0.0097	0.0567	0.0095		CP_A01g00772;CP_B11g01498	0.2733	0.1172	0.27	0.117		DACA014941;DACA020327	0.5274	0.2082	0.5927	0.1953		CP_B11g01920;CP_B15g00799	0.3058	0.0669	0.3114	0.0659		CP_A01g00961;CP_A09g01248	2.1755	0.2386	0.7632	0.2697		Os01g0880400;Os05g0426300	0.9728	0.1687	1.006	0.1655		CP_A01g00543;CP_B11g01780	0.0915	0.0022	0.1003	0.0022
CP_A01g02145;DACA011038	0.4453	0.0763	0.4506	0.0746		CP_B04g00653;DACA003437	0.054	0.0061	0.0575	0.0059		CP_A01g00773;CP_B11g01497	0.0475	0.0099	0.048	0.0098		DACA014936;DACA020324	0.6986	0.1188	0.5902	0.1204		CP_B11g01924;CP_B15g00795	0.4946	0.1512	0.5786	0.1436		CP_A01g00970;CP_A09g01254	0.2838	0.0256	0.3989	0.023		Os01g0881100;Os05g0426100	2.231	0.3127	0.491	0.3785		CP_A01g00544;CP_B11g01779	0.0786	0.0149	0.0952	0.0139
CP_A01g02150;DACA011047	0.4016	0.0364	0.4235	0.0354		CP_B04g00654;DACA003436	0.0592	0.025	0.0672	0.0239		CP_A01g00773;CP_B11g01508	0.0353	0.0069	0.0418	0.0065		DACA014935;DACA020322	0.4489	0.0818	0.4648	0.0795		CP_B11g01927;CP_B15g00794	0.3238	0.0118	0.2889	0.0121		CP_A01g00972;CP_A09g01255	1.805	0.0053	0.8522	0.0057		Os01g0881300;Os05g0426000	2.2764	0.1496	0.4641	0.1762		CP_A01g00545;CP_B11g01777	0.1013	0.0317	0.1013	0.0316
CP_A01g02160;DACA011067	0.4677	0.1175	0.4621	0.1156		CP_B04g00659;DACA003426	0.0525	0.0122	0.0559	0.0119		CP_A01g00774;CP_B11g01496	0.2473	0.0798	0.2574	0.0781		DACA003103;DACA018735	0.5994	0.1651	0.5867	0.1633		CP_B11g01928;CP_B15g00791	2.9407	0.6413	1.9103	0.6467		CP_A01g00975;CP_A09g01257	0.2365	0.0237	0.3221	0.0213		Os01g0881900;Os05g0425700	0.9359	0.1589	0.9926	0.153		CP_A01g00547;CP_B11g01775	0.0615	0.0238	0.0672	0.023
CP_A01g02163;DACA011070	0.4851	0.0567	0.4898	0.0554		CP_B04g00660;DACA003424	0.0601	0.0105	0.0641	0.0103		CP_A01g00774;CP_B11g01510	0.1471	0.0844	0.1588	0.0821		DACA003104;DACA018733	0.5143	0.1135	0.5405	0.1098		CP_B11g01929;CP_B15g00790	0.6616	0.1246	0.4659	0.1328		CP_A01g00975;CP_A09g01277	0.2309	0.0293	0.3223	0.0261		Os01g0882300;Os05g0424800	0.5118	0.0662	0.6134	0.0623		CP_A01g00548;CP_B11g01774	0.1558	0.011	0.1079	0.0119
CP_A01g02164;DACA011072	0.5296	0.0709	0.5124	0.07		CP_B04g00661;DACA003423	0.0326	0.0191	0.0376	0.0181		CP_A01g00776;CP_B11g01493	0.0955	0.0074	0.113	0.007		DACA003105;DACA018732	0.4357	0.2276	0.5318	0.2084		CP_B11g01937;CP_B15g00781	1.1561	0.2574	0.9594	0.2588		CP_A01g00975;CP_A09g01295	0.2378	0.0236	0.3222	0.0213		Os01g0882800;Os05g0424000	2.1136	0.0862	0.3356	0.1052		CP_A01g00549;CP_B11g01773	0.1343	0.0643	0.1295	0.0649
CP_A01g02174;DACA011092	1.2872	0.1215	0.7756	0.1279		CP_B04g00662;DACA003422	0.056	0.0188	0.0715	0.0172		CP_A01g00777;CP_B11g01492	0.0476	0.0214	0.0542	0.0204		DACA003113;DACA018725	0.7742	0.0918	0.4625	0.1011		CP_B11g01938;CP_B15g00780	0.4832	0.1266	0.5809	0.1174		CP_A01g00977;CP_A09g01259	0.4004	0.2265	0.4445	0.216		Os01g0883000;Os05g0423500	1.494	0.2289	0.3862	0.2818		CP_A01g00554;CP_B11g01770	0.0422	0.0112	0.0507	0.0105
CP_A01g02182;DACA011099	0.5338	0.0784	0.6008	0.0724		CP_B04g00663;DACA003421	0.0356	0.0085	0.0405	0.0081		CP_A01g00778;CP_B11g01490	0.4235	0.2868	0.4171	0.2837		DACA003114;DACA018723	0.414	0.05	0.452	0.0481		CP_B11g01941;CP_B15g00770	1.4578	0.174	0.6699	0.1883		CP_A01g00979;CP_A09g01260	0.8389	0.1171	0.6449	0.12		Os01g0883100;Os05g0423400	2.1839	0.0905	0.6619	0.1003		CP_A01g00556;CP_B11g01768	0.1548	0.1144	0.1593	0.1131
CP_A01g02187;DACA011105	0.2468	0.0282	0.2746	0.0269		CP_B04g00664;DACA003420	0.4166	0.2916	0.4016	0.2916		CP_A01g00779;CP_B11g01489	3.0994	1.6002	3.4557	1.5768		DACA003125;DACA024007	0.8103	0.2578	0.7136	0.2557		CP_B11g01942;CP_B15g00767	0.395	0.132	0.463	0.1233		CP_A01g00987;CP_A09g01263	1.0092	0.1027	0.724	0.1061		Os01g0883200;Os05g0422600	1.2121	0.3325	1.099	0.3222		CP_A01g00559;CP_B11g01766	0.1568	0.0301	0.1281	0.0315
CP_A01g02205;DACA011117	0.5194	0.003	0.5702	0.0029		CP_B04g00666;DACA003419	2.8715	1.1192	-1	1.1681		CP_A01g00780;CP_B11g01488	0.748	0.3111	0.54	0.3268		DACA003126;DACA018694	0.3617	0.0894	0.5073	0.0799		CP_B11g01944;CP_B15g00755	0.4003	0.0453	0.4157	0.0442		CP_A01g00988;CP_A09g01269	1.3208	0.2313	0.4255	0.2726		Os01g0883800;Os05g0422050	2.1323	0.2409	0.4498	0.2911		CP_A01g00560;CP_B11g01764	0.0365	0.0294	0.0541	0.0255
CP_A01g02218;DACA011136	0.5107	0.0786	0.5868	0.0748		CP_B04g00667;DACA003418	0.0716	0.0281	0.0722	0.0279		CP_A01g00781;CP_B11g01487	0.1471	0.0448	0.1369	0.0455		DACA003132;DACA024013	1.1558	0.1405	0.2474	0.1714		CP_B11g01945;CP_B15g00486	0.5492	0.0851	0.6079	0.081		CP_A01g00993;CP_A09g01274	0.3103	0.0487	0.3494	0.0465		Os01g0885000;Os05g0420600	0.9047	0.144	0.6895	0.1497		CP_A01g00561;CP_B11g01763	0.0822	0.0153	0.0976	0.0143
CP_A01g02313;DACA011796	0.0459	0.0037	0.0501	0.0036		CP_B04g00668;DACA003417	0.0578	0.0284	0.06	0.028		CP_A01g00782;CP_B11g01476	0.0626	0.0079	0.0728	0.0075		DACA003132;DACA018684	1.1558	0.1405	0.2474	0.1714		CP_B11g01946;CP_B15g00490	1.8104	0.5421	1.0028	0.5688		CP_A01g01030;CP_A09g01329	0.5276	0.0922	0.5751	0.0886		Os01g0885300;Os05g0420500	1.3183	0.5298	1.3274	0.526		CP_A01g00563;CP_B11g01761	0.2363	0.0309	0.1417	0.0347
CP_A01g02314;DACA011797	0.0309	0.0195	0.0291	0.0198		CP_B04g00669;DACA003416	0.134	0.0114	0.1017	0.0121		CP_A01g00783;CP_B11g01475	0.1997	0.0284	0.1146	0.0323		DACA003135;DACA018671	3.5162	0.1092	0.9534	0.1161		CP_B11g01947;CP_B15g00493	3.407	1.1741	-1	1.1339		CP_A01g01041;CP_A09g01319	0.9066	0.084	0.44	0.0947		Os01g0886000;Os05g0420200	1.0736	0.3014	0.9288	0.2999		CP_A01g00564;CP_B11g01760	0.2296	0.1355	0.2124	0.1371
CP_A01g02315;DACA011798	0.0167	0.0491	0.0188	0.0468		CP_B04g00670;DACA003415	0.0457	0.0195	0.0525	0.0185		CP_A01g00784;CP_B11g01474	0.0408	0.0102	0.06	0.0088		DACA003143;DACA024061	1.4758	0.1331	0.5588	0.1492		CP_B11g01948;CP_B15g00494	0.2648	0.0471	0.3318	0.043		CP_A01g01041;CP_A09g01334	0.9071	0.0841	0.44	0.0947		Os01g0886300;Os05g0419500	0.696	0.0756	0.7079	0.0732		CP_A01g00566;CP_B11g01759	0.0834	0.0138	0.093	0.0132
CP_A01g02317;DACA011800	0.0454	0.0268	0.0537	0.0252		CP_B04g00672;DACA003414	0.2356	0.1133	0.2389	0.1122		CP_A01g00785;CP_B11g01473	0.0412	0.0095	0.0423	0.0094		DACA003144;DACA024062	0.821	0.0313	0.4341	0.0338		CP_B11g01949;CP_B15g00504	0.4104	0.0694	0.4469	0.0667		CP_A01g01048;CP_A09g01343	2.1388	0.375	1.0087	0.4046		Os01g0887700;Os05g0419100	1.0645	0.0751	1.0129	0.0728		CP_A01g00567;CP_B11g01758	0.1978	0.0637	0.2055	0.0626
CP_A01g02318;DACA011801	0.0205	0.0055	0.0229	0.0053		CP_B04g00674;DACA003413	0.0663	0.0343	0.0741	0.0331		CP_A01g00786;CP_B11g01472	0.1684	0.0593	0.1761	0.0583		DACA003151;DACA020270	0.4132	0.1804	0.6252	0.1526		CP_B11g01951;CP_B15g00507	0.3068	0.0759	0.3306	0.0736		CP_A01g01053;CP_A09g01340	0.7542	0.3457	0.4407	0.383		Os01g0888300;Os05g0418800	1.7104	0.4044	0.6742	0.4655		CP_A01g00569;CP_B11g01757	0.3439	0.2579	0.3437	0.2561
CP_A01g02319;DACA011803	0.0573	0.0138	0.0501	0.0143		CP_B04g00675;DACA003412	0.0681	0.0264	0.0756	0.0254		CP_A01g00787;CP_B11g01471	0.0407	0.015	0.0567	0.0134		DACA003159;DACA020259	0.7524	0.3065	0.8996	0.2887		CP_B11g01952;CP_B15g00497	1.0026	0.303	0.7854	0.3155		CP_A01g01054;CP_A09g01346	2.0484	0.5536	1.266	0.5497		Os01g0888600;Os05g0418100	1.2701	0.1893	1.1715	0.1822		CP_A01g00573;CP_B11g01755	0.0503	0.01	0.0495	0.01
CP_A01g02320;DACA011804	0.0561	0.0158	0.0542	0.0159		CP_B04g00676;DACA003409	0.1025	0.0188	0.0879	0.0196		CP_A01g00788;CP_B11g01470	0.0712	0.0151	0.0772	0.0146		DACA014913;DACA014379	0.5995	0.1442	0.6503	0.1392		CP_B11g01955;CP_B15g00478	0.4243	0.1264	0.4787	0.1191		CP_A01g01055;CP_A09g01347	1.4601	1.0226	2.0455	0.8909		Os01g0888900;Os05g0417500	2.8578	0.4894	0.6695	0.5975		CP_A01g00575;CP_B11g01742	0.1156	0.0464	0.1239	0.0453
CP_A01g02322;DACA011805	2.1677	1.6589	-1	1.4058		CP_B04g00677;DACA003407	0.0679	0.0141	0.0681	0.0141		CP_A01g00791;CP_B11g01468	0.1895	0.0058	0.1598	0.0061		DACA014904;DACA014381	0.9375	0.3572	0.8694	0.3573		CP_B11g01964;CP_B15g00469	2.8637	0.2028	0.8063	0.2226		CP_A01g01058;CP_A09g01351	0.8486	0.0676	0.3698	0.075		Os01g0889400;Os05g0417000	1.9111	0.1588	0.293	0.1944		CP_A01g00576;CP_B11g01741	0.4711	0.1935	0.3923	0.2007
CP_A01g02323;DACA011806	0.4504	0.1925	0.2777	0.2163		CP_B04g00678;DACA003405	0.121	0.0301	0.0641	0.0348		CP_A01g00794;CP_B11g01464	0.5611	0.3441	0.5423	0.3412		DACA014900;DACA014361	0.7183	0.0418	0.6073	0.0416		CP_B11g01966;CP_B15g00466	0.705	0.1091	0.4318	0.121		CP_A01g01060;CP_A09g01352	0.6024	0.4636	0.8116	0.4097		Os01g0891000;Os05g0415700	0.9665	0.1788	1.0108	0.1695		CP_A01g00577;CP_B11g01740	0.075	0.0056	0.0674	0.0057
CP_A01g02325;DACA011807	3.9256	1.5197	2.0494	1.6318		CP_B04g00679;DACA003404	0.6104	0.3943	0.5327	0.3972		CP_A01g00797;CP_B11g01463	0.1026	0.0172	0.0989	0.0173		DACA014899;DACA014362	0.3267	0.0477	0.3496	0.0464		CP_B11g01967;CP_B15g00464	0.9046	0.1391	0.3694	0.1645		CP_A01g01062;CP_A09g01354	0.3799	0.1386	0.29	0.1454		Os01g0930800;Os05g0366000	1.9903	0.3762	1.7582	0.3613		CP_A01g00578;CP_B11g01739	0.1013	0.0355	0.0991	0.0357
CP_A01g02329;DACA011809	0.3942	0.144	0.2418	0.1605		CP_B04g00681;DACA003401	0.1312	0.0551	0.1426	0.0534		CP_A01g00799;CP_B11g01462	0.2629	0.1762	0.2755	0.173		DACA014898;DACA014365	1.295	0.353	1.1463	0.3493		CP_B11g01968;CP_B15g00463	1.1965	0.1189	0.4004	0.1363		CP_A01g01063;CP_A09g01355	0.4103	0.1053	0.4658	0.0998		Os01g0931400;Os05g0367400	0.9366	0.1332	0.7901	0.1336		CP_A01g00579;CP_B11g01738	0.1176	0.0318	0.1272	0.0308
CP_A01g02331;DACA011810	0.0865	0.0366	0.0867	0.0364		CP_B04g00682;DACA003400	0.2141	0.0342	0.1765	0.0353		CP_A01g00801;CP_B11g01461	0.0403	0.0111	0.0492	0.0103		DACA014895;DACA014367	0.4927	0.1153	0.4376	0.1166		CP_B11g01969;CP_B15g00462	0.526	0.0535	0.5037	0.0534		CP_A01g01067;CP_A09g01358	1.1902	0.3126	1.0463	0.3075		Os01g0933200;Os05g0368600	1.7438	0.483	1.3958	0.4936		CP_A01g00580;CP_B11g01737	0.1132	0.0176	0.0822	0.0191
CP_A01g02332;DACA011811	0.1516	0.0862	0.1292	0.0898		CP_B04g00683;DACA003399	0.0431	0.024	0.0416	0.0243		CP_A01g00802;CP_B11g01460	0.049	0.0147	0.0507	0.0145		DACA014888;DACA014371	0.6016	0.2147	0.4089	0.2272		CP_B11g01971;CP_B15g00461	3.2528	0.3935	2.0686	0.3991		CP_A01g01068;CP_A09g01360	0.4479	0.018	0.4575	0.0176		Os01g0934100;Os05g0370300	3.9139	1.1932	1.2874	1.521		CP_A01g00581;CP_B11g01736	0.0387	0.0253	0.0397	0.025
CP_A01g02334;DACA011813	0.1043	0.0654	0.1134	0.0636		CP_B04g00684;DACA003398	0.0435	0.0158	0.0525	0.0147		CP_A01g00803;CP_B11g01459	0.1778	0.0754	0.1188	0.0837		DACA021126;DACA003330	0.6651	0.0839	0.73	0.0798		CP_B11g01972;CP_B15g00459	1.2391	0.2469	0.5517	0.2796		CP_A01g01076;CP_A09g01363	0.8289	0.2125	0.8848	0.2024		Os01g0935800;Os05g0371600	1.1292	0.2326	1.8729	0.2178		CP_A01g00583;CP_B11g01734	0.0463	0.0129	0.0488	0.0127
CP_A01g02336;DACA011814	0.1483	0.085	0.1503	0.084		CP_B04g00685;DACA003397	0.7145	0.3709	0.6258	0.378		CP_A01g00804;CP_B11g01458	0.1628	0.0527	0.1059	0.0586		DACA021125;DACA003324	0.3821	0.1452	0.3922	0.1413		CP_B11g01973;CP_B15g00457	0.4674	0.054	0.5084	0.0519		CP_A01g01079;CP_A09g01366	4.2214	0.4037	-1	0.3907		Os01g0935900;Os05g0372000	0.6816	0.2274	0.7927	0.215		CP_A01g00584;CP_B11g01733	0.0433	0.0203	0.0543	0.0188
CP_A01g02338;DACA011815	0.1088	0.0115	0.0734	0.0126		CP_B04g00686;DACA003396	0.1775	0.0932	0.1907	0.0904		CP_A01g00805;CP_B11g01456	0.175	0.023	0.1285	0.0245		DACA021119;DACA003320	0.2665	0.0623	0.2708	0.0616		CP_B11g01974;CP_B15g00455	2.0652	0.852	1.7145	0.8472		CP_A01g01083;CP_A09g01367	0.7041	0.2089	0.5997	0.2135		Os01g0936100;Os05g0372100	0.8207	0.0933	0.7899	0.0914		CP_A01g00586;CP_B11g01732	0.078	0.0173	0.081	0.017
CP_A01g02339;DACA011816	0.1372	0.0763	0.1339	0.0766		CP_B04g00687;DACA003395	0.1224	0.0672	0.1449	0.0635		CP_A01g00806;CP_B11g01455	0.2731	0.0781	0.2186	0.0822		DACA021118;DACA003319	2.3341	0.9396	2.251	0.913		CP_B11g01977;CP_B15g00447	0.364	0.0945	0.385	0.0921		CP_A01g01085;CP_A09g01369	0.9868	0.0844	0.4657	0.0936		Os01g0936200;Os05g0372400	0.9716	0.1397	0.9434	0.1382		CP_A01g00587;CP_B11g01731	0.2073	0.0761	0.1396	0.0836
CP_A01g02341;DACA011818	0.023	0.0077	0.0239	0.0076		CP_B04g00688;DACA003392	0.148	0.0672	0.1405	0.068		CP_A01g00807;CP_B11g01454	0.5141	0.3392	0.4375	0.3497		DACA020396;DACA003360	0.6918	0.0953	0.638	0.094		CP_B11g01982;CP_B15g00441	3.0187	0.9012	0.9336	1.0609		CP_A01g01093;CP_A09g01381	0.5294	0.0935	0.4542	0.0952		Os01g0936800;Os05g0373000	0.88	0.3294	0.9619	0.315		CP_A01g00589;CP_B11g01730	0.1189	0.0045	0.0716	0.005
CP_A01g02342;DACA011819	0.0302	0.0114	0.0329	0.0111		CP_B04g00690;DACA003391	0.0503	0.0036	0.0582	0.0034		CP_A01g00808;CP_B11g01453	0.1187	0.0216	0.1215	0.0213		DACA020398;DACA003361	0.4631	0.0167	0.4129	0.0169		CP_B11g01986;CP_B15g00440	0.3789	0.065	0.4651	0.0607		CP_A01g01106;CP_A09g01388	0.5042	0.099	0.5466	0.0954		Os01g0938200;Os05g0373400	0.7615	0.1147	0.7915	0.1112		CP_A01g00591;CP_B11g01727	0.0647	0.0183	0.0765	0.0174
CP_A01g00079;DACA019196	0.201	0.1456	0.1827	0.1489		CP_B04g00692;DACA003390	0.0569	0.0121	0.0619	0.0117		CP_A01g00809;CP_B11g01452	0.0538	0.0079	0.0568	0.0078		DACA020402;DACA003356	0.6017	0.1373	0.6096	0.1339		CP_B11g01991;CP_B15g00429	0.3261	0.0749	0.3657	0.0716		CP_A01g01110;CP_A09g01390	0.6115	0.2782	0.5789	0.2761		Os01g0938600;Os05g0373500	0.8724	0.207	0.9654	0.1971		CP_A01g00592;CP_B11g01726	0.1012	0.0148	0.1265	0.0137
CP_A01g00080;DACA019195	0.2399	0.1738	0.2302	0.1747		CP_B04g00693;DACA003389	0.0643	0.0059	0.0707	0.0057		CP_A01g00810;CP_B11g01451	0.0596	0	0.0612	0		DACA020403;DACA003355	0.4762	0.0723	0.4796	0.0712		CP_B11g01993;CP_B15g00424	1.1362	0.3711	0.9465	0.3745		CP_A01g01116;CP_A09g01397	0.3463	0.0727	0.332	0.0729		Os01g0938900;Os05g0373700	1.1601	0.0773	0.8142	0.0808		CP_A01g00593;CP_B11g01725	0.1523	0.0139	0.1505	0.0139
CP_A01g00081;DACA019194	0.1245	0.0324	0.0763	0.0362		CP_B04g00694;DACA003388	0.0208	0.0028	0.0277	0.0026		CP_A01g00811;CP_B11g01450	0.0813	0.012	0.0775	0.0121		DACA020404;DACA003352	0.349	0.1199	0.4245	0.1115		CP_B11g01994;CP_B15g00423	0.3916	0.0396	0.4701	0.0372		CP_A01g01119;CP_A09g01398	0.6978	0.181	0.7437	0.1715		Os01g0939500;Os05g0373900	1.6874	0.1021	1.18	0.1006		CP_A01g00595;CP_B11g01724	0.1063	0.0265	0.0887	0.0278
CP_A01g00084;DACA019191	0.1242	0.0353	0.1001	0.0369		CP_B04g00696;DACA003409	0.2636	0.172	0.2759	0.1689		CP_A01g00812;CP_B11g01449	0.6361	0.5155	0.5377	0.5371		DACA020413;DACA003350	0.376	0.0932	0.4107	0.0893		CP_B11g01996;CP_B15g00422	0.6379	0.2033	0.6937	0.1943		CP_A01g01123;CP_A09g01399	1.5659	0.0596	0.8982	0.0607		Os01g0940000;Os05g0374200	1.4299	0.1536	1.1434	0.1491		CP_A01g00596;CP_B11g01723	0.0492	0.0234	0.0489	0.0233
CP_A01g00085;DACA019190	0.04	0.019	0.0438	0.0184		CP_B04g00698;DACA003386	0.1085	0.0509	0.1242	0.0484		CP_A01g00814;CP_B11g01447	0.1463	0.0079	0.1247	0.0081		DACA020157;DACA003360	0.6985	0.0864	0.5942	0.0872		CP_B11g01999;CP_B15g00421	0.5063	0.1549	0.5004	0.1521		CP_A01g01125;CP_A09g01400	1.4891	0.1111	1.0841	0.1154		Os01g0949500;Os05g0380900	1.4812	0.1798	0.3001	0.2219		CP_A01g00599;CP_B11g01713	0.8402	0.7879	0.8577	0.7553
CP_A01g00086;DACA019186	0.0347	0.0143	0.0373	0.014		CP_B04g00699;DACA003385	0.0533	0.0155	0.0706	0.0139		CP_A01g00815;CP_B11g01446	0.0635	0.0077	0.0727	0.0073		DACA020142;DACA003359	0.4204	0.1545	0.4641	0.1468		CP_B11g02000;CP_B15g00420	0.3297	0.0045	0.3489	0.0044		CP_A01g01131;CP_A09g01401	0.5004	0.0709	0.5005	0.0695		Os01g0950700;Os05g0381700	1.8278	0.8658	3.6581	0.8087		CP_A01g00600;CP_B11g01715	0.1817	0.0663	0.2249	0.0602
CP_A01g00087;DACA019185	0.0435	0.0098	0.048	0.0094		CP_B04g00700;DACA003384	0.0699	0.0025	0.078	0.0025		CP_A01g00816;CP_B11g01445	0.1381	0.0265	0.1496	0.0259		DACA007343;DACA016905	0.4012	0.1612	0.4537	0.1541		CP_B11g02001;CP_B15g00419	0.4909	0.0123	0.5601	0.0117		CP_A01g01133;CP_A09g01402	0.4169	0.0921	0.4558	0.0891		Os01g0951100;Os05g0382000	1.0931	0.2723	1.0952	0.2626		CP_A01g00602;CP_B11g01706	0.1203	0.0568	0.14	0.0535
CP_A01g00088;DACA019184	0.0752	0	0.0907	0		CP_B04g00701;DACA003383	0.1709	0.0182	0.1695	0.018		CP_A01g00817;CP_B11g01442	0.0639	0.0179	0.0765	0.0167		DACA007349;DACA016891	0.4448	0.1051	0.4665	0.1022		CP_B11g02002;CP_B15g00418	0.4421	0.1536	0.4837	0.1471		CP_A01g01144;CP_A09g01410	0.3926	0.1313	0.4172	0.1269		Os01g0951500;Os05g0382500	2.7548	1.1313	-1	1.0033		CP_A01g00604;CP_B11g01703	0.1259	0.0193	0.0696	0.022
CP_A01g00089;DACA019182	0.1048	0.021	0.1192	0.0201		CP_B04g00702;DACA003382	0.0623	0.0288	0.0698	0.0276		CP_A01g00819;CP_B11g01441	0.2895	0.0293	0.2373	0.0302		DACA007352;DACA016890	0.429	0.18	0.4616	0.1751		CP_B11g02003;CP_B15g00414	1.9565	0.429	1.5136	0.4342		CP_A01g01145;CP_A09g01411	0.3077	0.1189	0.3556	0.112		Os01g0951800;Os05g0383000	0.8477	0.1299	0.8829	0.1265		CP_A01g00605;CP_B11g01700	0.0936	0.0634	0.0956	0.0629
CP_A01g00090;DACA019181	0.0641	0.0178	0.0814	0.0162		CP_B04g00703;DACA003381	0.0685	0.0178	0.0752	0.0172		CP_A01g00820;CP_B11g01440	0.0249	0.0133	0.03	0.0124		DACA007355;DACA016911	0.8571	0.1683	0.6284	0.1759		CP_B11g02008;CP_B15g00411	0.8256	0.0428	0.5084	0.0453		CP_A01g01147;CP_A09g01402	0.3233	0.06	0.375	0.0568		Os01g0952300;Os05g0384800	0.8719	0.0766	0.7659	0.0762		CP_A01g00606;CP_B11g01699	0.0524	0.0108	0.063	0.0101
CP_A01g00091;DACA019180	0.074	0.0158	0.0625	0.0165		CP_B04g00705;DACA003380	0.1538	0.0444	0.1769	0.0418		CP_A01g00821;CP_B11g01439	0.0685	0.0382	0.0728	0.0373		DACA007358;DACA016917	0.3255	0.0604	0.3684	0.0574		CP_B11g02009;CP_B15g00409	0.5677	0.1225	0.5656	0.1211		CP_A01g01159;CP_A09g01410	0.3926	0.1313	0.4172	0.1269		Os01g0952900;Os05g0385400	1.3859	0.2651	0.3487	0.3332		CP_A01g00609;CP_B11g01692	0.1872	0.0247	0.1556	0.0257
CP_A01g00092;DACA019179	0.1404	0.0081	0.0854	0.009		CP_B04g00706;DACA003379	0.1453	0.0177	0.1053	0.0192		CP_A01g00823;CP_B11g01434	0.1333	0.0741	0.1194	0.0759		DACA007364;DACA023689	0.8219	0.1183	0.518	0.126		CP_B11g02010;CP_B15g00408	0.3977	0.061	0.399	0.0602		CP_A01g01160;CP_A09g01411	0.2677	0.0947	0.3175	0.0886		Os01g0954500;Os05g0386201	1.7334	0.1475	0.5169	0.1732		CP_A01g00613;CP_B11g01694	0.2779	0.1187	0.3763	0.1041
CP_A01g00093;DACA019178	0.0529	0.0136	0.0544	0.0135		CP_B04g00707;DACA003378	0.0467	0.0171	0.0551	0.0162		CP_A01g00824;CP_B11g01433	0.0953	0.0736	0.104	0.0714		DACA007368;DACA016561	1.5046	0.1333	1.1294	0.1343		CP_B11g02012;CP_B15g00404	1.795	0.361	1.9844	0.3575		CP_A01g01161;CP_A09g01412	0.7032	0.176	0.3504	0.1996		Os01g0957000;Os05g0388400	1.2602	0.1046	1.1515	0.1055		CP_A01g00614;CP_B11g01691	0.0892	0.0138	0.0828	0.014
CP_A01g00094;DACA019177	0.1	0.0283	0.0735	0.0309		CP_B04g00709;DACA003377	0.0829	0.0165	0.0832	0.0164		CP_A01g00825;CP_B11g01432	0.0793	0.0105	0.0904	0.01		DACA007369;DACA016563	0.4953	0.0987	0.408	0.1009		CP_B11g02014;CP_B15g00369	0.7376	0.551	0.8034	0.5194		CP_A01g01162;CP_A09g01416	0.4607	0.1773	0.5114	0.1689		Os01g0957200;Os05g0388600	0.6006	0.17	0.6849	0.162		CP_A01g00615;CP_B11g01690	0.0704	0.0108	0.0895	0.0099
CP_A01g00095;DACA019175	0.175	0.0016	0.0583	0.0019		CP_B04g00710;DACA003375	0.2348	0.1945	0.2637	0.187		CP_A01g00826;CP_B11g01431	0.6086	0.3416	0.4547	0.3662		DACA007377;DACA016567	1.5324	0.1275	0.4947	0.1468		CP_B11g02014;CP_B15g00401	0.7376	0.551	0.8034	0.5194		CP_A01g01166;CP_A09g01422	0.4978	0.0662	0.4378	0.0666		Os01g0958000;Os05g0389700	1.3164	0.0672	0.9252	0.0687		CP_A01g00616;CP_B11g01688	0.3522	0.0955	0.2593	0.101
CP_A01g00099;DACA019170	0.0976	0.0397	0.095	0.04		CP_B04g00711;DACA003374	0.0989	0.0311	0.1086	0.0299		CP_A01g00827;CP_B11g01429	0.0311	0.0075	0.039	0.0069		DACA007378;DACA016568	0.3136	0.0921	0.3314	0.0905		CP_B11g02016;CP_B15g00397	0.5024	0.1291	0.5569	0.1218		CP_A01g01168;CP_A09g01425	0.9177	0.2452	0.8479	0.242		Os01g0962300;Os05g0106100	3.2165	0.08	0.6951	0.0939		CP_A01g00617;CP_B11g01684	0.1651	0.0056	0.1568	0.0056
CP_A01g00100;DACA019169	0.0678	0.0067	0.073	0.0065		CP_B04g00714;DACA003373	0.0677	0.0624	0.0787	0.059		CP_A01g00828;CP_B11g01428	0.0808	0.0043	0.1066	0.0039		DACA007379;DACA016569	4.7565	0.2215	2.2936	0.2252		CP_B11g02020;CP_B15g00394	1.0282	0.351	0.6945	0.3702		CP_A01g02313;CP_A09g01455	0.405	0.1019	0.3174	0.1066		Os01g0964800;Os05g0106700	0.9118	0.0766	0.6823	0.0782		CP_A01g00618;CP_B11g01683	0.1316	0.0023	0.108	0.0024
CP_A01g00101;DACA019168	0.0913	0.0324	0.0925	0.0321		CP_B04g00715;DACA003372	0.2287	0.1375	0.2316	0.1364		CP_A01g00829;CP_B11g01424	0.4999	0.2375	0.5406	0.2292		DACA007381;DACA016573	0.9022	0.1564	0.5904	0.1679		CP_B11g02021;CP_B15g00393	0.6455	0.2908	0.7324	0.2717		CP_A01g02314;CP_A09g01452	0.7854	0.1683	0.634	0.1743		Os01g0966100;Os05g0107600	0.8525	0.11	0.9895	0.1039		CP_A01g00619;CP_B11g01682	0.0457	0.0143	0.0536	0.0136
CP_A01g00103;DACA019167	0.0567	0.0145	0.0672	0.0137		CP_B04g00717;DACA003368	0.1794	0.012	0.13	0.013		CP_A01g00830;CP_B11g01413	0.0362	0.0176	0.0395	0.017		DACA007382;DACA016576	0.2694	0.0835	0.3032	0.0801		CP_B11g02022;CP_B15g00392	0.6138	0.073	0.5472	0.0742		CP_A01g02317;CP_A09g01443	0.3946	0.0659	0.4263	0.0635		Os01g0967100;Os05g0107300	0.8603	0.3057	0.8358	0.2971		CP_A01g00620;CP_B11g01681	0.1291	0.0341	0.1278	0.0341
CP_A01g00104;DACA019163	0.0509	0.018	0.0556	0.0175		CP_B04g00718;DACA003367	0.0323	0.0093	0.0371	0.0088		CP_A01g00831;CP_B11g01419	0.0501	0.0229	0.0602	0.0215		DACA007383;DACA016577	0.7187	0.4537	0.6498	0.4529		CP_B11g02024;CP_B15g00390	0.6872	0.0443	0.6106	0.0444		CP_A01g02322;CP_A09g01441	0.8568	0.4257	0.9032	0.3982		Os01g0968200;Os05g0107201	2.1976	1.142	0.8896	1.2929		CP_A01g00621;CP_B11g01680	0.0723	0.0113	0.08	0.0109
CP_A01g00105;DACA019162	0.0478	0.0076	0.0599	0.0069		CP_B04g00719;DACA003366	0.0878	0.0306	0.0964	0.0297		CP_A01g00832;CP_B11g01418	2.8244	1.6463	1.9726	2.0144		DACA007385;DACA016602	0.9684	0.1872	0.5118	0.207		CP_B11g02028;CP_B15g00388	0.3643	0.1464	0.3488	0.1452		CP_A01g02324;CP_A09g01440	0.2941	0.0898	0.3287	0.0859		Os01g0970500;Os05g0107700	1.2454	0.1004	0.915	0.1011		CP_A01g00624;CP_B11g01675	0.0429	0.0174	0.0507	0.0164
CP_A01g00106;DACA019161	0.0895	0.0068	0.1067	0.0064		CP_B04g00720;DACA003365	0.0905	0.007	0.0585	0.0078		CP_A01g00834;CP_B11g01408	0.0776	0.0035	0.0785	0.0034		DACA007386;DACA016603	0.4896	0.0615	0.4409	0.0624		CP_B11g02031;CP_B15g00387	0.5328	0.1325	0.3328	0.1477		CP_A01g02325;CP_A09g01439	1.7461	0.1648	0.6916	0.1813		Os01g0971100;Os05g0107900	1.4262	0.3791	1.4669	0.3776		CP_A01g00626;CP_B11g01674	0.0742	0.0204	0.0841	0.0195
CP_A01g00107;DACA019160	0.0684	0.0282	0.0903	0.0253		CP_B04g00721;DACA003364	0.0719	0.0585	0.0895	0.0538		CP_A01g00835;CP_B11g01404	0.0852	0.0349	0.0913	0.034		DACA007391;DACA016590	0.5296	0.0787	0.4926	0.0776		CP_B11g02034;CP_B15g00384	1.2393	0.118	0.6953	0.1218		CP_A01g02329;CP_A09g01437	0.8914	0.2106	0.4465	0.2365		Os01g0971200;Os05g0108100	1.0059	0.0868	0.9568	0.0837		CP_A01g00627;CP_B11g01673	0.0489	0.0235	0.0671	0.021
CP_A01g00109;DACA019158	0.1095	0.0199	0.1122	0.0196		CP_B04g00723;DACA003362	0.1121	0.0504	0.1073	0.051		CP_A01g00836;CP_B11g01403	0.0482	0.0233	0.0619	0.0213		DACA007394;DACA016588	0.3413	0.0687	0.3392	0.0677		CP_B11g02035;CP_B15g00383	0.4554	0.0497	0.454	0.0488		CP_A01g02331;CP_A09g01435	0.4406	0.1012	0.4357	0.0991		Os01g0971400;Os05g0108600	1.6457	0.1169	0.4436	0.1359		CP_A01g00628;CP_B11g01672	0.0754	0.0198	0.0898	0.0186
CP_A01g00110;DACA019157	0.0647	0.0095	0.0612	0.0097		CP_B04g00724;DACA003361	0.064	0.0048	0.0646	0.0048		CP_A01g00837;CP_B11g01402	0.094	0.0146	0.0695	0.0159		DACA007397;DACA016584	0.4894	0.3301	0.466	0.3302		CP_B11g02037;CP_B15g00378	0.3917	0.1386	0.4716	0.1274		CP_A01g02332;CP_A09g01434	1.8634	0.5187	1.0192	0.5397		Os01g0971500;Os05g0108800	0.7974	0.0616	0.7066	0.0615		CP_A01g00631;CP_B11g01670	0.2055	0.0715	0.1527	0.0756
CP_A01g00111;DACA019156	0.0462	0	0.0511	0		CP_B04g00725;DACA003360	0.1708	0.0709	0.168	0.0709		CP_A01g00838;CP_B11g01401	0.3229	0.2205	0.2803	0.2271		DACA007400;DACA016580	0.5803	0.0936	0.614	0.0902		CP_B11g02038;CP_B15g00377	0.341	0.1018	0.3589	0.0986		CP_A01g02334;CP_A09g01433	1.31	0.5874	1.0107	0.5862		Os01g0972000;Os05g0110000	3.6725	0.2801	0.672	0.3266		CP_A01g00632;CP_B11g01666	0.0466	0.0376	0.077	0.03
CP_A01g00112;DACA019155	0.0456	0.0103	0.0499	0.01		CP_B04g00727;DACA003359	0.4618	0.2444	0.4092	0.2477		CP_A01g00839;CP_B11g01400	0.0841	0.0207	0.0943	0.0199		DACA007401;DACA016578	0.4061	0.1923	0.4134	0.1866		CP_B11g02042;CP_B15g00373	0.5722	0.1826	0.5618	0.1793		CP_A01g02335;CP_A09g01432	0.2759	0.0382	0.2963	0.037		Os01g0972300;Os05g0110200	2.638	0.8403	0.7926	1.0954		CP_A01g00634;CP_B11g01663	0.0852	0.0315	0.1012	0.0296
CP_A01g00113;DACA019154	0.0512	0.0177	0.0583	0.0169		CP_B04g00728;DACA003358	0.1677	0.0829	0.1468	0.0849		CP_A01g00840;CP_B11g01399	0.1929	0.0189	0.1712	0.0191		DACA007402;DACA016609	0.4907	0.0617	0.5489	0.0591		CP_B11g02044;CP_B15g00367	0.4068	0.0439	0.4758	0.0411		CP_A01g02338;CP_A09g01429	0.5782	0.3041	0.3579	0.3264		Os01g0973200;Os05g0110700	0.8015	0.4023	0.8598	0.3882		CP_A01g00635;CP_B11g01655	0.1617	0.0927	0.178	0.0896
CP_A01g00114;DACA019153	0.0373	0.0149	0.0455	0.0139		CP_B04g00729;DACA003356	0.0562	0.0319	0.0648	0.0303		CP_A01g00841;CP_B11g01398	0.1015	0.0114	0.1122	0.011		DACA007404;DACA016629	0.8887	0.0679	0.5955	0.0721		CP_B11g02046;CP_B15g00366	0.2894	0.0647	0.3561	0.0596		CP_A01g02341;CP_A09g01428	0.664	0.0685	0.5843	0.0698		Os01g0973500;Os05g0110900	1.7362	0.1762	1.1592	0.1791		CP_A01g00637;CP_B11g01660	0.2747	0.1159	0.2099	0.1247
CP_A01g00115;DACA019152	0.0816	0.0123	0.0759	0.0126		CP_B04g00730;DACA003355	0.0443	0.0123	0.0502	0.0118		CP_A01g00842;CP_B11g01397	0.0978	0.0093	0.0989	0.0093		DACA007407;DACA016628	1.0896	0.2926	1.0491	0.2755		CP_B11g02047;CP_B15g00364	0.5188	0.0815	0.5235	0.0793		CP_A01g02342;CP_A09g01426	3.1526	0.4268	3.7441	0.425		Os01g0974100;Os05g0111200	1.5598	1.5128	1.7136	1.4216		CP_A01g00639;CP_B11g01651	0.253	0.1906	0.285	0.1817
CP_A01g00116;DACA019150	0.5404	0.3385	0.5164	0.3387		CP_B04g00731;DACA003354	0.0126	0.0191	0.0116	0.0196		CP_A01g00843;CP_B11g01396	0.0538	0.0136	0.0702	0.0124		DACA007412;DACA016626	0.3122	0.0877	0.3726	0.0819		CP_B11g02048;CP_B15g00363	0.4388	0.0804	0.588	0.0732		CP_A01g02456;CP_A10g00643	0.8335	0.2063	0.671	0.2083		Os01g0974200;Os05g0111300	0.6706	0.1384	0.3052	0.1539		CP_A01g00641;CP_B11g01650	0.0794	0.0238	0.0828	0.0234
CP_A01g00117;DACA019148	0.0198	0.0196	0.0236	0.0182		CP_B04g00732;DACA003352	0.0419	0.0092	0.0445	0.009		CP_A01g00844;CP_B11g01395	0.0397	0.0306	0.0409	0.0301		DACA003706;DACA016630	2.1851	0.1954	0.4115	0.2315		CP_B11g02051;CP_B15g00362	0.3151	0.0314	0.3307	0.0305		CP_A01g02462;CP_A10g00640	1.041	0.6126	0.962	0.6001		Os01g0974400;Os05g0112000	4.0524	0.1896	0.8741	0.2127		CP_A01g00643;CP_B11g01648	0.1266	0.0792	0.1337	0.0772
CP_A01g00120;DACA019147	0.0708	0.0258	0.0593	0.027		CP_B04g00734;DACA003351	0.0429	0.0303	0.0451	0.0297		CP_A01g00845;CP_B11g01394	0.0841	0.0137	0.0905	0.0134		DACA003703;DACA016631	0.7515	0.1547	0.7575	0.1495		CP_B11g02052;CP_B15g00361	0.3642	0.1308	0.3656	0.1283		CP_A01g02463;CP_A10g00639	0.4329	0.0181	0.4139	0.0181		Os01g0200200;Os06g0554200	3.4814	0.6927	0.8215	0.8312		CP_A01g00644;CP_B11g01647	1.4176	1.7745	1.9736	1.5325
CP_A01g00122;DACA019146	0.0728	0.0095	0.0906	0.0088		CP_B04g00735;DACA003350	0.0414	0.024	0.0527	0.0217		CP_A01g00846;CP_B11g01393	0.1189	0.0226	0.1413	0.0212		DACA003695;DACA023860	0.6255	0.1014	0.531	0.1026		CP_B11g02056;CP_B15g00317	0.7368	0.2294	0.7168	0.2263		CP_A01g02464;CP_A10g00637	0.7923	0.2723	0.62	0.2839		Os01g0203000;Os06g0552300	0.8886	0.2261	1.0813	0.2145		CP_A01g00647;CP_B11g01644	0.0493	0.0174	0.0477	0.0175
CP_A01g00123;DACA019145	0.1429	0.0116	0.0755	0.0132		CP_B04g00736;DACA003349	0.0551	0.0246	0.0579	0.0242		CP_A01g00847;CP_B11g01392	0.0324	0.0106	0.043	0.0095		DACA003695;DACA016641	0.6255	0.1014	0.531	0.1026		CP_B11g02060;CP_B15g00352	0.3749	0.0546	0.5559	0.0468		CP_A01g02469;CP_A10g00632	0.8571	0.1473	0.8911	0.141		Os01g0205500;Os06g0550000	1.5271	0.007	0.8366	0.0072		CP_A01g00649;CP_B11g01643	0.1166	0.0529	0.1061	0.0542
CP_A01g00126;DACA019144	0.0915	0.0477	0.0991	0.0464		CP_B04g00739;DACA003347	0.3304	0.2623	0.2801	0.2733		CP_A01g00849;CP_B11g01389	0.0344	0.0044	0.0428	0.004		DACA003693;DACA016639	0.6523	0.1263	0.8292	0.1163		CP_B11g02061;CP_B15g00351	1.5509	1.3658	1.507	1.2931		CP_A01g02487;CP_A10g00623	2.033	0.1488	0.4112	0.1737		Os01g0205900;Os06g0547100	3.5674	0.2448	0.4825	0.3015		CP_A01g00652;CP_B11g01640	0.0609	0.0094	0.0701	0.0089
CP_A01g00127;DACA019143	0.1148	0.0369	0.0901	0.0392		CP_B04g00740;DACA003346	0.0951	0.0343	0.1377	0.0296		CP_A01g00850;CP_B11g01387	0.2281	0.0524	0.1493	0.0583		DACA003692;DACA016638	0.4651	0.0502	0.5218	0.0484		CP_B11g02066;CP_B15g00350	1.2034	0.0442	0.4089	0.0505		CP_A01g02553;CP_A10g00662	0.911	0.1011	0.7927	0.101		Os01g0206700;Os06g0543400	4.0907	0.451	1.615	0.5082		CP_A01g00656;CP_B11g01635	0.2003	0.1619	0.2402	0.1503
CP_A01g00128;DACA019142	0.0534	0.0022	0.0666	0.0021		CP_B04g00743;DACA003345	0.2239	0.1008	0.2017	0.103		CP_A01g00851;CP_B11g01385	0.0894	0.0274	0.107	0.0255		DACA003681;DACA023855	0.2677	0.1903	0.374	0.1699		CP_B11g02067;CP_B15g00343	1.0979	0.1228	0.6192	0.1326		CP_A01g02559;CP_A10g00672	0.9499	0.2906	0.8492	0.2911		Os01g0209800;Os06g0539400	4.1035	0.2653	0.5378	0.328		CP_A01g00660;CP_B11g01632	0.3867	0.2989	0.3592	0.3049
CP_A01g00129;DACA019141	0.0532	0.0097	0.0646	0.009		CP_B04g00744;DACA003344	0.0725	0.0044	0.0939	0.004		CP_A01g00852;CP_B11g01384	0.1376	0.0117	0.0923	0.013		DACA003680;DACA023853	0.3625	0.1433	0.3638	0.1397		CP_B11g02068;CP_B15g00342	0.3618	0.1095	0.3769	0.106		CP_A01g02561;CP_A10g00669	0.5078	0.1491	0.5187	0.1453		Os01g0210600;Os06g0538900	2.9819	0.3432	0.4383	0.4319		CP_A01g00661;CP_B11g01629	0.0609	0.0367	0.064	0.036
CP_A01g00130;DACA009899	0.0517	0	0.0601	0		CP_B04g00745;DACA003343	0.0182	0.0205	0.0215	0.0194		CP_A01g00855;CP_B11g01382	0.101	0.0355	0.1081	0.0346		DACA003673;DACA023765	0.3926	0.0655	0.488	0.0601		CP_B11g02074;CP_B15g00338	0.2877	0.0622	0.3158	0.0599		CP_A01g02571;CP_A10g00683	0.8669	0.179	0.6276	0.1888		Os01g0212700;Os06g0534800	2.3666	1.2119	1.5308	1.2684		CP_A01g00662;CP_B11g01628	0.0538	0.0191	0.0574	0.0187
CP_A01g00131;DACA019138	0.1369	0.0212	0.0965	0.023		CP_B04g00746;DACA003342	0.0986	0.0246	0.0975	0.0245		CP_A01g00857;CP_B11g01381	0.3198	0.2009	0.2576	0.2094		DACA003670;DACA023762	0.5547	0.2203	0.6723	0.204		CP_B11g02076;CP_B15g00334	0.8312	0.1585	0.5452	0.1652		CP_A01g02580;CP_A10g00701	0.954	0.1269	0.743	0.1307		Os01g0214800;Os06g0531900	3.7684	0.3038	0.7373	0.3603		CP_A01g00663;CP_B11g01627	0.0701	0.0192	0.0797	0.0183
CP_A01g00132;DACA019137	0.0651	0.0224	0.0761	0.0211		CP_B04g00747;DACA003341	0.0303	0.0148	0.0365	0.014		CP_A01g00858;CP_B11g01379	0.1205	0.0412	0.1309	0.0398		DACA003661;DACA022246	0.698	0.148	0.7372	0.1433		CP_B11g02077;CP_B15g00333	1.0281	0.202	0.558	0.2203		CP_A01g02585;CP_A10g00702	1.2584	0.0573	0.7485	0.0598		Os01g0217800;Os06g0531200	1.3226	0.2879	1.67	0.2713		CP_A01g00665;CP_B11g01625	0.0479	0.0155	0.0578	0.0145
CP_A01g00137;DACA009895	0.0951	0.0205	0.0955	0.0204		CP_B04g00749;DACA003340	0.0379	0.0188	0.0437	0.0179		CP_A01g00861;CP_B11g01374	0.0354	0.0053	0.0385	0.0051		DACA003658;DACA022241	0.5848	0.0847	0.4695	0.0881		CP_B11g02078;CP_B15g00330	1.9751	0.1657	0.6612	0.1798		CP_A01g02585;CP_A10g00726	1.1993	0.1531	0.8198	0.1567		Os01g0277500;Os07g0685000	1.1509	0.606	1.3957	0.5653		CP_A01g00666;CP_B11g01624	0.0565	0.0154	0.0622	0.0148
CP_A01g00139;DACA019134	0.2536	0.0521	0.2078	0.0544		CP_B04g00750;DACA003338	0.0313	0.0086	0.0393	0.0079		CP_A01g00862;CP_B11g01373	0.0802	0.0314	0.0911	0.03		DACA003655;DACA022237	0.6066	0.0319	0.706	0.0303		CP_B11g02084;CP_B15g00324	0.5117	0.1164	0.5534	0.1126		CP_A01g02593;CP_A10g00710	1.3321	0.1218	0.737	0.1291		Os01g0278000;Os07g0686600	2.1391	0.6892	0.642	0.8822		CP_A01g00667;CP_B11g01623	0.0817	0.0155	0.0969	0.0146
CP_A01g00144;DACA009891	0.1151	0.0565	0.1071	0.0575		CP_B04g00751;DACA003337	0.0405	0.0088	0.0507	0.0081		CP_A01g00863;CP_B11g01372	0.102	0.0245	0.1037	0.0242		DACA003649;DACA022231	0.6188	0.1444	0.6717	0.1367		CP_B11g02085;CP_B15g00323	0.9095	0.1813	0.4809	0.1953		CP_A01g02594;CP_A10g00712	0.6201	0.3984	0.6191	0.3869		Os01g0279300;Os07g0687200	1.6934	0.0082	1.091	0.0085		CP_A01g00668;CP_B11g01622	0.1579	0.0265	0.1718	0.0257
CP_A01g00147;DACA009890	0.0492	0.0258	0.0634	0.0235		CP_B04g00752;DACA003336	0.0696	0.0162	0.0809	0.0153		CP_A01g00864;CP_B11g01371	0.0463	0.0082	0.0571	0.0076		DACA003648;DACA022230	0.7433	0.2614	0.683	0.2618		CP_B11g02086;CP_B15g00317	0.8154	0.1986	0.7612	0.1961		CP_A01g02595;CP_A10g00732	0.5236	0.029	0.4225	0.03		Os01g0279900;Os07g0687700	2.3636	0.1439	1.96	0.1372		CP_A01g00670;CP_B11g01620	0.1061	0.0253	0.1188	0.0242
CP_A01g00148;DACA009889	0.052	0.0035	0.0602	0.0033		CP_B04g00753;DACA003335	0.0629	0.0133	0.0859	0.0118		CP_A01g00865;CP_B11g01370	0.0324	0.0124	0.0383	0.0116		DACA003646;DACA022227	0.2622	0.0483	0.3393	0.0442		CP_B11g02087;CP_B15g00313	0.5084	0.0307	0.5067	0.0301		CP_A01g02597;CP_A10g00729	0.5699	0.0557	0.568	0.0545		Os01g0917200;Os08g0528800	1.5085	0.4177	3.0879	0.3932		CP_A01g00671;CP_B11g01619	0.3257	0.0594	0.1618	0.0685
CP_A01g00149;DACA009888	0.0587	0.0061	0.0748	0.0056		CP_B04g00754;DACA003333	0.1231	0.0363	0.0753	0.0411		CP_A01g00866;CP_B11g01343	0.7171	0.4948	0.7319	0.483		DACA003645;DACA022226	1.6349	0.3827	1.2515	0.3954		CP_B11g02088;CP_B15g00312	0.7692	0.0619	0.6209	0.0633		CP_A01g02599;CP_A10g00728	3.2846	1.3451	2.0301	1.4816		Os01g0919800;Os08g0529000	1.8623	0.2912	0.5373	0.338		CP_A01g00673;CP_B11g01617	0.0914	0.0217	0.1035	0.0206
CP_A01g00150;DACA009887	0.1628	0.0087	0.1122	0.0094		CP_B04g00755;DACA003332	0.0885	0.0456	0.1041	0.043		CP_A01g00866;CP_B11g01367	0.7981	0.3491	0.7096	0.3491		DACA003643;DACA022224	1.2356	0.1509	0.892	0.1529		CP_B11g02093;CP_B15g00308	0.9982	0.1989	0.5446	0.2172		CP_A01g02601;CP_A10g00722	0.7057	0.0746	0.5983	0.0753		Os01g0920000;Os08g0529200	2.6989	0.4538	1.1406	0.4971		CP_A01g00676;CP_B11g01611	0.0858	0.0883	0.0995	0.0836
CP_A01g00151;DACA009886	0.2082	0.03	0.1939	0.0301		CP_B04g00756;DACA003331	0.1553	0.0141	0.1015	0.0156		CP_A01g00867;CP_B11g01365	0.086	0.0112	0.0965	0.0106		DACA003642;DACA022223	1.1673	0.1952	1.0041	0.1944		CP_B11g02095;CP_B15g00304	1.0066	0.3877	0.7851	0.3899		CP_A01g02603;CP_A10g00719	1.9269	0.1417	0.5784	0.1579		Os01g0920500;Os08g0530100	1.674	0.4261	0.4155	0.5321		CP_A01g00677;CP_B11g01608	0.0506	0.0115	0.0663	0.0104
CP_A01g00153;DACA009885	0.1005	0.0648	0.1063	0.0636		CP_B04g00758;DACA003330	0.1003	0.0458	0.1196	0.0426		CP_A01g00868;CP_B11g01364	0.0366	0.0215	0.0414	0.0206		DACA003635;DACA023770	0.5191	0.0629	0.5514	0.0608		CP_B11g02096;CP_B15g00303	2.1955	1.0798	2.9731	1.0408		CP_A01g02604;CP_A10g00713	0.3495	0.1514	0.3202	0.1535		Os01g0921400;Os08g0530300	4.2648	0.4777	1.5336	0.543		CP_A01g00678;CP_B11g01605	0.0872	0.0271	0.1002	0.0256
CP_A01g00154;DACA009884	0.1011	0.0284	0.0731	0.0309		CP_B04g00759;DACA003329	0.0678	0.0097	0.0469	0.0106		CP_A01g00869;CP_B11g01363	0.1393	0.0767	0.1409	0.0763		DACA003634;DACA003272	0.9209	0.0853	0.6598	0.0878		CP_B11g02098;CP_B15g00296	0.5937	0.1805	0.5558	0.1814		CP_A01g02606;CP_A10g00737	1.2947	0.2817	0.8897	0.2896		Os01g0922800;Os08g0531900	3.377	0.1568	0.3831	0.1956		CP_A01g00679;CP_B11g01604	0.0689	0.0114	0.075	0.0111
CP_A01g00158;DACA009879	0.0864	0.0094	0.1116	0.0086		CP_B04g00760;DACA003328	0.0623	0.0049	0.0813	0.0044		CP_A01g00870;CP_B11g01362	0.0389	0.0043	0.0402	0.0042		DACA003628;DACA003274	0.2716	0.0919	0.2597	0.0914		CP_B11g02101;CP_B15g00295	0.5032	0.0971	0.5177	0.0945		CP_A01g02610;CP_A10g00747	0.3442	0.1115	0.3278	0.1122		Os01g0915600;Os09g0501600	2.1815	0.4214	1.3911	0.4384		CP_A01g00681;CP_B11g01601	0.1457	0.0143	0.1083	0.0154
CP_A01g00159;DACA009878	0.1147	0.0507	0.1203	0.0498		CP_B04g00763;DACA003326	0.044	0.0259	0.0508	0.0247		CP_A01g00871;CP_B11g01361	0.2243	0.1357	0.2351	0.1323		DACA003626;DACA003275	0.3716	0.2127	0.5251	0.1821		CP_B11g02103;CP_B15g00293	0.469	0.2434	0.4874	0.2401		CP_A01g02613;CP_A10g00751	0.6192	0.122	0.3658	0.1353		Os01g0915800;Os09g0501850	1.952	0.1587	1.5834	0.1554		CP_A01g00682;CP_B11g01600	0.0785	0.0245	0.0858	0.0237
CP_A01g00161;DACA009876	0.0582	0.0099	0.0699	0.0093		CP_B04g00764;DACA003325	0.0713	0.0186	0.082	0.0176		CP_A01g00874;CP_B11g01358	0.2135	0.0604	0.1385	0.0665		DACA003624;DACA003276	0.5836	0.0871	0.6877	0.082		CP_B11g02105;CP_B15g00291	0.381	0.1088	0.4261	0.1038		CP_A01g02621;CP_A10g00762	0.3971	0.0658	0.4854	0.0608		Os01g0917900;Os09g0505000	3.3077	0.3924	0.571	0.4853		CP_A01g00684;CP_B11g01599	0.0844	0.0496	0.0981	0.0468
CP_A01g00163;DACA009874	0.0337	0.0031	0.0345	0.0031		CP_B04g00766;DACA003324	0.043	0.0235	0.0502	0.0222		CP_A01g00875;CP_B11g01357	0.0282	0.0176	0.0386	0.0157		DACA003621;DACA003278	0.4797	0.107	0.6096	0.0988		CP_B11g02106;CP_B15g00290	0.334	0.053	0.3708	0.0509		CP_A01g02622;CP_A10g00764	0.4824	0.1154	0.471	0.1144		Os01g0919500;Os09g0504700	2.2465	0.5533	3.8342	0.5398		CP_A01g00685;CP_B11g01597	0.1625	0.119	0.1807	0.1147
CP_A01g00164;DACA009872	0.0426	0.011	0.0479	0.0106		CP_B04g00767;DACA003323	0.1668	0.0637	0.1519	0.0647		CP_A01g00876;CP_B11g01356	0.1744	0.0722	0.1694	0.0722		DACA003620;DACA003279	0.3993	0.1677	0.3962	0.1641		CP_B11g02110;CP_B15g00287	1.349	0.13	0.7279	0.1377		CP_A01g02623;CP_A10g00765	0.4257	0.1442	0.4289	0.1416		Os02g0820200;Os03g0149700	3.818	0.8071	1.6386	0.9293		CP_A01g00686;CP_B11g01596	0.119	0.0202	0.1296	0.0195
CP_A01g00165;DACA009871	0.0618	0	0.0836	0		CP_B04g00769;DACA003322	0.0393	0.016	0.0458	0.0152		CP_A01g00877;CP_B11g01355	0.1286	0.0091	0.149	0.0086		DACA003619;DACA003280	1.2287	0.1342	0.5937	0.1462		CP_B11g02111;CP_B15g00286	1.8959	0.0698	1.2711	0.0722		CP_A01g02628;CP_A10g00767	0.526	0.0721	0.5443	0.0696		Os02g0820300;Os03g0149400	1.5175	0.5399	1.536	0.5318		CP_A01g00687;CP_B11g01595	0.2385	0.1782	0.2402	0.1773
CP_A01g00166;DACA009870	0.0775	0.0282	0.0836	0.0274		CP_B04g00770;DACA003321	0.0697	0.0396	0.072	0.0391		CP_A01g00878;CP_B11g01354	0.1236	0.0155	0.0776	0.0172		DACA003616;DACA003282	0.8875	0.157	0.5049	0.1694		CP_B11g02112;CP_B15g00282	1.3907	0.5244	0.733	0.565		CP_A01g02629;CP_A10g00769	1.1173	0.087	0.6093	0.0946		Os02g0820500;Os03g0149100	3.2703	0.3905	0.5541	0.4778		CP_A01g00688;CP_B11g01594	0.0828	0.0554	0.0805	0.0558
CP_A01g00167;DACA009869	0.0829	0.028	0.0757	0.0285		CP_B04g00771;DACA003320	0.179	0.1326	0.1713	0.1337		CP_A01g00882;CP_B11g01350	0.2982	0.1118	0.1673	0.1248		DACA003615;DACA003283	0.6606	0.1377	0.6738	0.1348		CP_B11g02113;CP_B15g00276	0.5048	0.1609	0.6094	0.1488		CP_A01g02630;CP_A10g00773	1.5251	0.2139	0.6535	0.2287		Os02g0822100;Os03g0147400	3.3916	0.2582	1.1145	0.2816		CP_A01g00689;CP_B11g01593	0.1294	0.0583	0.1283	0.058
CP_A01g00168;DACA009868	0.5221	0.3608	0.5297	0.353		CP_B04g00772;DACA003318	0.0464	0.011	0.0647	0.0098		CP_A01g00884;CP_B11g01349	0.1065	0.0508	0.1063	0.0506		DACA003614;DACA003286	0.3461	0.1284	0.3911	0.1219		CP_B11g02118;CP_B15g00272	0.4132	0.0765	0.4729	0.0724		CP_A01g02634;CP_A10g00775	1.0608	0.4164	1.0982	0.403		Os02g0454500;Os04g0277400	1.4949	0.3516	0.6037	0.4116		CP_A01g00691;CP_B11g01592	0.1791	0.0939	0.1895	0.0916
CP_A01g00169;DACA009867	0	0.0167	0	0.0161		CP_B04g00773;DACA003317	0.2386	0.1682	0.2238	0.1707		CP_A01g00887;CP_B11g01348	0.0428	0.0131	0.0583	0.0117		DACA003400;DACA022826	0.6477	0.2052	0.6493	0.2002		CP_B11g02119;CP_B15g00271	0.5407	0.0701	0.6234	0.0662		CP_A01g02636;CP_A10g00776	2.9375	0.0878	0.8104	0.0978		Os02g0460200;Os04g0282400	1.3888	0.144	0.51	0.1666		CP_A01g00693;CP_B11g01591	0.1151	0.0798	0.1173	0.079
CP_A01g00170;DACA009866	0.0647	0.0151	0.0747	0.0143		CP_B04g00775;DACA003316	0.0607	0.0135	0.0494	0.0143		CP_A01g00888;CP_B11g01347	0.1335	0.0031	0.0559	0.0036		DACA003382;DACA016874	0.3397	0.0822	0.3534	0.0802		CP_B11g02120;CP_B15g00267	0.3553	0.0891	0.3808	0.0856		CP_A01g02638;CP_A10g00778	1.874	0.0876	0.5583	0.099		Os02g0461900;Os04g0283900	0.8507	0.7357	0.7315	0.7418		CP_A01g00694;CP_B11g01590	0.0227	0.0075	0.0259	0.0072
CP_A01g00171;DACA009865	0.0849	0.0353	0.0789	0.036		CP_B04g00776;DACA003315	0.041	0.0063	0.0437	0.0062		CP_A01g00889;CP_B11g01346	0.1293	0.0263	0.1032	0.028		DACA003379;DACA016877	1.8697	0.1574	0.6243	0.1763		CP_B11g02125;CP_B15g00265	1.2286	0.1985	0.7675	0.2061		CP_A01g02639;CP_A10g00781	0.4184	0.1547	0.426	0.1531		Os02g0462200;Os04g0284900	2.2457	0.6822	2.0321	0.6508		CP_A01g00698;CP_B11g01586	0.249	0.1546	0.238	0.1557
CP_A01g00172;DACA009863	0.056	0.0174	0.0757	0.0154		CP_B04g00777;DACA003314	0.0352	0.0132	0.0444	0.0121		CP_A01g00890;CP_B11g01345	0.0533	0.0115	0.0709	0.0104		DACA003375;DACA016878	0.361	0.1365	0.4789	0.125		CP_B11g02132;CP_B15g00251	0.4445	0.091	0.4456	0.0894		CP_A01g02642;CP_A10g00782	0.3629	0.0296	0.3422	0.0297		Os02g0462800;Os04g0287400	2.3194	0.364	0.7071	0.4248		CP_A01g00699;CP_B11g01583	0.0753	0.0097	0.0899	0.0091
CP_A01g00173;DACA009862	0.0747	0.0232	0.088	0.0219		CP_B04g00779;DACA003313	0.0878	0.0247	0.0903	0.0244		CP_A01g00891;CP_B11g01344	0.1202	0.0324	0.1255	0.0317		DACA014443;DACA023217	1.6587	0.5884	1.3528	0.5713		CP_B11g02136;CP_B15g00249	0.4642	0.0887	0.4607	0.087		CP_A01g02651;CP_A10g00789	0.6751	0.1173	0.676	0.115		Os02g0478700;Os04g0346100	2.0595	0.0045	0.5026	0.0051		CP_A01g00705;CP_B11g01578	0.1105	0.001	0.108	0.001
CP_A01g00174;DACA009861	0.2297	0.0803	0.2255	0.0795		CP_B04g00780;DACA003312	0.082	0.0026	0.0394	0.0031		CP_A01g00892;CP_B11g01343	0.2087	0.1229	0.2255	0.1197		DACA014445;DACA023218	0.6582	0.0998	0.6393	0.0979		CP_B11g02137;CP_B15g00248	0.3463	0.0165	0.3559	0.0162		CP_A01g02654;CP_A10g00792	2.3068	0.4149	1.2407	0.4395		Os02g0479300;Os04g0346800	1.4216	0.2247	0.6033	0.2476		CP_A01g00708;CP_B11g01570	0.3462	0.1674	0.2946	0.1744
CP_A01g00175;DACA009860	0.0808	0.0215	0.0983	0.02		CP_B04g00781;DACA003310	0.1319	0.0528	0.1345	0.0522		CP_A01g00892;CP_B11g01367	1.7652	1.3971	2.0523	1.3186		DACA014446;DACA023219	0.8646	0.0599	0.5797	0.063		CP_B11g02139;CP_B15g00241	0.3862	0.1086	0.4312	0.1032		CP_A01g02655;CP_A10g00793	0.3536	0.0962	0.511	0.0861		Os02g0488701;Os04g0348400	1.1318	0.2197	1.0941	0.2124		CP_A01g00717;CP_B11g01573	0.9865	0.5902	0.8172	0.598
CP_A01g00176;DACA009859	0.0389	0.0089	0.0485	0.0082		CP_B04g00782;DACA003309	2.3287	2.3618	-1	1.916		CP_A01g00893;CP_B11g01341	0.2802	0.1541	0.2628	0.1555		DACA014447;DACA023222	1.02	0.3708	0.9331	0.367		CP_B11g02140;CP_B15g00240	0.6754	0.3057	0.6039	0.3064		CP_A01g02656;CP_A10g00797	0.7857	0.0858	0.3994	0.0956		Os02g0489400;Os04g0349500	1.8055	0.0215	0.8333	0.0225		CP_A01g00719;CP_B11g01557	0.7396	0.1036	0.6992	0.1035
CP_A01g00177;DACA009858	0.1906	0.0692	0.1819	0.0698		CP_B04g00783;DACA003308	0.1007	0.0977	0.1176	0.092		CP_A01g00894;CP_B11g01340	0.077	0.0457	0.0865	0.0438		DACA014448;DACA024399	1.9161	1.4225	2.4803	1.2926		CP_B11g02145;CP_B15g00239	1.3332	0.106	1.5308	0.1044		CP_A01g02659;CP_A10g00799	0.6229	0.0479	0.6196	0.0465		Os02g0489800;Os04g0350300	1.1392	0.2321	0.9229	0.2301		CP_A01g00727;CP_B11g01556	0.1091	0.0717	0.1243	0.0685
CP_A01g00178;DACA009857	0.1224	0.0067	0.0924	0.0071		CP_B04g00785;DACA003306	0.1227	0.0869	0.1395	0.0831		CP_A01g00895;CP_B11g01339	0.0727	0.0047	0.0515	0.0051		DACA014452;DACA024394	0.5055	0.1021	0.5108	0.1012		CP_B11g02147;CP_B15g00238	0.5528	0.1677	0.5827	0.1611		CP_A01g02662;CP_A10g00803	0.6299	0.1615	0.6374	0.1566		Os02g0491400;Os04g0352400	1.2325	0.1703	1.1506	0.1661		CP_A01g00729;CP_B11g01555	0.0646	0.0346	0.0937	0.0303
CP_A01g00179;DACA009856	0.2677	0.0368	0.1738	0.0402		CP_B04g00787;DACA003305	0.0473	0.0026	0.0454	0.0027		CP_A01g00896;CP_B11g01338	0.1044	0.0094	0.1098	0.0092		DACA014452;DACA000734	0.5037	0.1022	0.5108	0.1012		CP_B11g02148;CP_B15g00237	0.2791	0.0639	0.2828	0.0628		CP_A01g02667;CP_A10g00809	0.4002	0.0575	0.4534	0.0544		Os02g0497700;Os04g0372800	0.9148	0.1347	0.9619	0.1293		CP_A01g00731;CP_B11g01553	0.1502	0.0905	0.1351	0.0932
CP_A01g00180;DACA009855	0.1058	0.0134	0.061	0.0152		CP_B04g00788;DACA003304	0.0662	0.0435	0.072	0.0422		CP_A01g00897;CP_B11g01337	0.0408	0.0169	0.042	0.0167		DACA014458;DACA024395	0.5195	0.0848	0.5878	0.0806		CP_B11g02150;CP_B15g00236	0.7537	0.1209	0.5707	0.1254		CP_A01g02668;CP_A10g00810	0.4248	0.0296	0.4322	0.0289		Os02g0498300;Os04g0373000	1.0226	0.1256	1.0995	0.1203		CP_A01g00732;CP_B11g01552	0.0394	0.0089	0.0469	0.0084
CP_A01g00182;DACA009854	0.038	0.0205	0.0478	0.0189		CP_B04g00789;DACA003303	0.0442	0.0018	0.0535	0.0017		CP_A01g00898;CP_B11g01336	0.0879	0.0113	0.1069	0.0104		DACA014458;DACA000735	0.5136	0.0833	0.5839	0.079		CP_B11g02153;CP_B15g00234	0.4116	0.1755	0.5133	0.16		CP_A01g02669;CP_A10g00812	2.4092	0.0728	0.5097	0.0846		Os02g0503400;Os04g0376000	2.2639	0.0149	0.2225	0.0184		CP_A01g00733;CP_B11g01514	0.339	0.105	0.3497	0.1002
CP_A01g00184;DACA009851	0.0913	0.0114	0.09	0.0114		CP_B04g00791;DACA003301	0.1267	0.0512	0.1136	0.0524		CP_A01g00899;CP_B11g01335	0.3912	0.0292	0.1607	0.0332		DACA014466;DACA000733	1.0107	0.1224	0.8855	0.121		CP_B11g02155;CP_B15g00233	1.2977	0.2342	0.8674	0.2339		CP_A01g02686;CP_A10g00818	0.511	0.1022	0.5231	0.0993		Os02g0503500;Os04g0376300	1.035	0.1229	0.8381	0.1206		CP_A01g00733;CP_B11g01551	0.2686	0.1	0.2585	0.099
CP_A01g00185;DACA009850	0.0946	0.0449	0.0965	0.0445		CP_B04g00792;DACA003297	0.2935	0.1795	0.2884	0.1796		CP_A01g00900;CP_B11g01331	0.1288	0.0413	0.091	0.0448		DACA014467;DACA000731	1.4006	0.7404	0.945	0.7642		CP_B11g02157;CP_B15g00230	0.5513	0.0791	0.4022	0.0831		CP_A01g02687;CP_A10g00819	1.0034	0.3309	0.7011	0.346		Os02g0504700;Os04g0379600	1.255	0.394	1.3378	0.3796		CP_A01g00737;CP_B11g01517	0.2628	0.2523	0.2677	0.2503
CP_A01g00186;DACA009849	0.0279	0.0083	0.0337	0.0078		CP_B04g00793;DACA003294	0.2516	0.0879	0.1717	0.0948		CP_A01g00901;CP_B11g01329	0.1073	0.06	0.115	0.0585		DACA014471;DACA000723	0.6213	0.2018	0.6848	0.1947		CP_B11g02159;CP_B15g00224	0.7682	0.3512	1.2675	0.3065		CP_A01g02692;CP_A10g00829	0.3989	0.1272	0.4444	0.1216		Os02g0504900;Os04g0380300	1.0805	0.1711	1.0395	0.1639		CP_A01g00737;CP_B11g01545	0.2819	0.1837	0.2936	0.1812
CP_A01g00189;DACA009848	0.2123	0.0374	0.1585	0.04		CP_B04g00795;DACA003291	0.1658	0.0984	0.1824	0.0949		CP_A01g00902;CP_B11g01328	0.0213	0.0216	0.0257	0.0202		DACA014474;DACA000721	0.3116	0.1301	0.3526	0.125		CP_B11g02163;CP_B15g00222	0.3831	0.0441	0.426	0.0425		CP_A01g02693;CP_A10g00830	1.2374	0.1719	0.3131	0.2091		Os02g0505400;Os04g0382200	0.8904	0.1521	0.6668	0.159		CP_A01g00740;CP_B11g01542	0.2714	0.105	0.231	0.1087
CP_A01g00190;DACA009847	0.0671	0.0198	0.0777	0.0188		CP_B04g00796;DACA003290	0.0518	0.0211	0.0602	0.0199		CP_A01g00903;CP_B11g01327	0.1349	0.0184	0.1349	0.0182		DACA014475;DACA000720	0.4293	0.1052	0.4596	0.1015		CP_B11g02166;CP_B15g00220	0.3809	0.1571	0.4175	0.152		CP_A01g02695;CP_A10g00832	1.0569	0.4339	0.6996	0.4706		Os02g0505500;Os04g0382400	2.1347	0.3282	0.3395	0.4077		CP_A01g00742;CP_B11g01541	0.3092	0.0067	0.0719	0.0085
CP_A01g00191;DACA009845	0.0337	0.0106	0.0146	0.0123		CP_B04g00799;DACA003289	0.128	0.0222	0.092	0.0243		CP_A01g00904;CP_B11g01326	0.1178	0	0.1194	0		DACA020161;DACA000714	1.4804	0.4395	0.6829	0.4952		CP_B11g02168;CP_B15g00213	0.5125	0.0773	0.5666	0.0742		CP_A01g02696;CP_A10g00831	0.919	0.3023	0.7537	0.3111		Os02g0506400;Os04g0385600	1.8072	0.2665	0.5585	0.3169		CP_A01g00743;CP_B11g01540	0.1079	0.0625	0.132	0.0581
CP_A01g00192;DACA009844	0.1043	0.0311	0.1038	0.031		CP_B04g00800;DACA003288	0.0522	0.0091	0.0569	0.0088		CP_A01g00905;CP_B11g01324	0.1385	0.0589	0.1443	0.0579		DACA020164;DACA000713	0.5226	0.1186	0.5528	0.1135		CP_B11g02169;CP_B15g00212	0.5826	0.1235	0.6426	0.1178		CP_A01g02699;CP_A10g00836	0.547	0.069	0.4444	0.0709		Os02g0507100;Os04g0386300	1.548	1.7405	-1	1.2251		CP_A01g00747;CP_B11g01537	0.1217	0.0785	0.1116	0.0801
CP_A01g00194;DACA009842	0.0878	0.0223	0.0927	0.0219		CP_B04g00655;DACA007324	0.0963	0.0155	0.0887	0.0158		CP_A01g00906;CP_B11g01323	0.0625	0.0176	0.0554	0.0182		DACA020165;DACA000712	0.3872	0.0872	0.4856	0.0785		CP_B11g02170;CP_B15g00208	0.4237	0.0741	0.4736	0.0712		CP_A01g02703;CP_A10g00838	1.1741	0.2689	0.568	0.2968		Os02g0507400;Os04g0386500	0.7005	0.3902	0.7432	0.3804		CP_A01g00749;CP_B11g01536	0.2054	0.0651	0.2298	0.0622
CP_A01g00198;DACA009841	0.12	0.0643	0.1316	0.0623		CP_B04g00656;DACA007323	0.0335	0	0.0257	0		CP_A01g00907;CP_B11g01322	0.145	0.0507	0.1653	0.0481		DACA020170;DACA000709	0.9901	0.4228	1.0192	0.3905		CP_B11g02172;CP_B15g00205	2.5258	0.7424	1.5246	0.7273		CP_A01g02706;CP_A10g00839	1.4618	0.3781	0.6177	0.4315		Os02g0508100;Os04g0387900	0.3319	0.3455	0.1387	0.4372		CP_A01g00751;CP_B11g01532	0.1869	0.1251	0.211	0.1195
CP_A01g00201;DACA009839	0.1047	0	0.0519	0		CP_B04g00657;DACA007322	0.0601	0.0046	0.0367	0.0052		CP_A01g00908;CP_B11g01321	0.0535	0.0219	0.0597	0.0211		DACA020180;DACA000705	0.3468	0.139	0.3918	0.1313		CP_B11g02182;CP_B15g00199	0.8433	0.0919	0.4561	0.1029		CP_A01g02709;CP_A10g00841	0.7645	0.1359	0.7727	0.1321		Os02g0510000;Os04g0388800	1.01	0.1372	0.9019	0.1345		CP_A01g00752;CP_B11g01531	0.0803	0.0475	0.0935	0.0449
CP_A01g00203;DACA009838	0.02	0.0178	0.0259	0.0162		CP_B04g00658;DACA007321	0.0248	0.0121	0.0323	0.0112		CP_A01g00909;CP_B11g01320	0.0625	0.0164	0.0731	0.0155		DACA020187;DACA000698	0.3541	0.1377	0.4712	0.1239		CP_B11g02185;CP_B15g00196	0.3311	0.0456	0.3821	0.0433		CP_A01g02710;CP_A10g00842	0.3391	0.0378	0.3783	0.0363		Os02g0510100;Os04g0388900	0.8217	0.0601	0.5757	0.0635		CP_A01g00753;CP_B11g01530	0.0316	0.0195	0.033	0.0192
CP_A01g00204;DACA009837	0.0633	0.0131	0.0831	0.0118		CP_B04g00724;DACA020398	0.3559	0.0233	0.3807	0.0226		CP_A01g00910;CP_B11g01283	0.0497	0.0167	0.0679	0.0148		DACA020188;DACA000697	0.3635	0.1118	0.3947	0.1073		CP_B11g02190;CP_B15g00189	0.407	0.0559	0.4239	0.0545		CP_A01g02711;CP_A10g00844	0.5816	0.0765	0.5637	0.076		Os02g0510200;Os04g0389800	1.2737	2.1494	2.3116	1.5801		CP_A01g00754;CP_B11g01529	0.118	0.0172	0.0746	0.0192
CP_A01g00206;DACA009836	0.0999	0.0195	0.0829	0.0205		CP_B04g00727;DACA020142	0.4819	0.1792	0.5133	0.1715		CP_A01g00910;CP_B11g01319	0.0497	0.0167	0.0679	0.0148		DACA020190;DACA000692	0.4409	0.0785	0.4461	0.077		CP_B11g02193;CP_B15g00188	0.8997	0.1697	0.6097	0.1811		CP_A01g02713;CP_A10g00848	0.5251	0.0712	0.466	0.0716		Os02g0510600;Os04g0390100	2.8526	0.4107	1.2428	0.4623		CP_A01g00755;CP_B11g01528	0.1785	0.0515	0.1693	0.0518
CP_A01g00207;DACA009835	0.1461	0.041	0.1056	0.0441		CP_B04g00732;DACA020404	0.3703	0.1232	0.45	0.1145		CP_A01g00913;CP_B11g01285	0.217	0.0065	0.1626	0.0069		DACA020191;DACA000693	0.3947	0.0647	0.4269	0.0625		CP_B11g02199;CP_B15g00185	0.4549	0.0024	0.4707	0.0023		CP_A01g02714;CP_A10g00854	0.3432	0.0564	0.3452	0.0557		Os02g0512400;Os04g0393500	0.4387	0.0463	0.1678	0.0549		CP_A01g00756;CP_B11g01526	0.1165	0.0536	0.0972	0.0562
CP_A01g00208;DACA009834	0.0387	0.0513	0.0418	0.0498		CP_B04g00735;DACA020413	0.4329	0.109	0.479	0.1042		CP_A01g00914;CP_B11g01286	0.0641	0.0263	0.0713	0.0252		DACA020200;DACA000676	1.4424	0.38	0.4874	0.4508		CP_B11g02200;CP_B15g00183	1.0298	0.0823	0.3837	0.0936		CP_A01g02716;CP_A10g00867	1.0698	0.2191	0.5138	0.2501		Os02g0513000;Os04g0393900	1.2719	0.1433	1.1537	0.1415		CP_A01g00758;CP_B11g01523	1.3285	0.9903	0.8098	1.1332
CP_A01g00211;DACA009833	4.0229	1.1573	1.8629	1.1863		CP_B04g00800;DACA007318	0.4557	0.0543	0.4797	0.0528		CP_A01g00915;CP_B11g01288	0.2357	0.0979	0.2021	0.1006		DACA020201;DACA000674	0.3369	0.0221	0.4377	0.0203		CP_B11g02201;CP_B15g00182	0.355	0.074	0.3878	0.0716		CP_A01g02721;CP_A10g00880	3.5196	0.6085	2.4849	0.6224		Os02g0514500;Os04g0394100	2.5343	0.2511	1.0857	0.2582		CP_A01g00759;CP_B11g01520	0.1572	0.1091	0.1916	0.1001
CP_A01g00212;DACA009832	0.0612	0.0169	0.0689	0.0163		CP_B04g00808;DACA007310	0.3884	0	0.3306	0		CP_A01g00915;CP_B11g01315	0.0567	0.0032	0.0518	0.0032		DACA020205;DACA000672	0.7125	0.0816	0.6753	0.0805		CP_B11g02207;CP_B15g00175	3.1821	2.09	3.784	1.8369		CP_A01g02722;CP_A10g00857	0.4697	0.1893	0.4746	0.1854		Os02g0514766;Os04g0394200	0.9329	0.1413	0.8647	0.1373		CP_A01g00760;CP_B11g01521	0.0816	0.0114	0.0628	0.0122
CP_A01g00213;DACA009831	0.107	0.0834	0.1023	0.0835		CP_B04g00817;DACA007297	0.6702	0.0097	0.4956	0.01		CP_A01g00917;CP_B11g01289	0.0522	0.004	0.0631	0.0037		DACA020206;DACA000669	0.6407	0.1753	0.4954	0.1778		CP_B11g02212;CP_B15g00175	1.5013	0.9067	2.1203	0.8427		CP_A01g02723;CP_A10g00859	0.4125	0.0461	0.5046	0.0427		Os02g0514800;Os04g0394500	3.6387	0.5714	-1	0.5578		CP_A01g00762;CP_B11g01518	0.0439	0.0275	0.0527	0.0257
CP_A01g00214;DACA009826	0.1768	0.0826	0.1634	0.0844		CP_B04g00822;DACA007296	1.4579	0.0466	0.7128	0.0491		CP_A01g00917;CP_B11g01314	0.0307	0.0031	0.0414	0.0028		DACA020207;DACA000667	0.4237	0.0635	0.4345	0.0625		CP_B11g02214;CP_B15g00174	0.314	0.0526	0.3726	0.0494		CP_A01g02724;CP_A10g00860	1.0209	0.1556	0.409	0.1783		Os02g0515200;Os04g0394700	1.2016	0.2632	1.2224	0.2511		CP_A01g00763;CP_B11g01507	0.0499	0.018	0.0619	0.0168
CP_A01g00215;DACA009824	0.1582	0.0325	0.1398	0.0333		CP_B04g00826;DACA007291	1.8597	0.3691	0.9032	0.3895		CP_A01g00918;CP_B11g01310	0.3413	0.2023	0.332	0.2009		DACA020208;DACA000666	0.4385	0.1142	0.4525	0.111		CP_B11g02215;CP_B15g00172	1.3269	0.2946	0.9126	0.3057		CP_A01g02726;CP_A10g00861	0.5072	0.1864	0.4628	0.1892		Os02g0516800;Os04g0397500	2.1466	0.2335	0.6427	0.2702		CP_A01g00764;CP_B11g01506	0.0702	0.0617	0.0704	0.0615
CP_A01g00216;DACA009821	0.0528	0.0347	0.0638	0.0325		CP_B04g00830;DACA007289	0.3994	0.0792	0.4372	0.0764		CP_A01g00919;CP_B11g01290	0.0377	0.0294	0.047	0.0272		DACA020209;DACA000664	0.6252	0.1101	0.6606	0.1054		CP_B11g02220;CP_B15g00167	0.9883	0	0.2663	0		CP_A01g02728;CP_A10g00865	1.6022	0.0987	0.5811	0.111		Os02g0520100;Os04g0399300	2.629	0.201	0.588	0.234		CP_A01g00767;CP_B11g01504	0.0701	0.0363	0.0913	0.0328
CP_A01g00217;DACA009820	0.084	0.0025	0.0589	0.0028		CP_B04g00843;DACA007264	0.6266	0.0841	0.5319	0.0842		CP_A01g00919;CP_B11g01309	0.0339	0.0229	0.0417	0.0213		DACA020210;DACA000663	0.6691	0.038	0.7419	0.0363		CP_B11g02221;CP_B15g00166	3.3208	0.8878	2.2816	0.8895		CP_A01g02736;CP_A10g00867	2.7954	0.9754	2.3525	1.0069		Os02g0520800;Os04g0398500	2.6862	0.1069	2.255	0.1078		CP_A01g00768;CP_B11g01503	0.0613	0.0114	0.0772	0.0105
CP_A01g00218;DACA009819	0.0601	0.0025	0.0719	0.0023		CP_B04g00844;DACA007263	0.55	0.0307	0.4294	0.0314		CP_A01g00920;CP_B11g01308	0.0418	0.0112	0.0548	0.0101		DACA018844;DACA000656	0.3659	0.1736	0.4335	0.1601		CP_B11g02222;CP_B15g00165	0.4711	0.0956	0.399	0.0983		CP_A01g02737;CP_A10g00868	1.0091	0.0506	0.4653	0.0564		Os02g0523500;Os04g0402200	1.5761	0.1395	2.3188	0.1352		CP_A01g00769;CP_B11g01501	0.1052	0.0183	0.1081	0.0181
CP_A01g00220;DACA009818	0.0535	0.0157	0.0534	0.0157		CP_B04g00859;DACA007244	0.3662	0.0111	0.408	0.0105		CP_A01g00921;CP_B11g01307	0.2739	0.1645	0.2594	0.166		DACA018843;DACA000655	0.6041	0.1806	0.6326	0.1743		CP_B11g02224;CP_B15g00163	0.8822	0.0577	0.7498	0.0582		CP_A01g02745;CP_A10g00874	2.0082	0.1539	0.9513	0.1618		Os02g0524500;Os04g0403200	2.1527	0.2352	0.639	0.2678		CP_A01g00770;CP_B11g01500	0.0486	0.0292	0.0606	0.027
CP_A01g00221;DACA009815	0.0581	0.0075	0.0721	0.0069		CP_B04g00860;DACA007241	0.9201	0.0093	0.4473	0.01		CP_A01g00922;CP_B11g01306	0.1436	0.0182	0.1248	0.0187		DACA018820;DACA012024	0.7476	0.0907	0.5782	0.0939		CP_B11g02226;CP_B15g00159	0.3676	0.0777	0.3712	0.0765		CP_A01g02748;CP_A10g00876	0.4631	0.0782	0.5609	0.0724		Os02g0525100;Os04g0403600	2.8131	0.5412	0.7457	0.6649		CP_A01g00771;CP_B11g01499	0.0951	0.0378	0.1122	0.0358
CP_A01g00222;DACA009814	0.035	0.0197	0.0294	0.0208		CP_B04g00887;DACA007199	0.4114	0.0586	0.4099	0.058		CP_A01g00923;CP_B11g01305	0.0462	0.0075	0.0455	0.0075		DACA018807;DACA012018	0.6331	0.136	0.6933	0.1317		CP_B11g02227;CP_B15g00156	0.4903	0.0651	0.4936	0.0637		CP_A01g02753;CP_A10g00879	0.451	0.0367	0.4769	0.0354		Os02g0525600;Os04g0403901	1.8481	0.1457	0.4869	0.1694		CP_A01g00772;CP_B11g01498	0.2733	0.1172	0.27	0.117
CP_A01g00223;DACA009813	0.0626	0.0117	0.0929	0.01		CP_B04g00888;DACA007198	1.0079	0.1805	0.504	0.2		CP_A01g00924;CP_B11g01303	0.1003	0.056	0.0866	0.0578		DACA018801;DACA011981	2.1019	0.7019	0.7763	0.815		CP_B11g02228;CP_B15g00153	1.8954	0.0141	0.3372	0.0165		CP_A01g02763;CP_A10g00883	0.4551	0.0722	0.4792	0.0702		Os02g0525900;Os04g0404800	1.2592	0.044	1.5297	0.0414		CP_A01g00774;CP_B11g01496	0.2473	0.0798	0.2574	0.0781
CP_A01g00224;DACA009812	0.3838	0.3567	0.3961	0.3509		CP_B04g00895;DACA007182	0.6298	0.0099	0.4352	0.0104		CP_A01g00926;CP_B11g01297	0.2859	0.0865	0.2289	0.091		DACA018798;DACA012015	0.4456	0.2054	0.4645	0.2009		CP_B11g02229;CP_B15g00152	0.4515	0.0823	0.4181	0.0821		CP_A01g02765;CP_A10g00887	0.4248	0.1962	0.4634	0.1897		Os02g0526000;Os04g0404900	0.7929	0.1203	0.9671	0.1131		CP_A01g00774;CP_B11g01510	0.1471	0.0844	0.1588	0.0821
CP_A01g00225;DACA009811	0.0467	0.0114	0.0555	0.0107		CP_B04g00898;DACA007175	0.5185	0.0976	0.6444	0.0897		CP_A01g00927;CP_B11g01296	0.3301	0.0418	0.1938	0.0466		DACA018797;DACA012013	0.3505	0.0819	0.3468	0.0806		CP_B11g02232;CP_B15g00150	0.7406	0.2992	0.7527	0.2938		CP_A01g02767;CP_A10g00888	2.2901	0.3786	0.7623	0.428		Os02g0526500;Os04g0405100	2.9821	0.1709	1.313	0.1796		CP_A01g00776;CP_B11g01493	0.0955	0.0074	0.113	0.007
CP_A01g00226;DACA009810	0.1314	0.0832	0.1622	0.0769		CP_B04g00905;DACA007173	0.4396	0.0222	0.4393	0.0218		CP_A01g00928;CP_B11g01295	0.0636	0.0087	0.0756	0.0082		DACA018792;DACA012003	0.3263	0.0528	0.3656	0.0504		CP_B11g02234;CP_B15g00147	0.8618	0.1166	0.5938	0.1222		CP_A01g02771;CP_A10g00894	0.9552	0.4416	0.8969	0.4352		Os02g0526700;Os04g0405500	1.8197	0.2219	0.4699	0.2653		CP_A01g00777;CP_B11g01492	0.0476	0.0214	0.0542	0.0204
CP_A01g00227;DACA009809	0.0509	0.0048	0.054	0.0047		CP_B04g00913;DACA007162	0.398	0.033	0.434	0.0319		CP_A01g00929;CP_B11g01294	0.0442	0.0017	0.0475	0.0017		DACA018791;DACA012002	0.3436	0.024	0.3788	0.023		CP_B11g02237;CP_B15g00145	0.9224	0.1312	0.4644	0.1459		CP_A01g02775;CP_A10g00902	0.8027	0.2534	0.6347	0.2602		Os02g0528100;Os04g0408600	3.0237	0.1686	0.5701	0.1979		CP_A01g00778;CP_B11g01490	0.4235	0.2868	0.4171	0.2837
CP_A01g00228;DACA009808	0.1958	0.032	0.1031	0.0364		CP_B04g00924;DACA007152	0.3669	0.1597	0.453	0.1468		CP_A01g00930;CP_B11g01281	0.5557	0.1403	0.5133	0.141		DACA018790;DACA011999	0.4051	0.1231	0.4518	0.1167		CP_B11g02240;CP_B15g00144	0.6232	0.2227	0.631	0.215		CP_A01g02777;CP_A10g00904	1.1718	0.1951	0.4495	0.2247		Os02g0528200;Os04g0409200	1.2551	0.3804	1.0592	0.3751		CP_A01g00779;CP_B11g01489	3.0994	1.6002	3.4557	1.5768
CP_A01g00229;DACA009807	0.0666	0.0096	0.0837	0.0088		CP_B04g00927;DACA007145	0.4576	0.1072	0.4308	0.1074		CP_A01g00930;CP_B11g01293	0.5419	0.1415	0.4974	0.1426		DACA018789;DACA011992	0.6028	0.2371	0.6804	0.2251		CP_B11g02242;CP_B15g00141	0.6965	0.1007	0.6871	0.0996		CP_A01g02784;CP_A10g00968	0.3175	0.0719	0.3769	0.0667		Os02g0530500;Os04g0411200	1.9412	0.201	0.3267	0.248		CP_A01g00781;CP_B11g01487	0.1471	0.0448	0.1369	0.0455
CP_A01g00231;DACA009803	0.185	0.0448	0.1293	0.0491		CP_B04g00932;DACA007182	0.646	0.0079	0.4464	0.0083		CP_A01g00931;CP_B11g01280	0.0602	0.0162	0.0631	0.0159		DACA018783;DACA011989	0.6092	0.2224	0.6827	0.2116		CP_B11g02243;CP_B15g00140	0.5109	0.1154	0.5839	0.1087		CP_A01g02790;CP_A10g00977	1.0354	0.351	0.7436	0.3717		Os02g0531600;Os04g0411400	0.7664	0.0466	0.4084	0.0517		CP_A01g00782;CP_B11g01476	0.0626	0.0079	0.0728	0.0075
CP_A01g00232;DACA009802	0.0362	0.0112	0.0471	0.0103		CP_B04g00943;DACA007132	0.8605	0.053	0.412	0.0593		CP_A01g00931;CP_B11g01292	0.0585	0.0162	0.0612	0.0159		DACA018781;DACA012012	1.1635	0.1716	0.8674	0.1725		CP_B11g02244;CP_B15g00125	0.3752	0.0681	0.4203	0.0647		CP_A01g02792;CP_A10g00978	0.2351	0.1133	0.267	0.1081		Os02g0532300;Os04g0411800	2.1929	0.1878	0.5904	0.2135		CP_A01g00783;CP_B11g01475	0.1997	0.0284	0.1146	0.0323
CP_A01g00233;DACA009801	0.2248	0.1515	0.2198	0.1512		CP_B04g00945;DACA007130	0.685	0.0661	0.4658	0.0707		CP_A01g00932;CP_B11g01279	0.0384	0.0154	0.0482	0.0142		DACA024819;DACA011972	0.6851	0.1115	0.4745	0.1187		CP_B11g02245;CP_B15g00123	0.8824	0.0956	0.7073	0.0975		CP_A01g02796;CP_A10g00980	1.4527	0.0588	0.6598	0.0624		Os02g0532800;Os04g0412100	2.2157	0.5834	0.6331	0.7143		CP_A01g00785;CP_B11g01473	0.0412	0.0095	0.0423	0.0094
CP_A01g00234;DACA009799	0.0292	0.0134	0.0252	0.014		CP_B04g00946;DACA007129	0.2972	0.0459	0.3529	0.0429		CP_A01g00936;CP_B11g01278	0.0921	0.0343	0.0733	0.0363		DACA019612;DACA011982	0.8012	0.1763	0.4182	0.1985		CP_B11g02246;CP_B15g00121	0.3048	0.0675	0.3482	0.0639		CP_A01g02797;CP_A10g00981	0.3103	0.163	0.3544	0.1548		Os02g0532900;Os04g0412300	1.5869	0.1545	0.4277	0.1858		CP_A01g00786;CP_B11g01472	0.1684	0.0593	0.1761	0.0583
CP_A01g00235;DACA009798	0.0915	0.0288	0.1127	0.0266		CP_B04g00957;DACA007115	0.4124	0.0655	0.4192	0.0643		CP_A01g00937;CP_B11g01277	0.0399	0.009	0.0475	0.0084		DACA019613;DACA011984	0.4233	0.1532	0.4711	0.1463		CP_B11g02247;CP_B15g00120	0.5985	0.1389	0.5775	0.1384		CP_A01g02800;CP_A10g00986	0.731	0.1412	0.377	0.1591		Os02g0533300;Os04g0412500	3.3617	1.1617	-1	1.0677		CP_A01g00787;CP_B11g01471	0.0407	0.015	0.0567	0.0134
CP_A01g00236;DACA009797	0.0889	0.038	0.1053	0.0357		CP_B04g00960;DACA007114	0.685	0.0112	0.6212	0.0113		CP_A01g00938;CP_B11g01276	0.0158	0	0.0292	0		DACA019620;DACA011966	1.0376	0.2018	0.4388	0.2316		CP_B11g02250;CP_B15g00113	1.0467	0.3718	0.9391	0.3643		CP_A01g02803;CP_A10g00987	0.5783	0.216	0.646	0.207		Os02g0533700;Os04g0412700	2.5534	0.4867	0.8967	0.5603		CP_A01g00788;CP_B11g01470	0.0712	0.0151	0.0772	0.0146
CP_A01g00237;DACA009795	0.1198	0.0254	0.1318	0.0245		CP_B04g00965;DACA007113	0.4409	0.0395	0.1562	0.0456		CP_A01g00939;CP_B11g01275	0.0492	0.0159	0.0569	0.0151		DACA019621;DACA011965	0.3463	0.2425	0.3729	0.2342		CP_B11g02256;CP_B15g00112	0.4008	0.0745	0.4657	0.0703		CP_A01g02806;CP_A10g00990	0.3697	0.0064	0.3523	0.0064		Os02g0534000;Os04g0413100	1.0364	0.5515	0.4782	0.6559		CP_A01g00791;CP_B11g01468	0.1895	0.0058	0.1598	0.0061
CP_A01g00238;DACA009794	0.0344	0.0052	0.0424	0.0048		CP_B04g01058;DACA015850	0.3881	0.0688	0.407	0.0664		CP_A01g00940;CP_B11g01274	0.0727	0.023	0.0777	0.0224		DACA019623;DACA011961	0.3564	0.0994	0.4211	0.093		CP_B11g02257;CP_B15g00111	0.4143	0.1186	0.4576	0.1133		CP_A01g02815;CP_A10g00998	0.4112	0.0692	0.4582	0.065		Os02g0534400;Os04g0413500	4.2068	0.1572	0.7871	0.1782		CP_A01g00794;CP_B11g01464	0.5611	0.3441	0.5423	0.3412
CP_A01g00239;DACA009793	0.1055	0.0103	0.1229	0.0097		CP_B04g01061;DACA015846	0.4068	0.0407	0.5316	0.0371		CP_A01g00941;CP_B11g01273	0.065	0.0181	0.0759	0.0171		DACA019626;DACA011959	0.4409	0.0856	0.5276	0.081		CP_B11g02258;CP_B15g00110	0.4291	0.1151	0.4375	0.1128		CP_A01g02816;CP_A10g01000	0.9034	0.0765	0.5891	0.0806		Os02g0534800;Os04g0413600	0.8095	0	0.595	0		CP_A01g00798;CP_B11g01462	0.0719	0.0202	0.0647	0.0209
CP_A01g00240;DACA009790	0.0692	0.0101	0.0887	0.0092		CP_B04g01067;DACA015843	1.1128	0.0763	0.7294	0.0787		CP_A01g00942;CP_B11g01272	0.1745	0.023	0.1167	0.0251		DACA019628;DACA011958	0.5258	0.258	0.5022	0.2577		CP_B11g02259;CP_B15g00109	0.3754	0.2139	0.4156	0.203		CP_A01g02818;CP_A10g01001	0.415	0.0448	0.4638	0.0424		Os02g0535700;Os04g0414000	0.996	0.1891	1.0063	0.1822		CP_A01g00801;CP_B11g01461	0.0403	0.0111	0.0492	0.0103
CP_A01g00241;DACA009789	0.0703	0.0279	0.0961	0.0249		CP_B04g01070;DACA015842	1.1942	0.0181	0.2546	0.0214		CP_A01g00943;CP_B11g01271	0.1497	0.0788	0.1699	0.0759		DACA019634;DACA011956	0.5135	0.0411	0.3961	0.043		CP_B11g02261;CP_B15g00101	0.4153	0.0321	0.4832	0.0304		CP_A01g02820;CP_A10g01003	3.4553	1.3792	1.8866	1.4447		Os02g0535901;Os04g0414500	0.9995	0.1508	0.3529	0.1824		CP_A01g00802;CP_B11g01460	0.049	0.0147	0.0507	0.0145
CP_A01g00242;DACA009788	0.0793	0.0191	0.0736	0.0194		CP_B04g01074;DACA015829	0.3557	0.03	0.4079	0.0285		CP_A01g00944;CP_B11g01270	0.0467	0.0281	0.0542	0.0268		DACA019635;DACA011954	3.2043	1.0678	3.1303	1.1123		CP_B11g02262;CP_B15g00100	0.5251	0.0894	0.622	0.084		CP_A01g02822;CP_A10g01004	1.3434	0.1472	0.7078	0.1575		Os02g0536500;Os04g0415000	2.6217	0.2081	0.4239	0.2558		CP_A01g00804;CP_B11g01458	0.1628	0.0527	0.1059	0.0586
CP_A01g00243;DACA009786	0.0623	0.0124	0.0543	0.0129		CP_B04g01079;DACA015820	0.3062	0.0571	0.4099	0.0521		CP_A01g00946;CP_B11g01267	0.0525	0	0.0531	0		DACA019636;DACA011952	0.2922	0.0998	0.3373	0.095		CP_B11g02266;CP_B15g00097	0.528	0.058	0.5447	0.0562		CP_A01g02826;CP_A10g01008	0.3481	0.1211	0.4086	0.1135		Os02g0537500;Os04g0416100	0.6332	0.2005	0.6835	0.1936		CP_A01g00805;CP_B11g01456	0.175	0.023	0.1285	0.0245
CP_A01g00244;DACA009785	0.0739	0.0375	0.0691	0.0382		CP_B04g01089;DACA015813	0.4583	0.0308	0.4558	0.0301		CP_A01g00947;CP_B11g01266	0.0434	0.0129	0.0485	0.0123		DACA019643;DACA011950	0.6327	0.3847	0.636	0.3803		CP_B11g02267;CP_B15g00095	0.7818	0.1179	0.4608	0.1285		CP_A01g02829;CP_A10g01013	0.6726	0.119	0.5922	0.1216		Os02g0537700;Os04g0416400	3.8289	0.2966	1.543	0.3081		CP_A01g00806;CP_B11g01455	0.2731	0.0781	0.2186	0.0822
CP_A01g00245;DACA009784	0.0785	0.0272	0.0734	0.0276		CP_B04g01094;DACA015808	0.5555	0.0869	0.4938	0.088		CP_A01g00950;CP_B11g01265	0.091	0.0479	0.0804	0.0494		DACA019645;DACA011948	1.6955	0.6873	1.3816	0.6672		CP_B11g02269;CP_B15g00094	0.594	0.1127	0.455	0.1169		CP_A01g02830;CP_A10g01014	0.404	0.058	0.4671	0.0546		Os02g0537800;Os04g0416500	1.8933	0.4167	0.531	0.4945		CP_A01g00807;CP_B11g01454	0.5141	0.3392	0.4375	0.3497
CP_A01g00246;DACA009783	0.0657	0.0506	0.0665	0.0503		CP_B04g01132;DACA015779	0.3568	0.0649	0.2635	0.0694		CP_A01g00951;CP_B11g01264	0.0911	0.0478	0.0873	0.0483		DACA019646;DACA011946	0.9022	0.0709	0.3773	0.0806		CP_B11g02272;CP_B15g00093	0.6033	0.1215	0.6414	0.1177		CP_A01g02831;CP_A10g01015	1.2813	0.4924	0.8186	0.5301		Os02g0538700;Os04g0416700	99	0.2122	0.5014	0.2711		CP_A01g00808;CP_B11g01453	0.1187	0.0216	0.1215	0.0213
CP_A01g00247;DACA009781	0.0548	0.0391	0.0593	0.038		CP_B04g01142;DACA015762	0.3717	0.0466	0.4054	0.0448		CP_A01g00952;CP_B11g01262	0.1322	0.0018	0.1465	0.0018		DACA019648;DACA011943	1.4854	0.0867	0.5048	0.0978		CP_B11g02273;CP_B15g00090	0.3038	0.0331	0.3413	0.0316		CP_A01g02831;CP_A10g01028	0.5835	0.1812	0.4849	0.1875		Os02g0539200;Os04g0417400	1.3646	0.264	0.4174	0.3249		CP_A01g00811;CP_B11g01450	0.0813	0.012	0.0775	0.0121
CP_A01g00248;DACA009780	0.0904	0.0063	0.1011	0.006		CP_B04g01147;DACA015754	1.213	0.1554	0.5566	0.1735		CP_A01g00953;CP_B11g01249	0.3331	0.1439	0.222	0.1593		DACA019649;DACA011942	1.2686	0.2042	0.5487	0.2271		CP_B11g02274;CP_B15g00091	0.5335	0.0816	0.4871	0.0818		CP_A01g02837;CP_A10g01019	0.833	0.2111	0.8365	0.2068		Os02g0539500;Os04g0417600	1.4311	0.3348	0.5279	0.4011		CP_A01g00812;CP_B11g01449	0.6361	0.5155	0.5377	0.5371
CP_A01g00249;DACA009767	0.0391	0.0212	0.0422	0.0206		CP_B04g01149;DACA015754	1.0077	0.1092	0.5937	0.1184		CP_A01g00954;CP_B11g01248	0.0496	0	0.064	0		DACA019650;DACA011941	0.4673	0.1162	0.4443	0.1149		CP_B11g02275;CP_B15g00087	1.3514	0.2241	0.8104	0.2323		CP_A01g02840;CP_A10g01030	0.5813	0.1734	0.508	0.174		Os02g0539900;Os04g0417800	2.3455	0.4295	1.6583	0.4067		CP_A01g00814;CP_B11g01447	0.1463	0.0079	0.1247	0.0081
CP_A01g00250;DACA009766	0.1371	0.009	0.1891	0.0081		CP_B04g01158;DACA015754	1.2391	0.1578	0.5545	0.1766		CP_A01g00955;CP_B11g01247	0.1761	0.0458	0.0979	0.0525		DACA019653;DACA011938	0.3037	0.0601	0.305	0.059		CP_B11g02286;CP_B15g00082	0.3743	0.017	0.3804	0.0167		CP_A01g02841;CP_A10g01032	0.2806	0.0773	0.4046	0.0686		Os02g0540700;Os04g0418500	0.9581	0.1773	0.4142	0.2091		CP_A01g00815;CP_B11g01446	0.0635	0.0077	0.0727	0.0073
CP_A01g00251;DACA009765	0.142	0.0063	0.1351	0.0063		CP_B04g01167;DACA015752	0.3749	0.0579	0.4251	0.055		CP_A01g00956;CP_B11g01246	0.1215	0.0705	0.1502	0.0648		DACA019656;DACA011930	1.1256	0.1543	0.6003	0.1698		CP_B11g02288;CP_B15g00081	0.7103	0.3326	0.7354	0.3223		CP_A01g02843;CP_A10g01038	0.3416	0.0289	0.3902	0.0277		Os02g0542200;Os04g0421700	1.3528	0.318	1.5714	0.3115		CP_A01g00816;CP_B11g01445	0.1381	0.0265	0.1496	0.0259
CP_A01g00252;DACA009764	0.0858	0.0225	0.0927	0.0218		CP_B04g01171;DACA015746	0.9744	0.108	0.532	0.1157		CP_A01g00957;CP_B11g01245	0.0604	0.0135	0.0669	0.0131		DACA019660;DACA011929	1.4697	0.2003	0.7498	0.2166		CP_B11g02291;CP_B15g00078	4.1002	1.467	-1	1.4924		CP_A01g02845;CP_A10g01039	0.606	0.0139	0.4828	0.0143		Os02g0542700;Os04g0422700	1.8196	1.6138	1.2539	1.4278		CP_A01g00817;CP_B11g01442	0.0639	0.0179	0.0765	0.0167
CP_A01g00253;DACA009763	0.0444	0.0234	0.0552	0.0215		CP_B04g00001;DACA023955	0.0826	0.0043	0.085	0.0042		CP_A01g00958;CP_B11g01244	0.0641	0.0217	0.0678	0.0211		DACA019661;DACA011928	0.944	0.2648	0.5544	0.2908		CP_B11g02295;CP_B15g00076	0.7015	0.1077	0.7779	0.1003		CP_A01g02846;CP_A10g01040	0.7428	0.1616	0.7106	0.1576		Os02g0543100;Os04g0423700	0.738	0.168	0.8043	0.163		CP_A01g00819;CP_B11g01441	0.2895	0.0293	0.2373	0.0302
CP_A01g00254;DACA009762	0.1631	0.0385	0.084	0.0444		CP_B04g00001;DACA021020	0.0752	0.0042	0.0756	0.0042		CP_A01g00959;CP_B11g01243	0.011	0.0283	0.0134	0.0265		DACA019662;DACA011926	1.7646	0.7186	1.6747	0.6867		CP_B11g02298;CP_B15g00075	0.3074	0.0609	0.3681	0.0569		CP_A01g02847;CP_A10g01041	0.7115	0.2598	0.7093	0.2531		Os02g0549200;Os04g0430000	0.9169	0.0857	0.8344	0.0845		CP_A01g00820;CP_B11g01440	0.0249	0.0133	0.03	0.0124
CP_A01g00256;DACA009760	0.1455	0.0412	0.1332	0.0418		CP_B04g00003;DACA021021	0.0761	0.0415	0.089	0.0394		CP_A01g00960;CP_B11g01242	0.054	0.0116	0.0539	0.0116		DACA019664;DACA011923	0.9017	0.2862	0.824	0.2827		CP_B11g02300;CP_B15g00074	1.1451	0.1618	0.7435	0.1708		CP_A01g02849;CP_A10g01046	0.5044	0.0998	0.5707	0.0941		Os02g0549600;Os04g0430100	0.7647	0.0024	0.6538	0.0024		CP_A01g00821;CP_B11g01439	0.0685	0.0382	0.0728	0.0373
CP_A01g00257;DACA009759	0.0448	0.0129	0.0564	0.0119		CP_B04g00004;DACA021022	0.0676	0.0242	0.0811	0.0227		CP_A01g00961;CP_B11g01241	0.1064	0.0032	0.0674	0.0035		DACA019665;DACA011920	0.5724	0.0746	0.5375	0.0739		CP_B11g02304;CP_B15g00057	0.472	0.0584	0.2824	0.0645		CP_A01g02851;CP_A10g01048	0.7632	0.0946	0.6256	0.0962		Os02g0550000;Os04g0431000	2.2834	0.3027	0.8879	0.3113		CP_A01g00823;CP_B11g01434	0.1333	0.0741	0.1194	0.0759
CP_A01g00258;DACA009758	0.0535	0.02	0.0538	0.0199		CP_B04g00005;DACA023951	0.0556	0.0046	0.0711	0.0042		CP_A01g00961;CP_B11g01256	0.0988	0.0038	0.0626	0.0043		DACA019670;DACA011918	0.3839	0.027	0.5659	0.024		CP_B11g02307;CP_B15g00033	0.0661	0.0277	0.0852	0.0254		CP_A01g02853;CP_A10g01055	0.7209	0.1874	0.6497	0.1887		Os02g0550300;Os04g0432500	0.7039	0.198	0.8052	0.1869		CP_A01g00825;CP_B11g01432	0.0793	0.0105	0.0904	0.01
CP_A01g00259;DACA009753	0.083	0.0275	0.1067	0.025		CP_B04g00005;DACA021023	0.0556	0.0046	0.0711	0.0042		CP_A01g00962;CP_B11g01240	0.5717	0.1222	0.3033	0.1385		DACA019675;DACA011913	0.62	0.1956	0.5517	0.196		CP_B11g02308;CP_B15g00031	3.7179	2.1358	2.7001	2.0173		CP_A01g02854;CP_A10g01056	0.5705	0.2674	0.5339	0.2659		Os02g0550400;Os04g0437700	1.8828	0.9822	0.9046	1.1523		CP_A01g00826;CP_B11g01431	0.6086	0.3416	0.4547	0.3662
CP_A01g00260;DACA009752	0.0771	0.0228	0.0767	0.0228		CP_B04g00006;DACA023950	0.0472	0.0208	0.0543	0.0199		CP_A01g00963;CP_B11g01238	0.1984	0.0293	0.0812	0.0346		DACA020828;DACA011910	1.0545	0.18	0.6616	0.1918		CP_B11g02310;CP_B15g00036	0.0757	0.0341	0.0829	0.033		CP_A01g02855;CP_A10g01058	0.3343	0.0809	0.3422	0.0793		Os02g0550600;Os04g0432400	4.249	0.1096	1.2832	0.1203		CP_A01g00828;CP_B11g01428	0.0808	0.0043	0.1066	0.0039
CP_A01g00262;DACA009751	0.0818	0.0456	0.0902	0.0441		CP_B04g00007;DACA023949	0.0825	0.0387	0.0887	0.0377		CP_A01g00964;CP_B11g01237	0.0786	0.0211	0.1046	0.0191		DACA020830;DACA011907	0.5279	0.1299	0.5416	0.1265		CP_B11g02312;CP_B15g00035	0.0712	0.0063	0.0861	0.0059		CP_A01g02856;CP_A10g01063	0.8134	0.1795	0.8014	0.177		Os02g0551100;Os04g0432000	1.4953	0.0557	0.6679	0.0596		CP_A01g00829;CP_B11g01424	0.4999	0.2375	0.5406	0.2292
CP_A01g00265;DACA009750	3.2196	1.1302	1.9487	1.1554		CP_B04g00007;DACA021025	0.0983	0.0242	0.1055	0.0236		CP_A01g00966;CP_B11g01236	0.233	0.0303	0.1342	0.034		DACA020832;DACA011906	0.3852	0.0364	0.4021	0.0356		CP_B11g02313;CP_B15g00025	0.1514	0.0093	0.1297	0.0096		CP_A01g02858;CP_A10g01068	1.2366	0.4552	1.1529	0.4458		Os02g0551600;Os04g0433300	3.7592	1.0313	1.2133	1.1955		CP_A01g00830;CP_B11g01413	0.0362	0.0176	0.0395	0.017
CP_A01g00267;DACA009749	0.0417	0.005	0.0518	0.0046		CP_B04g00008;DACA021026	0.1221	0.084	0.1179	0.0849		CP_A01g00967;CP_B11g01235	0.1252	0.0227	0.1316	0.0222		DACA020835;DACA011905	0.5878	0.2883	0.6597	0.2719		CP_B11g02314;CP_B15g00023	0.0619	0.0152	0.0628	0.0151		CP_A01g02863;CP_A10g01072	0.415	0.0482	0.4255	0.0471		Os02g0551700;Os04g0433600	1.4907	0.4499	1.2091	0.4512		CP_A01g00834;CP_B11g01408	0.0776	0.0035	0.0785	0.0034
CP_A01g00269;DACA009748	0.0382	0.0099	0.0459	0.0093		CP_B04g00009;DACA021027	0.4972	0.3749	0.4487	0.3828		CP_A01g00969;CP_B11g01230	0.3237	0.3355	0.2911	0.3389		DACA020836;DACA011903	0.8617	0.1952	0.7582	0.1942		CP_B11g02315;CP_B15g00022	0.1479	0.0553	0.1936	0.0502		CP_A01g02867;CP_A10g01077	0.5058	0.0065	0.5326	0.0063		Os02g0553200;Os04g0434800	0.6401	0.178	0.7892	0.1652		CP_A01g00835;CP_B11g01404	0.0852	0.0349	0.0913	0.034
CP_A01g00270;DACA009747	0.0954	0.0385	0.1063	0.037		CP_B04g00010;DACA021029	0.1166	0.0031	0.0504	0.0037		CP_A01g00970;CP_B11g01227	0.0756	0	0.1	0		DACA020841;DACA011895	0.5107	0.2191	0.5606	0.2061		CP_B11g02316;CP_B15g00021	0.1634	0.015	0.1601	0.0149		CP_A01g02869;CP_A10g01079	0.6677	0.1567	0.447	0.1706		Os02g0554100;Os04g0435700	0.797	0.1197	0.9157	0.114		CP_A01g00836;CP_B11g01403	0.0482	0.0233	0.0619	0.0213
CP_A01g00271;DACA009746	0.1141	0	0.1497	0		CP_B04g00012;DACA021031	0.165	0.0793	0.1478	0.0814		CP_A01g00971;CP_B11g01226	0.0679	0.0132	0.0695	0.0131		DACA020842;DACA011894	0.5589	0.0268	0.3792	0.0287		CP_B11g02317;CP_B15g00020	0.0337	0.0514	0.0415	0.0479		CP_A01g02870;CP_A10g01084	0.3204	0.0354	0.3878	0.0328		Os02g0554800;Os04g0436000	2.222	0.5146	0.8615	0.5898		CP_A01g00837;CP_B11g01402	0.094	0.0146	0.0695	0.0159
CP_A01g00273;DACA009745	0.0321	0.0282	0.0399	0.026		CP_B04g00013;DACA021032	0.0538	0.0236	0.0681	0.0217		CP_A01g00972;CP_B11g01225	1.6361	0.0051	0.5377	0.0057		DACA020843;DACA011887	1.0774	0.0858	0.8077	0.087		CP_B11g02318;CP_B15g00019	0.0592	0.0155	0.0511	0.0162		CP_A01g02871;CP_A10g01083	0.5248	0.1003	0.6669	0.0928		Os02g0554900;Os04g0436300	1.2643	0.2698	1.3107	0.2585		CP_A01g00838;CP_B11g01401	0.3229	0.2205	0.2803	0.2271
CP_A01g00274;DACA009743	0.0828	0.0103	0.0704	0.0108		CP_B04g00014;DACA021033	0.0717	0.033	0.0577	0.0352		CP_A01g00973;CP_B11g01224	0.1202	0.0454	0.1101	0.0461		DACA020847;DACA011885	0.247	0.0733	0.301	0.0678		CP_B11g02320;CP_B15g00015	0.3163	0.1005	0.3016	0.101		CP_A01g02872;CP_A10g01081	0.6886	0.1463	0.2821	0.1683		Os02g0555300;Os04g0437000	0.8571	0.1598	0.9552	0.1516		CP_A01g00839;CP_B11g01400	0.0841	0.0207	0.0943	0.0199
CP_A01g00275;DACA009742	0.095	0.0527	0.11	0.0498		CP_B04g00015;DACA021034	0.0499	0.0249	0.0655	0.0222		CP_A01g00974;CP_B11g01223	0.045	0.0121	0.0554	0.0113		DACA020850;DACA011884	0.714	0.2001	0.5228	0.2107		CP_B11g02321;CP_B15g00014	0.3412	0.2234	0.3661	0.2135		CP_A01g02874;CP_A10g01087	0.582	0.0875	0.4833	0.0898		Os02g0555900;Os04g0437600	0.9583	0.3049	0.9513	0.2982		CP_A01g00840;CP_B11g01399	0.1929	0.0189	0.1712	0.0191
CP_A01g00276;DACA009741	0.045	0.009	0.0485	0.0088		CP_B04g00016;DACA021035	0.057	0.0091	0.0624	0.0089		CP_A01g00975;CP_B11g01222	0.064	0	0.0808	0		DACA020852;DACA011882	1.6083	0.0682	0.665	0.0736		CP_B11g02322;CP_B15g00013	0.0694	0.043	0.0686	0.043		CP_A01g02876;CP_A10g01090	0.4602	0.1114	0.4983	0.1075		Os02g0556900;Os04g0439400	1.5133	0.2721	1.0592	0.2744		CP_A01g00841;CP_B11g01398	0.1015	0.0114	0.1122	0.011
CP_A01g00277;DACA009739	0.0771	0.0097	0.0611	0.0103		CP_B04g00017;DACA021036	0.0362	0.021	0.0465	0.0191		CP_A01g00976;CP_B11g01221	0.0707	0.0354	0.0805	0.0336		DACA020853;DACA011881	2.5179	0.0628	0.5408	0.0727		CP_B11g02325;CP_B15g00023	0.0623	0.0152	0.0628	0.0151		CP_A01g02881;CP_A10g01097	0.4507	0.0795	0.5689	0.0737		Os02g0557200;Os04g0442000	0.8197	0.1375	0.8703	0.1318		CP_A01g00842;CP_B11g01397	0.0978	0.0093	0.0989	0.0093
CP_A01g00278;DACA009738	0.1105	0.0718	0.1114	0.0713		CP_B04g00018;DACA021037	0.1037	0.0276	0.1046	0.0274		CP_A01g00977;CP_B11g01219	0.0529	0.0232	0.0622	0.0217		DACA020855;DACA011875	0.296	0.1321	0.3204	0.1271		CP_B11g02327;CP_B15g00006	0.0783	0.0031	0.1069	0.0028		CP_A01g02884;CP_A10g01098	0.413	0.1272	0.4327	0.1239		Os02g0557800;Os04g0442300	2.0278	0.2266	0.7833	0.2527		CP_A01g00843;CP_B11g01396	0.0538	0.0136	0.0702	0.0124
CP_A01g00279;DACA009737	0.1638	0.0595	0.0913	0.0679		CP_B04g00019;DACA021038	0.2091	0.1397	0.1988	0.1409		CP_A01g00979;CP_B11g01216	0.1446	0.0277	0.1268	0.0284		DACA020856;DACA011873	1.4072	0.1799	0.4548	0.2105		CP_B11g02328;CP_B15g00004	0.1089	0.021	0.1378	0.0191		CP_A01g02889;CP_A10g01105	0.4807	0.3037	0.5021	0.2971		Os02g0562300;Os04g0444200	0.9429	0.1103	0.8954	0.1076		CP_A01g00845;CP_B11g01394	0.0841	0.0137	0.0905	0.0134
CP_A01g00281;DACA009734	0.0489	0.0125	0.0536	0.0121		CP_B04g00020;DACA021039	0.0561	0.0161	0.0691	0.0149		CP_A01g00980;CP_B11g01215	0.1551	0.0237	0.1628	0.023		DACA020857;DACA017470	0.8548	0.2166	0.7373	0.2214		CP_B11g02329;CP_B15g00003	0.066	0.0311	0.0616	0.0317		CP_A01g02890;CP_A10g01128	0.485	0.1569	0.4137	0.1599		Os02g0565000;Os04g0445600	3.1295	0.244	0.7118	0.2798		CP_A01g00849;CP_B11g01389	0.0344	0.0044	0.0428	0.004
CP_A01g00282;DACA009733	0.0434	0.0101	0.0473	0.0098		CP_B04g00021;DACA024898	0.0723	0.0213	0.072	0.0213		CP_A01g00982;CP_B11g01214	0.2014	0.0423	0.2296	0.04		DACA020861;DACA017471	0.3768	0.1822	0.4378	0.1723		CP_B11g00004;CP_B20g01043	0.3857	0.0667	0.4161	0.0644		CP_A01g02891;CP_A10g01122	0.3369	0.0895	0.3642	0.0862		Os02g0565200;Os04g0446300	0.6921	0.1296	0.5551	0.1325		CP_A01g00850;CP_B11g01387	0.2281	0.0524	0.1493	0.0583
CP_A01g00283;DACA009732	0.2064	0.0995	0.2173	0.0975		CP_B04g00021;DACA021041	0.0693	0.0286	0.0744	0.028		CP_A01g00983;CP_B11g01213	0.9486	0.6182	0.8814	0.616		DACA020863;DACA017478	1.2038	0.088	0.3371	0.1028		CP_B11g00007;CP_B20g01049	0.4206	0.1319	0.4023	0.1312		CP_A01g02893;CP_A10g01116	1.0247	0.2764	0.737	0.2844		Os02g0566400;Os04g0448000	4.2363	1.424	2.3938	1.4743		CP_A01g00851;CP_B11g01385	0.0894	0.0274	0.107	0.0255
CP_A01g00284;DACA009731	0.061	0.012	0.0725	0.0112		CP_B04g00023;DACA024899	0.4375	0.1483	0.3634	0.1516		CP_A01g00988;CP_B11g01209	0.4069	0.0744	0.1972	0.0846		DACA020867;DACA017479	0.3404	0.0405	0.3682	0.0391		CP_B11g00010;CP_B20g01051	1.0644	0.0752	0.6198	0.0809		CP_A01g02898;CP_A10g01130	0.4092	0.0934	0.4319	0.0906		Os02g0566500;Os04g0448100	1.9187	0.3543	1.2387	0.3462		CP_A01g00852;CP_B11g01384	0.1376	0.0117	0.0923	0.013
CP_A01g00285;DACA009728	0.0566	0.0306	0.0723	0.028		CP_B04g00023;DACA021044	0.139	0.0676	0.1281	0.0685		CP_A01g00990;CP_B11g01208	0.1283	0.0718	0.0942	0.0771		DACA020869;DACA017483	0.5218	0.0475	0.5131	0.0466		CP_B11g00014;CP_B20g01057	0.3087	0.142	0.3296	0.1381		CP_A01g02900;CP_A10g01132	0.2452	0.0581	0.2547	0.0567		Os02g0566700;Os04g0448200	1.183	0.4267	0.9003	0.4276		CP_A01g00855;CP_B11g01382	0.101	0.0355	0.1081	0.0346
CP_A01g00287;DACA009726	0.0276	0.0244	0.0312	0.0235		CP_B04g00024;DACA024902	0.0626	0.0106	0.0514	0.0112		CP_A01g00991;CP_B11g01207	0.048	0.0027	0.0609	0.0025		DACA020870;DACA017486	0.4812	0.055	0.3203	0.0591		CP_B11g00015;CP_B20g01058	2.8552	0.9593	2.5628	1.0403		CP_A01g02904;CP_A10g01137	0.3781	0.0201	0.3936	0.0197		Os02g0567800;Os04g0449800	2.7842	0.2041	0.4789	0.2484		CP_A01g00856;CP_B11g01381	0.0157	0.0479	0.0257	0.0396
CP_A01g00288;DACA009724	0.1344	0.0154	0.1338	0.0153		CP_B04g00024;DACA021045	0.0865	0.0129	0.0746	0.0134		CP_A01g00993;CP_B11g01206	0.0319	0.0043	0.026	0.0045		DACA020872;DACA017487	0.8885	0.1636	0.51	0.1788		CP_B11g00016;CP_B20g01060	0.3679	0.0807	0.4129	0.0768		CP_A01g02905;CP_A10g01138	0.7961	0.0817	0.8691	0.0777		Os02g0567900;Os04g0449900	0.9094	0.06	0.7415	0.0602		CP_A01g00858;CP_B11g01379	0.1205	0.0412	0.1309	0.0398
CP_A01g00289;DACA009723	0.0994	0.035	0.1249	0.0321		CP_B04g00025;DACA021047	0.1642	0.0486	0.1091	0.0532		CP_A01g00994;CP_B11g01205	0.0382	0.0233	0.0501	0.0213		DACA020874;DACA017488	0.7247	0.2464	0.6908	0.2422		CP_B11g00017;CP_B20g01062	0.5517	0.123	0.6082	0.1171		CP_A01g02907;CP_A10g01140	0.7491	0.4023	0.666	0.4025		Os02g0572350;Os04g0450400	1.32	0.4533	0.7529	0.5011		CP_A01g00862;CP_B11g01373	0.0802	0.0314	0.0911	0.03
CP_A01g00290;DACA009720	0.3549	0.2112	0.2979	0.221		CP_B04g00026;DACA021048	0.0366	0.0116	0.0414	0.0111		CP_A01g00995;CP_B11g01204	0.3212	0.1547	0.2016	0.1715		DACA020875;DACA017497	0.4063	0.1981	0.4558	0.1873		CP_B11g00018;CP_B20g01065	2.0712	0.2828	0.6863	0.3219		CP_A01g02909;CP_A10g01141	0.3628	0.1545	0.3453	0.1529		Os02g0572600;Os04g0451000	3.6727	1.0751	0.8512	1.5814		CP_A01g00863;CP_B11g01372	0.102	0.0245	0.1037	0.0242
CP_A01g00291;DACA009718	0.0909	0.0044	0.0957	0.0043		CP_B04g00030;DACA021049	0.0852	0.037	0.0963	0.0355		CP_A01g00996;CP_B11g01203	0.2653	0.0563	0.1927	0.0603		DACA020877;DACA017498	0.6036	0.1895	0.5323	0.1916		CP_B11g00023;CP_B20g01071	0.7348	0.0904	0.4071	0.1		CP_A01g02910;CP_A10g01143	0.5714	0.1841	0.6338	0.1758		Os02g0573200;Os04g0452100	1.5203	0.1019	1.3047	0.1037		CP_A01g00864;CP_B11g01371	0.0463	0.0082	0.0571	0.0076
CP_A01g00293;DACA009717	0.074	0.0165	0.0884	0.0155		CP_B04g00031;DACA021050	0.0781	0.0084	0.0622	0.0089		CP_A01g00997;CP_B11g01202	0.0157	0.0192	0.0175	0.0186		DACA020879;DACA017499	1.2445	0.4163	1.2236	0.399		CP_B11g00025;CP_B20g01072	0.4335	0.0862	0.5075	0.0809		CP_A01g02914;CP_A10g01144	0.7507	0.1264	0.6153	0.1312		Os02g0573400;Os04g0452400	1.1556	0.141	1.0792	0.1361		CP_A01g00866;CP_B11g01343	0.7171	0.4948	0.7319	0.483
CP_A01g00294;DACA009716	0.0366	0.0171	0.0379	0.0169		CP_B04g00032;DACA021051	0.0779	0.0271	0.0868	0.026		CP_A01g01001;CP_B11g01201	0.3659	0.1006	0.2415	0.1091		DACA020883;DACA017501	0.8622	0.1846	0.8506	0.1804		CP_B11g00026;CP_B20g01074	0.4672	0.2043	0.4185	0.2065		CP_A01g02917;CP_A10g01147	2.5106	0.1029	0.5852	0.1184		Os02g0573500;Os04g0453200	3.909	0.2731	0.5565	0.3388		CP_A01g00866;CP_B11g01367	0.7981	0.3491	0.7096	0.3491
CP_A01g00295;DACA009715	0.0543	0	0.0662	0		CP_B04g00033;DACA021052	0.0184	0.0113	0.0156	0.0118		CP_A01g01002;CP_B11g01196	0.2235	0.1299	0.1758	0.1373		DACA017132;DACA017500	1.1682	0.762	0.9236	0.7949		CP_B11g00028;CP_B20g01076	0.6515	0.2034	0.6536	0.1966		CP_A01g02919;CP_A10g01158	1.5966	0.2078	0.6211	0.2339		Os02g0574600;Os04g0455600	0.8205	0.0967	0.762	0.0963		CP_A01g00867;CP_B11g01365	0.086	0.0112	0.0965	0.0106
CP_A01g00296;DACA009714	0.0748	0.0278	0.0867	0.0265		CP_B04g00034;DACA021053	0.0823	0.0267	0.0866	0.0262		CP_A01g01007;CP_B11g01194	0.0726	0.0101	0.0488	0.0112		DACA017136;DACA017507	1.0562	0.0538	0.5773	0.0572		CP_B11g00029;CP_B20g01078	0.334	0.1079	0.4637	0.0965		CP_A01g02921;CP_A10g01160	0.9596	0.1174	0.5541	0.1261		Os02g0575700;Os04g0458200	1.8293	0.2386	1.1506	0.2392		CP_A01g00868;CP_B11g01364	0.0366	0.0215	0.0414	0.0206
CP_A01g00297;DACA009713	0.0884	0.0186	0.0596	0.0206		CP_B04g00039;DACA024969	0.1622	0.0975	0.1719	0.0951		CP_A01g01008;CP_B11g01193	0.0338	0.013	0.0369	0.0126		DACA017139;DACA017510	0.9303	0.404	0.9342	0.3908		CP_B11g00031;CP_B20g01081	0.405	0.1438	0.4179	0.1401		CP_A01g02922;CP_A10g01163	0.8348	0.193	0.5375	0.2053		Os02g0575800;Os04g0458300	0.9867	0.1914	0.5389	0.2116		CP_A01g00869;CP_B11g01363	0.1393	0.0767	0.1409	0.0763
CP_A01g00298;DACA009712	0.0521	0.0144	0.0633	0.0134		CP_B04g00040;DACA021056	0.1483	0.0631	0.1482	0.0629		CP_A01g01009;CP_B11g01192	0.0621	0.0078	0.0678	0.0076		DACA017144;DACA017517	0.3429	0.084	0.3618	0.0816		CP_B11g00037;CP_B20g01085	1.5794	0.2251	0.5235	0.2581		CP_A01g02925;CP_A10g01169	0.3062	0.0518	0.3627	0.0489		Os02g0576700;Os04g0459700	0.6477	0.2061	0.7069	0.197		CP_A01g00874;CP_B11g01358	0.2135	0.0604	0.1385	0.0665
CP_A01g00299;DACA009711	0.0279	0.024	0.0301	0.0234		CP_B04g00041;DACA021057	0.133	0.0239	0.1536	0.0226		CP_A01g01010;CP_B11g01191	0.2744	0.1685	0.2496	0.172		DACA017147;DACA017519	0.901	0.1983	0.651	0.204		CP_B11g00039;CP_B20g01096	1.0622	0.0908	0.5754	0.0965		CP_A01g02927;CP_A10g01171	1.093	0.175	0.4634	0.1989		Os02g0579000;Os04g0460600	3.38	0.2593	0.5339	0.3076		CP_A01g00875;CP_B11g01357	0.0282	0.0176	0.0386	0.0157
CP_A01g00300;DACA009710	0.0793	0.0635	0.0794	0.0634		CP_B04g00041;DACA024968	0.1262	0.0269	0.1482	0.0252		CP_A01g01011;CP_B11g01189	0.1121	0.0146	0.1119	0.0145		DACA017154;DACA011859	1.2547	0.2124	0.4891	0.2415		CP_B11g00040;CP_B20g01098	0.6605	0.0604	0.633	0.0595		CP_A01g02929;CP_A10g01172	1.5158	0.8226	1.2497	0.8302		Os02g0579300;Os04g0461000	1.5423	0.1689	0.3998	0.2033		CP_A01g00877;CP_B11g01355	0.1286	0.0091	0.149	0.0086
CP_A01g00302;DACA009709	0.0376	0.0247	0.0382	0.0246		CP_B04g00042;DACA021058	0.0505	0.0024	0.0531	0.0024		CP_A01g01012;CP_B11g01188	0.1117	0.0382	0.1133	0.0379		DACA017156;DACA011860	0.3742	0.1512	0.4098	0.1452		CP_B11g00043;CP_B20g01103	0.4542	0.1087	0.5206	0.1026		CP_A01g02930;CP_A10g01173	0.7879	0.1317	0.7515	0.1319		Os02g0579600;Os04g0461300	0.9894	0.0922	0.3533	0.106		CP_A01g00878;CP_B11g01354	0.1236	0.0155	0.0776	0.0172
CP_A01g00303;DACA009708	0.2592	0.1922	0.3021	0.1807		CP_B04g00042;DACA024967	0.0603	0.004	0.0657	0.0038		CP_A01g01013;CP_B11g01178	0.2486	0.0991	0.2749	0.0953		DACA017161;DACA011868	0.6409	0.2789	0.6286	0.2766		CP_B11g00047;CP_B20g01105	0.8301	0.0672	0.3719	0.0753		CP_A01g02931;CP_A10g01174	1.7518	0.2255	1.5139	0.2282		Os02g0579800;Os04g0461600	2.7662	0.2902	0.4391	0.3502		CP_A01g00882;CP_B11g01350	0.2982	0.1118	0.1673	0.1248
CP_A01g00304;DACA009707	0.0718	0.0339	0.0608	0.035		CP_B04g00044;DACA021054	0.0923	0.0077	0.0785	0.008		CP_A01g01014;CP_B11g01167	0.2805	0.1556	0.2972	0.1517		DACA017164;DACA011871	0.5273	0.2085	0.584	0.1997		CP_B11g00049;CP_B20g01111	0.4782	0.2872	0.4818	0.2795		CP_A01g02932;CP_A10g01175	0.3252	0.0436	0.3503	0.0423		Os02g0580300;Os04g0462500	1.4928	0.0257	0.9573	0.027		CP_A01g00885;CP_B11g01349	0.1121	0.0788	0.1001	0.081
CP_A01g00305;DACA009706	0.1192	0.0127	0.067	0.0143		CP_B04g00047;DACA021059	0.0405	0.0184	0.0402	0.0184		CP_A01g01021;CP_B11g01186	0.3063	0.2021	0.3357	0.1939		DACA017173;DACA017461	0.9531	0.1859	1.2484	0.1712		CP_B11g00051;CP_B20g01113	0.6441	0.1337	0.6262	0.1326		CP_A01g02933;CP_A10g01176	0.3709	0.1476	0.5241	0.13		Os02g0580400;Os04g0462600	0.8669	0.239	0.4583	0.267		CP_A01g00887;CP_B11g01348	0.0428	0.0131	0.0583	0.0117
CP_A01g00306;DACA009705	0.0735	0.035	0.0719	0.0352		CP_B04g00048;DACA021060	0.1402	0.0337	0.1116	0.0356		CP_A01g01022;CP_B11g01166	3.0483	1.0966	-1	1.1163		DACA017174;DACA017460	0.4721	0.0972	0.5426	0.0915		CP_B11g00056;CP_B20g01117	2.1268	0.2131	1.2586	0.2225		CP_A01g02934;CP_A10g01179	0.8471	0.106	0.4441	0.1143		Os02g0580500;Os04g0462900	3.5231	0.1129	0.5208	0.1357		CP_A01g00889;CP_B11g01346	0.1293	0.0263	0.1032	0.028
CP_A01g00307;DACA009703	0.12	0.019	0.0774	0.0211		CP_B04g00051;DACA021061	0.0672	0.0037	0.0653	0.0037		CP_A01g01023;CP_B11g01165	0.3165	0.0696	0.1906	0.0767		DACA017177;DACA017453	0.2787	0.0583	0.3131	0.0557		CP_B11g00057;CP_B20g01119	0.5029	0.1156	0.5037	0.1134		CP_A01g02935;CP_A10g01183	1.2512	0.1887	0.7649	0.2027		Os02g0580800;Os04g0463700	3.0852	1.1983	2.0182	1.2792		CP_A01g00890;CP_B11g01345	0.0533	0.0115	0.0709	0.0104
CP_A01g00309;DACA009701	0.0443	0.0009	0.053	0.0008		CP_B04g00052;DACA021062	0.0219	0.0141	0.0246	0.0136		CP_A01g01026;CP_B11g01160	0.0984	0.0281	0.1041	0.0274		DACA017179;DACA017452	0.5921	0.0611	0.5408	0.061		CP_B11g00059;CP_B20g01121	0.3869	0.0645	0.4045	0.063		CP_A01g02939;CP_A10g01185	0.3266	0.081	0.3587	0.0778		Os02g0580900;Os04g0464400	1.6871	0.109	0.3584	0.1309		CP_A01g00891;CP_B11g01344	0.1202	0.0324	0.1255	0.0317
CP_A01g00311;DACA009697	0.0301	0.0091	0.0391	0.0083		CP_B04g00054;DACA021063	0.0571	0.0127	0.0402	0.0138		CP_A01g01027;CP_B11g01159	0.0763	0.0256	0.1022	0.0229		DACA017190;DACA017443	0.3881	0.0538	0.4181	0.0524		CP_B11g00063;CP_B20g01123	0.7467	0.2773	0.6854	0.2736		CP_A01g02941;CP_A10g01187	1.5547	0.1718	0.9132	0.1792		Os02g0581200;Os04g0466000	0.9442	0.2339	0.1936	0.2868		CP_A01g00892;CP_B11g01343	0.2087	0.1229	0.2255	0.1197
CP_A01g00312;DACA009696	0.0785	0.0206	0.0817	0.0203		CP_B04g00055;DACA021064	0.0394	0.0088	0.0515	0.008		CP_A01g01028;CP_B11g01158	0.1749	0.1076	0.1781	0.1068		DACA017191;DACA017442	1.3804	0.2361	0.4897	0.274		CP_B11g00066;CP_B20g01127	0.3679	0.0689	0.4494	0.0635		CP_A01g02942;CP_A10g01192	0.5677	0.0311	0.4212	0.0322		Os02g0582150;Os04g0467100	1.3523	0.8886	1.8504	0.8217		CP_A01g00893;CP_B11g01341	0.2802	0.1541	0.2628	0.1555
CP_A01g00313;DACA009695	0.0621	0.024	0.0717	0.0227		CP_B04g00056;DACA021065	0.3512	0.2772	0.3433	0.278		CP_A01g01029;CP_B11g01157	0.1525	0.0467	0.1714	0.0445		DACA017192;DACA017440	0.7846	0.0978	0.578	0.1018		CP_B11g00067;CP_B20g01132	1.8056	0.1803	1.0183	0.1916		CP_A01g02943;CP_A10g01193	0.5494	0.0954	0.5602	0.0915		Os02g0582600;Os04g0468600	3.1464	0.426	0.7039	0.5333		CP_A01g00894;CP_B11g01340	0.077	0.0457	0.0865	0.0438
CP_A01g00314;DACA009694	0.0445	0.0127	0.0482	0.0123		CP_B04g00056;DACA021076	0.4075	0.2541	0.3823	0.2571		CP_A01g01030;CP_B11g01156	0.072	0.0019	0.0819	0.0018		DACA017194;DACA017433	0.3759	0.0697	0.4603	0.0651		CP_B11g00070;CP_B20g01134	0.4475	0.0926	0.5443	0.0855		CP_A01g02944;CP_A10g01194	0.5054	0.1109	0.4965	0.1082		Os02g0586400;Os04g0470100	0.5966	0.0551	0.6602	0.0528		CP_A01g00897;CP_B11g01337	0.0408	0.0169	0.042	0.0167
CP_A01g00315;DACA009693	0.1488	0.0362	0.0965	0.0403		CP_B04g00057;DACA021066	0.0678	0.0044	0.0844	0.0041		CP_A01g01031;CP_B11g01155	0.1726	0.0249	0.1561	0.0252		DACA017195;DACA017431	0.373	0.0068	0.4468	0.0064		CP_B11g00074;CP_B20g01139	0.4246	0.1226	0.4521	0.1178		CP_A01g02948;CP_A10g01197	0.3991	0.1875	0.4464	0.1795		Os02g0586500;Os04g0470200	0.868	0.0113	0.6096	0.0118		CP_A01g00898;CP_B11g01336	0.0879	0.0113	0.1069	0.0104
CP_A01g00316;DACA009692	0.3621	0.1767	0.2752	0.1864		CP_B04g00058;DACA021067	0.1907	0.0388	0.2096	0.0371		CP_A01g01032;CP_B11g01154	3.7187	0.9373	3.3724	0.9966		DACA017196;DACA017430	0.3331	0.2214	0.3467	0.2163		CP_B11g00076;CP_B20g01144	1.2987	0.388	1.5034	0.3788		CP_A01g02949;CP_A10g01201	0.5399	0.0994	0.5523	0.0964		Os02g0588500;Os04g0472300	1.1285	0.1903	1.2041	0.1808		CP_A01g00899;CP_B11g01335	0.3912	0.0292	0.1607	0.0332
CP_A01g00317;DACA009691	0.0688	0.0238	0.0812	0.0224		CP_B04g00059;DACA021073	0.0901	0.0243	0.0993	0.0234		CP_A01g01033;CP_B11g01153	0.0944	0.0288	0.1217	0.026		DACA017197;DACA017429	0.4829	0.1041	0.5029	0.1017		CP_B11g00082;CP_B20g01154	0.8789	0.2288	0.679	0.2366		CP_A01g02954;CP_A10g01205	0.7256	0.268	0.6159	0.2713		Os02g0591500;Os04g0472700	0.991	0.5765	1.1325	0.5477		CP_A01g00900;CP_B11g01331	0.1288	0.0413	0.091	0.0448
CP_A01g00318;DACA009690	0.1426	0.0196	0.1383	0.0197		CP_B04g00061;DACA021071	0.141	0.0736	0.1616	0.07		CP_A01g01034;CP_B11g01152	0.0665	0.0137	0.0706	0.0134		DACA017198;DACA017427	0.4486	0.1284	0.4655	0.1246		CP_B11g00083;CP_B20g01165	0.536	0.0576	0.5054	0.0571		CP_A01g02956;CP_A10g01206	0.4978	0.1612	0.5364	0.156		Os02g0591700;Os04g0473400	0.4601	0.05	0.2588	0.0556		CP_A01g00901;CP_B11g01329	0.1073	0.06	0.115	0.0585
CP_A01g00320;DACA009689	3.9648	0.3344	1.441	0.36		CP_B04g00062;DACA021072	0.1308	0.0609	0.1388	0.0594		CP_A01g01035;CP_B11g01151	0.1095	0.0223	0.1183	0.0215		DACA017199;DACA017424	0.4348	0.1629	0.4885	0.1537		CP_B11g00084;CP_B20g01168	0.5889	0.0426	0.4873	0.0433		CP_A01g02957;CP_A10g01208	0.407	0.1861	0.3954	0.1827		Os02g0592000;Os04g0475600	1.195	0.1528	0.2649	0.1866		CP_A01g00902;CP_B11g01328	0.0213	0.0216	0.0257	0.0202
CP_A01g00324;DACA009686	0.1832	0.0354	0.1397	0.0378		CP_B04g00064;DACA021018	0.1063	0.0711	0.0874	0.0753		CP_A01g01036;CP_B11g01150	0.0282	0.02	0.0284	0.0199		DACA017201;DACA017417	0.3344	0.1791	0.3841	0.1689		CP_B11g00092;CP_B20g01179	0.3813	0.1351	0.4222	0.1293		CP_A01g02961;CP_A10g01217	1.0236	0.0659	0.7868	0.0672		Os02g0593150;Os04g0476100	1.5196	0.1709	1.3153	0.1654		CP_A01g00903;CP_B11g01327	0.1349	0.0184	0.1349	0.0182
CP_A01g00325;DACA009684	0.0562	0.0177	0.0657	0.0168		CP_B04g00065;DACA021017	0.2209	0.0477	0.1161	0.0547		CP_A01g01037;CP_B11g01149	0.0599	0.015	0.0761	0.0138		DACA017202;DACA017415	0.5936	0.2588	0.7237	0.2376		CP_B11g00093;CP_B20g01181	0.3209	0.0561	0.3757	0.053		CP_A01g02962;CP_A10g01219	1.2086	0.0861	0.6288	0.0931		Os02g0593600;Os04g0476700	3.9399	0.2376	2.878	0.2421		CP_A01g00904;CP_B11g01326	0.1178	0	0.1194	0
CP_A01g00326;DACA009683	0.0383	0.0128	0.05	0.0115		CP_B04g00066;DACA021016	0.178	0.0409	0.1429	0.0431		CP_A01g01039;CP_B11g01148	0.0642	0.0157	0.0772	0.0147		DACA017204;DACA017414	0.7652	0.205	0.9155	0.1896		CP_B11g00095;CP_B20g01183	0.6717	0.0244	0.6372	0.0243		CP_A01g02966;CP_A10g01222	0.2755	0.0567	0.2913	0.055		Os02g0593700;Os04g0476800	1.7544	0.4892	1.1738	0.488		CP_A01g00905;CP_B11g01324	0.1385	0.0589	0.1443	0.0579
CP_A01g00327;DACA009682	0.0838	0.0353	0.0894	0.0345		CP_B04g00067;DACA021015	0.0767	0.0124	0.0907	0.0116		CP_A01g01040;CP_B11g01147	0.0746	0.0061	0.0844	0.0058		DACA017205;DACA017413	0.3787	0.1319	0.3505	0.1323		CP_B11g00097;CP_B20g01185	0.4355	0.0197	0.4273	0.0196		CP_A01g02967;CP_A10g01224	3.6636	1.4417	2.1287	1.4418		Os02g0594700;Os04g0477000	3.0553	0.2422	0.4735	0.2995		CP_A01g00906;CP_B11g01323	0.0625	0.0176	0.0554	0.0182
CP_A01g00328;DACA009680	0.1226	0.005	0.0821	0.0055		CP_B04g00068;DACA021014	0.139	0.0253	0.117	0.0263		CP_A01g01041;CP_B11g01145	0.4201	0.077	0.243	0.0873		DACA017206;DACA021761	0.3734	0.0918	0.4271	0.0865		CP_B11g00100;CP_B20g01154	1.1166	0.2545	0.7454	0.2692		CP_A01g02973;CP_A10g01390	0.3434	0.0537	0.411	0.0502		Os02g0594800;Os04g0477300	1.2849	0.2592	0.863	0.2611		CP_A01g00907;CP_B11g01322	0.145	0.0507	0.1653	0.0481
CP_A01g00329;DACA009679	0.1239	0.0066	0.0685	0.0074		CP_B04g00070;DACA021013	0.129	0	0.1278	0		CP_A01g01043;CP_B11g01144	0.0424	0.0144	0.0479	0.0138		DACA017210;DACA021756	3.0745	0.2178	1.2255	0.2306		CP_B11g00103;CP_B20g01168	0.6624	0.0427	0.5159	0.0438		CP_A01g02974;CP_A10g01388	0.5627	0.0702	0.5999	0.0674		Os02g0595100;Os04g0477500	0.8123	0.061	0.9467	0.0579		CP_A01g00908;CP_B11g01321	0.0535	0.0219	0.0597	0.0211
CP_A01g00330;DACA009678	0.2674	0.1004	0.1797	0.1101		CP_B04g00071;DACA021008	0.0566	0.0063	0.056	0.0063		CP_A01g01044;CP_B11g01143	0.0462	0.0061	0.0484	0.006		DACA017212;DACA021755	0.8562	0.0987	0.5563	0.1049		CP_B11g00109;CP_B20g01212	0.4689	0.1074	0.5187	0.1019		CP_A01g02976;CP_A10g01386	0.4273	0.1589	0.5359	0.1468		Os02g0595500;Os04g0479200	0.6938	0.0433	0.4964	0.046		CP_A01g00910;CP_B11g01283	0.0497	0.0167	0.0679	0.0148
CP_A01g00331;DACA009677	1.0757	0.3424	0.6095	0.3746		CP_B04g00072;DACA021007	0.0437	0.0359	0.0516	0.034		CP_A01g01045;CP_B11g01142	0.0315	0.0105	0.0412	0.0096		DACA017213;DACA021754	0.6778	0.1049	0.6537	0.1023		CP_B11g00110;CP_B20g01214	0.4654	0.1373	0.5024	0.1326		CP_A01g02978;CP_A10g01381	0.7594	0.0837	0.6104	0.0862		Os02g0595800;Os04g0480100	0.8472	0.1516	0.7164	0.1553		CP_A01g00910;CP_B11g01319	0.0497	0.0167	0.0679	0.0148
CP_A01g00332;DACA009676	0.0435	0.0318	0.0381	0.033		CP_B04g00073;DACA021006	0.1551	0.1166	0.152	0.1163		CP_A01g01046;CP_B11g01141	0.044	0.0199	0.0561	0.0181		DACA017215;DACA021752	0.7015	0.1354	0.5156	0.1422		CP_B11g00114;CP_B20g01216	0.5824	0.1331	0.5284	0.1325		CP_A01g02980;CP_A10g01379	0.3341	0.0808	0.4158	0.0752		Os02g0595900;Os04g0480200	1.4529	0.2147	0.4122	0.2565		CP_A01g00913;CP_B11g01285	0.217	0.0065	0.1626	0.0069
CP_A01g00333;DACA009675	0.0715	0.0139	0.0636	0.0143		CP_B04g00076;DACA021005	0.2228	0.0159	0.1129	0.018		CP_A01g01047;CP_B11g01140	0.2663	0.0144	0.1652	0.0157		DACA014776;DACA016407	0.6859	0.1518	0.6208	0.1509		CP_B11g00116;CP_B20g01217	0.5568	0.2412	0.6744	0.2207		CP_A01g02988;CP_A10g01371	0.5088	0.0325	0.5108	0.032		Os02g0596200;Os04g0480900	4.2416	0.4361	1.8609	0.4677		CP_A01g00914;CP_B11g01286	0.0641	0.0263	0.0713	0.0252
CP_A01g00334;DACA009674	0	0	0	0		CP_B04g00077;DACA021004	0.2	0.0192	0.1247	0.0213		CP_A01g01049;CP_B11g01138	0.4185	0.1636	0.3071	0.1748		DACA014772;DACA016410	0.3033	0.0431	0.3238	0.0417		CP_B11g00118;CP_B20g01218	0.4959	0.0205	0.3566	0.0214		CP_A01g02989;CP_A10g01368	0.4289	0.0469	0.4336	0.0461		Os02g0597700;Os04g0483000	1.0084	0.1256	0.6965	0.1288		CP_A01g00915;CP_B11g01288	0.2357	0.0979	0.2021	0.1006
CP_A01g00335;DACA009700	0.315	0.1366	0.3614	0.1283		CP_B04g00078;DACA021002	0.1821	0.2166	0.2077	0.2055		CP_A01g01050;CP_B11g01136	0.1585	0.0228	0.1153	0.0247		DACA014771;DACA016412	1.0011	0.0295	0.6122	0.0313		CP_B11g00122;CP_B20g01226	0.3374	0.0628	0.3806	0.0598		CP_A01g02990;CP_A10g01362	1.2077	0.3345	0.9247	0.3432		Os02g0597800;Os04g0483200	0.7431	0.155	0.7986	0.1484		CP_A01g00918;CP_B11g01310	0.3413	0.2023	0.332	0.2009
CP_A01g00335;DACA009671	0.2517	0.1137	0.2771	0.1083		CP_B04g00079;DACA021000	0.1817	0.1501	0.1954	0.1462		CP_A01g01051;CP_B11g01135	0.0454	0.0184	0.0513	0.0177		DACA014767;DACA016413	1.8812	0.1282	0.6064	0.1449		CP_B11g00124;CP_B20g01228	1.6058	0.2299	0.8478	0.2468		CP_A01g02993;CP_A10g01359	0.9903	0.2234	0.6188	0.2361		Os02g0597900;Os04g0483500	1.745	0.125	0.7461	0.1381		CP_A01g00919;CP_B11g01290	0.0377	0.0294	0.047	0.0272
CP_A01g00336;DACA009670	0.1506	0.0188	0.1217	0.0198		CP_B04g00080;DACA020999	0.085	0.0119	0.0746	0.0122		CP_A01g01052;CP_B11g01134	0.2344	0.1359	0.2494	0.1323		DACA014763;DACA016415	0.3556	0.0607	0.4257	0.0572		CP_B11g00126;CP_B20g01233	1.1955	0.1169	0.4879	0.1288		CP_A01g02995;CP_A10g01356	1.3092	0.2214	1.3626	0.2196		Os02g0600100;Os04g0485000	1.0659	0.0434	0.8158	0.0439		CP_A01g00919;CP_B11g01309	0.0339	0.0229	0.0417	0.0213
CP_A01g00342;DACA009669	0.1578	0.0163	0.1042	0.0179		CP_B04g00082;DACA020997	0.0496	0.0169	0.0548	0.0162		CP_A01g01053;CP_B11g01133	0.253	0.0857	0.2037	0.0902		DACA014761;DACA016417	0.5461	0.1298	0.6175	0.123		CP_B11g00127;CP_B20g01235	0.5234	0.2104	0.6846	0.19		CP_A01g02997;CP_A10g01352	0.9426	0.0192	0.591	0.0201		Os02g0600400;Os04g0485300	1.0263	0.0704	0.9287	0.0691		CP_A01g00920;CP_B11g01291	0.0477	0.0125	0.0653	0.0111
CP_A01g00344;DACA009668	0.0543	0.019	0.0508	0.0193		CP_B04g00085;DACA020998	0.0291	0.015	0.0362	0.0138		CP_A01g01054;CP_B11g01131	0.0563	0.0244	0.0776	0.0215		DACA001519;DACA003894	2.302	0.4093	1.0085	0.4402		CP_B11g00128;CP_B20g01236	0.3687	0.0367	0.386	0.036		CP_A01g02998;CP_A10g01348	0.3608	0.1361	0.379	0.1314		Os02g0601300;Os04g0486600	0.7682	0.0392	0.575	0.0404		CP_A01g00921;CP_B11g01307	0.2739	0.1645	0.2594	0.166
CP_A01g00346;DACA009665	0.2448	0.1552	0.2407	0.1558		CP_B04g00088;DACA020996	0.0698	0.0066	0.0852	0.0062		CP_A01g01055;CP_B11g01091	0.0462	0.0153	0.0546	0.0143		DACA001516;DACA003893	2.2651	0.5355	2.7173	0.5278		CP_B11g00129;CP_B20g01237	1.6462	0.2726	1.6907	0.2701		CP_A01g03002;CP_A10g01343	0.4785	0.1184	0.5602	0.1113		Os02g0602100;Os04g0488000	1.4576	0.2074	1.181	0.2004		CP_A01g00922;CP_B11g01306	0.1436	0.0182	0.1248	0.0187
CP_A01g00347;DACA009664	0.0533	0.0211	0.0607	0.0203		CP_B04g00089;DACA020995	0.0532	0.023	0.067	0.0213		CP_A01g01055;CP_B11g01129	0.0554	0.0038	0.0631	0.0036		DACA001514;DACA003881	4.3712	0.325	2.3403	0.3322		CP_B11g00130;CP_B20g01239	0.7538	0.1083	0.6917	0.1093		CP_A01g03008;CP_A10g01338	2.0871	0.1244	1.0053	0.1286		Os02g0603000;Os04g0488700	1.4616	0.205	0.4906	0.2443		CP_A01g00924;CP_B11g01303	0.1003	0.056	0.0866	0.0578
CP_A01g00349;DACA009663	0.0743	0.0244	0.085	0.0231		CP_B04g00090;DACA020994	0.068	0.0211	0.0873	0.0192		CP_A01g01056;CP_B11g01090	0.1054	0.0419	0.1123	0.0411		DACA001512;DACA003877	2.1168	0.2682	3.7946	0.2622		CP_B11g00132;CP_B20g01242	1.1067	0.1709	0.4348	0.1954		CP_A01g03019;CP_A10g01331	0.4901	0.1488	0.5635	0.1402		Os02g0603600;Os04g0489600	2.2562	0.0759	0.7622	0.0861		CP_A01g00926;CP_B11g01297	0.2859	0.0865	0.2289	0.091
CP_A01g00351;DACA009661	0.0812	0.0358	0.0825	0.0355		CP_B04g00097;DACA020993	0.0884	0.0153	0.1011	0.0144		CP_A01g01057;CP_B11g01086	0.0404	0.0219	0.0592	0.0188		DACA001743;DACA006220	0.3359	0.1495	0.3791	0.1416		CP_B11g00134;CP_B20g01243	0.3259	0.0527	0.3621	0.0506		CP_A01g03020;CP_A10g01330	0.8644	0.2424	0.9792	0.2217		Os02g0604300;Os04g0490600	0.8406	0.1041	0.9381	0.0994		CP_A01g00927;CP_B11g01296	0.3301	0.0418	0.1938	0.0466
CP_A01g00352;DACA009660	0.0797	0.0061	0.1047	0.0055		CP_B04g00098;DACA020992	0.1137	0.0057	0.0772	0.0063		CP_A01g01057;CP_B11g01125	0.0444	0.0219	0.0653	0.0188		DACA001742;DACA006217	0.4024	0.0645	0.4305	0.0628		CP_B11g00136;CP_B20g01251	0.8715	0.17	0.5502	0.1805		CP_A01g03024;CP_A10g01328	0.3476	0.0542	0.3656	0.0529		Os02g0606000;Os04g0493300	1.2608	0.2301	1.0463	0.2275		CP_A01g00928;CP_B11g01295	0.0636	0.0087	0.0756	0.0082
CP_A01g00357;DACA009655	0.0205	0.0144	0.0239	0.0136		CP_B04g00099;DACA020991	0.0238	0.015	0.0278	0.0142		CP_A01g01058;CP_B11g01085	0.2931	0.0136	0.1839	0.0148		DACA001736;DACA006201	0.5479	0.0984	0.5217	0.099		CP_B11g00137;CP_B20g01254	0.9084	0.126	0.5438	0.1354		CP_A01g03028;CP_A10g01325	0.4125	0.0784	0.453	0.0752		Os02g0606200;Os04g0493000	1.9984	0.2129	0.4819	0.2477		CP_A01g00930;CP_B11g01281	0.5557	0.1403	0.5133	0.141
CP_A01g00358;DACA009654	0.0851	0.0107	0.0999	0.0101		CP_B04g00100;DACA020990	0.0888	0.0137	0.1092	0.0126		CP_A01g01058;CP_B11g01123	0.3091	0.0122	0.1906	0.0132		DACA001735;DACA006202	0.6977	0.1026	0.5425	0.1065		CP_B11g00139;CP_B20g01256	1.6291	0.2312	0.637	0.2579		CP_A01g03029;CP_A10g01324	1.5049	0.1892	1.1112	0.1957		Os02g0606400;Os04g0492800	3.6789	1.2013	1.2123	1.4291		CP_A01g00930;CP_B11g01293	0.5419	0.1415	0.4974	0.1426
CP_A01g00359;DACA009653	0.2054	0.0142	0.2028	0.014		CP_B04g00101;DACA020989	0.0838	0.0213	0.0878	0.021		CP_A01g01059;CP_B11g01083	0.1138	0.034	0.1178	0.0334		DACA001732;DACA006210	0.4428	0.0747	0.4598	0.0731		CP_B11g00140;CP_B20g01263	3.3377	0.0976	0.6397	0.1121		CP_A01g03033;CP_A10g01320	0.5466	0.0735	0.5834	0.0711		Os02g0607700;Os04g0496000	1.6408	0.1591	0.4507	0.1906		CP_A01g00931;CP_B11g01280	0.0602	0.0162	0.0631	0.0159
CP_A01g00360;DACA009652	0.1017	0.1013	0.1258	0.0935		CP_B04g00102;DACA020988	0.1135	0.0163	0.1229	0.0159		CP_A01g01059;CP_B11g01121	0.2243	0.1289	0.2253	0.1282		DACA001730;DACA006215	0.6489	0.0814	0.5536	0.0819		CP_B11g00144;CP_B20g01266	0.7868	0.127	0.5647	0.1346		CP_A01g03035;CP_A10g01318	0.5858	0.2915	0.4761	0.2958		Os02g0608400;Os04g0496800	0.8764	0.1185	0.9238	0.1136		CP_A01g00931;CP_B11g01292	0.0585	0.0162	0.0612	0.0159
CP_A01g00361;DACA009651	0.0548	0.0155	0.0757	0.0137		CP_B04g00103;DACA020987	0.1426	0.0069	0.1553	0.0066		CP_A01g01060;CP_B11g01082	0.0758	0.02	0.0898	0.0186		DACA001727;DACA006231	0.4098	0.0646	0.4316	0.0626		CP_B11g00148;CP_B20g01267	0.4282	0.0884	0.4958	0.0835		CP_A01g03038;CP_A10g01311	0.7418	0.0748	0.3434	0.0839		Os02g0609200;Os04g0497300	1.1604	0.239	0.958	0.2423		CP_A01g00932;CP_B11g01279	0.0384	0.0154	0.0482	0.0142
CP_A01g00363;DACA009649	0.088	0.0029	0.0912	0.0029		CP_B04g00104;DACA020986	0.0467	0.0123	0.0592	0.0112		CP_A01g01060;CP_B11g01119	0.0758	0.02	0.0898	0.0186		DACA001726;DACA006235	0.3989	0.1439	0.3642	0.1452		CP_B11g00150;CP_B20g01268	0.4112	0.1593	0.4186	0.1536		CP_A01g03039;CP_A10g01309	0.442	0.1064	0.5037	0.1005		Os02g0610400;Os04g0497600	0.741	0.2051	0.8408	0.1945		CP_A01g00936;CP_B11g01278	0.0921	0.0343	0.0733	0.0363
CP_A01g00364;DACA009648	0.1944	0.0236	0.1974	0.0232		CP_B04g00105;DACA020985	0.0266	0.0137	0.0371	0.012		CP_A01g01061;CP_B11g01118	0.1306	0.0596	0.0911	0.0652		DACA001720;DACA006244	1.3976	0.2004	1.1622	0.1989		CP_B11g00155;CP_B20g01272	0.7019	0.0801	0.7948	0.0757		CP_A01g03042;CP_A10g01304	0.5763	0.0779	0.6222	0.075		Os02g0610500;Os04g0497700	0.9383	0.1381	0.3262	0.1618		CP_A01g00938;CP_B11g01276	0.0158	0	0.0292	0
CP_A01g00365;DACA009647	0.0665	0.0127	0.0733	0.0123		CP_B04g00106;DACA020984	0.1207	0.0159	0.1439	0.0149		CP_A01g01062;CP_B11g01117	0.0724	0.0177	0.061	0.0186		DACA001717;DACA006233	1.4657	0.1446	0.8848	0.1474		CP_B11g00156;CP_B20g01273	0.442	0.1296	0.4206	0.1294		CP_A01g03044;CP_A10g01293	0.4667	0.0865	0.4767	0.084		Os02g0611200;Os04g0498600	0.7381	0.108	0.8416	0.1028		CP_A01g00939;CP_B11g01275	0.0492	0.0159	0.0569	0.0151
CP_A01g00366;DACA009646	0.2069	0.0985	0.171	0.103		CP_B04g00107;DACA020982	0.1007	0.0167	0.1096	0.0162		CP_A01g01064;CP_B11g01115	0.0646	0.0261	0.0544	0.0274		DACA001714;DACA006242	0.4992	0.0161	0.3884	0.0167		CP_B11g00161;CP_B20g01278	0.6817	0.5011	0.8415	0.4587		CP_A01g03046;CP_A10g01287	1.7579	0.1477	0.494	0.1694		Os02g0611450;Os04g0499200	1.5632	0.3753	1.8228	0.3681		CP_A01g00940;CP_B11g01274	0.0727	0.023	0.0777	0.0224
CP_A01g00367;DACA009645	0.101	0.0078	0.0844	0.0082		CP_B04g00108;DACA020981	0.0892	0.0431	0.1046	0.0404		CP_A01g01065;CP_B11g01114	0.078	0.0049	0.0664	0.0051		DACA001701;DACA006258	0.4706	0.0731	0.5765	0.0681		CP_B11g00163;CP_B20g01281	0.3849	0.1041	0.435	0.0991		CP_A01g03052;CP_A10g01283	0.4239	0.1462	0.4284	0.1431		Os02g0611500;Os04g0499300	0.9226	0.2109	0.7933	0.2122		CP_A01g00941;CP_B11g01273	0.065	0.0181	0.0759	0.0171
CP_A01g00368;DACA009644	0.0464	0.0153	0.0502	0.0149		CP_B04g00109;DACA020980	0.0663	0.0052	0.0782	0.005		CP_A01g01066;CP_B11g01113	0.1193	0.0107	0.1207	0.0106		DACA001691;DACA006283	2.7263	0.3905	2.0932	0.3949		CP_B11g00168;CP_B20g01294	0.3401	0.0295	0.4198	0.0275		CP_A01g03055;CP_A10g01276	0.5312	0.2011	0.5762	0.1899		Os02g0611800;Os04g0500700	4.2113	0.0894	1.2642	0.0964		CP_A01g00942;CP_B11g01272	0.1745	0.023	0.1167	0.0251
CP_A01g00369;DACA009643	0.1294	0.0414	0.0786	0.0465		CP_B04g00110;DACA020979	0.0688	0.0237	0.0713	0.0234		CP_A01g01067;CP_B11g01112	0.0599	0.0195	0.0838	0.0173		DACA001688;DACA006290	0.8581	0.1353	0.5318	0.1458		CP_B11g00171;CP_B20g01288	0.3587	0.0888	0.3954	0.085		CP_A02g00002;CP_A05g01639	0.6806	0.1323	0.5962	0.1338		Os02g0612700;Os04g0501500	3.6058	0.1077	0.3977	0.133		CP_A01g00943;CP_B11g01271	0.1497	0.0788	0.1699	0.0759
CP_A01g00370;DACA009642	0.0289	0.0075	0.0305	0.0073		CP_B04g00111;DACA020977	0.2706	0.0889	0.2649	0.0873		CP_A01g01068;CP_B11g01111	0.0801	0.0025	0.098	0.0023		DACA001684;DACA006298	0.4344	0.2254	0.5476	0.2061		CP_B11g00172;CP_B20g01284	0.4779	0.1776	0.4214	0.1787		CP_A02g00003;CP_A05g01636	2.3579	0.372	1.0673	0.4038		Os02g0613000;Os04g0502900	1.2779	0.2112	1.1308	0.2069		CP_A01g00944;CP_B11g01270	0.0467	0.0281	0.0542	0.0268
CP_A01g00371;DACA009640	0.0896	0.0324	0.1037	0.0308		CP_B04g00112;DACA020976	0.1018	0.0136	0.0772	0.0145		CP_A01g01070;CP_B11g01109	0.0461	0.0111	0.0509	0.0107		DACA001681;DACA006296	0.6478	0.1702	0.4416	0.183		CP_B11g00173;CP_B20g01305	0.3372	0.0837	0.3369	0.0831		CP_A02g00005;CP_A05g01634	0.6605	0.1206	0.5153	0.1267		Os02g0613200;Os04g0503500	1.3023	0.1501	1.1722	0.1467		CP_A01g00951;CP_B11g01264	0.0911	0.0478	0.0873	0.0483
CP_A01g00372;DACA009639	0.1161	0.043	0.1347	0.0409		CP_B04g00113;DACA020975	0.0956	0.0442	0.1155	0.0413		CP_A01g01072;CP_B11g01110	0.2015	0.057	0.1405	0.0629		DACA001673;DACA006328	0.4887	0.2373	0.4466	0.2399		CP_B11g00180;CP_B20g01319	1.0064	0.374	0.835	0.3755		CP_A02g00011;CP_A05g01641	3.5833	0.4714	1.0053	0.5481		Os02g0613600;Os04g0503800	0.8436	0.0943	0.9223	0.0898		CP_A01g00952;CP_B11g01262	0.1322	0.0018	0.1465	0.0018
CP_A01g00373;DACA009638	0.0836	0.0079	0.068	0.0084		CP_B04g00114;DACA020930	0.029	0.0121	0.0367	0.0111		CP_A01g01074;CP_B11g01104	0.4533	0.1977	0.472	0.1926		DACA001666;DACA006326	0.3564	0.1144	0.2775	0.1221		CP_B11g00181;CP_B20g01317	0.3976	0.0866	0.4997	0.0805		CP_A02g00015;CP_A05g01651	0.4024	0.1091	0.363	0.1099		Os02g0613900;Os04g0504000	0.5884	0.1507	0.5943	0.1485		CP_A01g00953;CP_B11g01249	0.3331	0.1439	0.222	0.1593
CP_A01g00374;DACA009637	0.092	0.0618	0.1103	0.0586		CP_B04g00115;DACA020929	0.0354	0.0042	0.0398	0.0041		CP_A01g01076;CP_B11g01106	0.2165	0.1039	0.2477	0.0984		DACA001663;DACA006321	0.7581	0.0145	0.3497	0.0163		CP_B11g00211;CP_B20g01326	0.7716	0.2107	0.4986	0.2297		CP_A02g00017;CP_A05g01654	0.4182	0.0467	0.4681	0.0445		Os02g0614600;Os04g0505000	1.7774	0.5419	1.7751	0.4959		CP_A01g00956;CP_B11g01246	0.1215	0.0705	0.1502	0.0648
CP_A01g00376;DACA009636	0.106	0.0254	0.1197	0.0243		CP_B04g00116;DACA020971	0.0818	0.0069	0.0758	0.0071		CP_A01g01079;CP_B11g01092	0.0742	0.024	0.0829	0.0231		DACA001662;DACA006320	2.1404	0.0671	0.5855	0.076		CP_B11g00213;CP_B20g01328	0.6357	0.0497	0.638	0.0485		CP_A02g00019;CP_A05g01655	0.3661	0.0759	0.3337	0.0769		Os02g0617100;Os04g0506900	1.0216	0.3854	1.1219	0.3594		CP_A01g00957;CP_B11g01245	0.0604	0.0135	0.0669	0.0131
CP_A01g00377;DACA009635	0.0597	0.0153	0.076	0.0139		CP_B04g00117;DACA020925	0.0934	0.0833	0.1201	0.0757		CP_A01g01080;CP_B11g01096	0.3024	0.1595	0.2891	0.1598		DACA001653;DACA006316	0.7463	0.1814	0.5073	0.1919		CP_B11g00214;CP_B20g01330	0.2733	0.0801	0.2988	0.0771		CP_A02g00021;CP_A05g01656	0.7447	0.2158	0.4146	0.2376		Os02g0617300;Os04g0507500	0.5379	0.0827	0.5631	0.0811		CP_A01g00958;CP_B11g01244	0.0641	0.0217	0.0678	0.0211
CP_A01g00378;DACA009634	0.139	0.0782	0.1244	0.0804		CP_B04g00118;DACA020924	0.1305	0.0048	0.0516	0.0057		CP_A01g01081;CP_B11g01081	0.0608	0.0036	0.0756	0.0033		DACA001652;DACA006314	0.6261	0.049	0.606	0.0484		CP_B11g00215;CP_B20g01332	0.73	0.3603	0.6916	0.358		CP_A02g00025;CP_A05g01663	0.8584	0.155	0.696	0.1578		Os02g0617400;Os04g0507700	1.6492	0.1547	0.4357	0.1832		CP_A01g00961;CP_B11g01241	0.1064	0.0032	0.0674	0.0035
CP_A01g00380;DACA009633	0.0753	0.0035	0.0802	0.0034		CP_B04g00119;DACA020923	0.1919	0.0086	0.0846	0.0099		CP_A01g01082;CP_B11g01080	0.1162	0.0191	0.0796	0.0206		DACA001651;DACA006313	0.4511	0.0981	0.3824	0.1004		CP_B11g00216;CP_B20g01333	0.7468	0.1853	0.6274	0.1898		CP_A02g00026;CP_A05g01672	0.3898	0.2842	0.4829	0.2597		Os02g0618100;Os04g0508300	1.1361	0.2667	0.9125	0.2622		CP_A01g00962;CP_B11g01240	0.5717	0.1222	0.3033	0.1385
CP_A01g00382;DACA009631	0.1103	0.0476	0.1388	0.0435		CP_B04g00121;DACA020922	0.1916	0.0253	0.1142	0.0284		CP_A01g01083;CP_B11g01079	0.0821	0.0205	0.0815	0.0204		DACA001647;DACA006311	1.0138	0.2415	0.7823	0.2473		CP_B11g00233;CP_B20g01344	0.9634	0.1591	0.6439	0.168		CP_A02g00027;CP_A05g01665	0.3859	0.0936	0.3802	0.0932		Os02g0618400;Os04g0508500	2.9325	0.2391	0.5829	0.2735		CP_A01g00964;CP_B11g01237	0.0786	0.0211	0.1046	0.0191
CP_A01g00383;DACA009629	0.0825	0.0274	0.0908	0.0265		CP_B04g00122;DACA020919	0.0669	0.02	0.0958	0.0174		CP_A01g01083;CP_B11g01094	0.0826	0.028	0.0818	0.028		DACA001643;DACA006329	0.491	0.0897	0.5551	0.0854		CP_B11g00237;CP_B20g01341	0.5994	0.1588	0.7114	0.15		CP_A02g00028;CP_A05g01667	2.404	0.2984	0.9851	0.3182		Os02g0618700;Os04g0508600	2.3544	0.169	0.3957	0.2067		CP_A01g00966;CP_B11g01236	0.233	0.0303	0.1342	0.034
CP_A01g00384;DACA009628	0.0566	0.0245	0.0614	0.0237		CP_B04g00123;DACA020918	0.1148	0.045	0.1238	0.0437		CP_A01g01084;CP_B11g01076	0.0596	0.1325	0.0638	0.1297		DACA001639;DACA006332	0.5992	0.1441	0.6518	0.1367		CP_B11g00247;CP_B20g01344	1.106	0.2256	0.7034	0.2386		CP_A02g00030;CP_A05g01677	0.5689	0.1298	0.5231	0.1284		Os02g0619600;Os04g0508800	0.8939	0.183	0.8851	0.1774		CP_A01g00967;CP_B11g01235	0.1252	0.0227	0.1316	0.0222
CP_A01g00385;DACA009626	0.0105	0	0.0129	0		CP_B04g00124;DACA020917	0.0491	0.0105	0.0527	0.0102		CP_A01g01085;CP_B11g01071	0.1121	0.0066	0.0846	0.007		DACA001629;DACA006339	0.6545	0.0158	0.4532	0.0165		CP_B11g00248;CP_B20g01352	0.371	0.0794	0.4157	0.0757		CP_A02g00034;CP_A05g01682	0.8476	0.1515	0.7341	0.1514		Os02g0620400;Os04g0509400	2.6928	0.1437	0.4643	0.1729		CP_A01g00969;CP_B11g01230	0.3237	0.3355	0.2911	0.3389
CP_A01g00386;DACA009623	0.0578	0.0076	0.0687	0.0071		CP_B04g00125;DACA020916	0.1367	0.0231	0.1458	0.0225		CP_A01g01086;CP_B11g01070	0.0785	0.016	0.0774	0.0161		DACA001627;DACA006340	0.4127	0.0303	0.3484	0.0309		CP_B11g00249;CP_B20g01353	0.4932	0.145	0.5373	0.1403		CP_A02g00035;CP_A05g01681	0.6018	0.1773	0.6461	0.1722		Os02g0620600;Os04g0509600	3.714	0.0716	0.3626	0.0881		CP_A01g00970;CP_B11g01227	0.0756	0	0.1	0
CP_A01g00387;DACA009622	3.0038	0.955	-1	0.9886		CP_B04g00126;DACA020914	0.0656	0.002	0.0764	0.0019		CP_A01g01089;CP_B11g01069	0.077	0.0061	0.0968	0.0056		DACA001625;DACA006343	0.5101	0.14	0.5158	0.1356		CP_B11g00252;CP_B20g01358	0.3479	0.1298	0.3992	0.1221		CP_A02g00048;CP_A05g01684	0.4265	0.0471	0.4177	0.0465		Os02g0621600;Os04g0512500	0.7059	0.3173	0.4181	0.3555		CP_A01g00971;CP_B11g01226	0.0679	0.0132	0.0695	0.0131
CP_A01g00388;DACA009620	0.0732	0.0419	0.0784	0.0407		CP_B04g00127;DACA020915	0.0682	0.0067	0.0826	0.0063		CP_A01g01090;CP_B11g01068	0.063	0.03	0.0752	0.0282		DACA001624;DACA006344	1.0126	0.0959	0.5919	0.1033		CP_B11g00257;CP_B20g01360	1.5881	0.1393	0.684	0.1511		CP_A02g00051;CP_A05g01687	1.0618	0.2013	0.6851	0.2102		Os02g0622100;Os04g0514800	1.2736	0.1065	1.0829	0.1038		CP_A01g00972;CP_B11g01225	1.6361	0.0051	0.5377	0.0057
CP_A01g00389;DACA009619	0.0533	0.008	0.0514	0.0081		CP_B04g00128;DACA020913	0.05	0.0113	0.0617	0.0104		CP_A01g01091;CP_B11g01067	0.043	0.0112	0.0461	0.011		DACA001621;DACA006345	0.454	0.1584	0.5232	0.1479		CP_B11g00259;CP_B20g01362	1.3306	0.4208	0.9366	0.435		CP_A02g00053;CP_A05g01691	1.0209	0.1198	0.8368	0.1209		Os02g0622300;Os04g0515300	0.3533	0.1071	0.2256	0.1171		CP_A01g00973;CP_B11g01224	0.1202	0.0454	0.1101	0.0461
CP_A01g00390;DACA009618	0.0254	0.0136	0.0339	0.0123		CP_B04g00129;DACA020912	0.1178	0.0129	0.1244	0.0126		CP_A01g01092;CP_B11g01065	0.0541	0.0284	0.0639	0.0267		DACA001618;DACA006350	0.3877	0.1286	0.4344	0.1225		CP_B11g00261;CP_B20g01364	0.5286	0.0456	0.5322	0.0439		CP_A02g00055;CP_A05g01692	0.4067	0.0504	0.4245	0.0489		Os02g0623400;Os04g0516200	1.2675	0.0952	0.4069	0.1126		CP_A01g00974;CP_B11g01223	0.045	0.0121	0.0554	0.0113
CP_A01g00391;DACA009616	0.238	0.0384	0.1498	0.0422		CP_B04g00130;DACA020910	0.0732	0.0799	0.0846	0.0758		CP_A01g01093;CP_B11g01064	0.0827	0.0132	0.0612	0.0142		DACA001617;DACA006352	0.9855	0.1489	0.5411	0.1628		CP_B11g00263;CP_B20g01365	1.0493	0.0823	0.6542	0.0865		CP_A02g00057;CP_A05g01693	0.4432	0.0705	0.467	0.0686		Os02g0624300;Os04g0517100	3.336	0.2323	0.6133	0.2778		CP_A01g00976;CP_B11g01221	0.0707	0.0354	0.0805	0.0336
CP_A01g00392;DACA009615	0.1119	0.0173	0.0672	0.0196		CP_B04g00131;DACA020909	0.091	0.0383	0.1098	0.0357		CP_A01g01094;CP_B11g01061	0.357	0.1379	0.2802	0.1451		DACA001614;DACA006340	2.2065	0.0662	1.4731	0.0657		CP_B11g00264;CP_B20g01367	0.4618	0.0663	0.5167	0.062		CP_A02g00058;CP_A05g01694	0.3659	0.0814	0.4451	0.0759		Os02g0624400;Os04g0517400	1.1227	0.2797	1.1169	0.2689		CP_A01g00977;CP_B11g01219	0.0529	0.0232	0.0622	0.0217
CP_A01g00394;DACA009614	0.031	0.0071	0.0346	0.0068		CP_B04g00133;DACA020908	0.1354	0.0115	0.1386	0.0113		CP_A01g01099;CP_B11g01058	1.119	0.2213	0.5007	0.249		DACA001613;DACA006355	0.6946	0.0806	0.4442	0.0872		CP_B11g00272;CP_B20g01375	0.361	0.0087	0.3885	0.0085		CP_A02g00060;CP_A05g01696	0.3905	0.0282	0.4872	0.0261		Os02g0625300;Os04g0517500	3.564	0.2152	0.5493	0.2596		CP_A01g00979;CP_B11g01216	0.1446	0.0277	0.1268	0.0284
CP_A01g00396;DACA009613	0.0696	0.0075	0.0733	0.0073		CP_B04g00136;DACA020905	0.1111	0.0188	0.1053	0.0191		CP_A01g01100;CP_B11g01053	0.0802	0.0134	0.0505	0.015		DACA001612;DACA006356	0.6699	0.1121	0.574	0.113		CP_B11g00276;CP_B20g01379	0.6321	0.1441	0.3471	0.1619		CP_A02g00069;CP_A05g01699	0.8419	0.3147	0.8432	0.3021		Os02g0625500;Os04g0518000	0.6895	0.0773	0.7691	0.0734		CP_A01g00980;CP_B11g01215	0.1551	0.0237	0.1628	0.023
CP_A01g00397;DACA009612	0.4097	0.2292	0.3796	0.2295		CP_B04g00137;DACA020904	0.1122	0.0054	0.0946	0.0057		CP_A01g01101;CP_B11g01052	0.0448	0.0093	0.0578	0.0085		DACA001609;DACA006357	2.4183	0.1529	0.7049	0.168		CP_B11g00281;CP_B20g01385	0.5362	0.281	0.5707	0.2731		CP_A02g00071;CP_A05g01701	0.4822	0.0982	0.4975	0.0955		Os02g0626400;Os04g0518100	4.0059	0.1329	0.404	0.1623		CP_A01g00982;CP_B11g01214	0.2014	0.0423	0.2296	0.04
CP_A01g00398;DACA009611	0.0853	0.0588	0.066	0.0626		CP_B04g00138;DACA020903	0.1149	0.0469	0.1175	0.0464		CP_A01g01102;CP_B11g01049	0.0284	0.0284	0.042	0.0248		DACA001608;DACA006359	0.4053	0.157	0.4539	0.151		CP_B11g00282;CP_B20g01386	1.3522	0.1295	0.7755	0.1343		CP_A02g00073;CP_A05g01703	1.4428	0.4831	1.4557	0.4792		Os02g0628600;Os04g0519700	2.4604	0.2008	0.4818	0.2352		CP_A01g00983;CP_B11g01213	0.9486	0.6182	0.8814	0.616
CP_A01g00400;DACA009609	0.2582	0.0909	0.1923	0.0967		CP_B04g00139;DACA020902	0.0736	0.0573	0.0725	0.0574		CP_A01g01103;CP_B11g01048	0.1197	0.0574	0.1087	0.0586		DACA001607;DACA006360	0.4977	0.1295	0.4811	0.1288		CP_B11g00289;CP_B20g01388	0.2224	0.0737	0.2851	0.0674		CP_A02g00074;CP_A05g01625	0.5858	0.1507	0.5423	0.1505		Os02g0629000;Os04g0520700	1.4369	0.3246	0.5918	0.3753		CP_A01g00988;CP_B11g01209	0.4069	0.0744	0.1972	0.0846
CP_A01g00401;DACA009607	0.0625	0.0238	0.0657	0.0234		CP_B04g00140;DACA020901	0.0656	0.008	0.0833	0.0073		CP_A01g01104;CP_B11g01047	0.1411	0.0088	0.0829	0.0099		DACA001606;DACA006361	0.3376	0.0701	0.402	0.0655		CP_B11g00291;CP_B20g01389	0.8246	0.1017	0.4966	0.1114		CP_A02g00076;CP_A05g01624	0.8155	0.3645	0.7505	0.36		Os02g0629200;Os04g0521100	0.9273	0.057	0.2686	0.068		CP_A01g00994;CP_B11g01205	0.0382	0.0233	0.0501	0.0213
CP_A01g00402;DACA009606	0.0874	0.0102	0.0617	0.0111		CP_B04g00142;DACA020899	0.0995	0.0305	0.0998	0.0304		CP_A01g01105;CP_B11g01046	0.047	0.0187	0.0544	0.0177		DACA001597;DACA006364	0.4399	0.1764	0.5293	0.1644		CP_B11g00296;CP_B20g01395	0.3952	0.1286	0.4572	0.1211		CP_A02g00081;CP_A05g01623	1.0527	0.2589	1.0488	0.2526		Os02g0630300;Os04g0522500	2.7174	0.1822	0.8573	0.2049		CP_A01g00995;CP_B11g01204	0.3212	0.1547	0.2016	0.1715
CP_A01g00404;DACA009605	0.1467	0.053	0.1307	0.0545		CP_B04g00144;DACA020898	0.0373	0.0127	0.044	0.0121		CP_A01g01106;CP_B11g01045	0.031	0.0094	0.0378	0.0088		DACA001595;DACA006365	0.4044	0.0333	0.4476	0.032		CP_B11g00297;CP_B20g01399	0.4256	0.1142	0.4979	0.1079		CP_A02g00082;CP_A05g01621	0.2644	0.1194	0.3114	0.1121		Os02g0631100;Os04g0522800	1.7376	0.2486	1.1487	0.2581		CP_A01g00996;CP_B11g01203	0.2653	0.0563	0.1927	0.0603
CP_A01g00407;DACA009603	0.2268	0.0665	0.1539	0.0729		CP_B04g00145;DACA020897	0.1197	0.022	0.1175	0.0219		CP_A01g01107;CP_B11g01044	0.0381	0.0163	0.0482	0.0149		DACA001593;DACA006366	0.6693	0.1068	0.5007	0.1111		CP_B11g00300;CP_B20g01401	0.312	0.0852	0.406	0.0771		CP_A02g00085;CP_A05g01620	0.8629	0.1459	0.4923	0.1597		Os02g0631200;Os04g0523100	0.6837	0.2992	0.7766	0.2831		CP_A01g00997;CP_B11g01202	0.0157	0.0192	0.0175	0.0186
CP_A01g00409;DACA009602	0.0677	0.027	0.0763	0.0259		CP_B04g00146;DACA020896	0.0352	0.016	0.0192	0.0183		CP_A01g01108;CP_B11g01043	0.0776	0.0099	0.0667	0.0103		DACA001592;DACA006368	0.4652	0.1523	0.4622	0.1503		CP_B11g00302;CP_B20g01404	3.1489	0.9875	1.619	1.0251		CP_A02g00089;CP_A05g01619	0.5063	0.2588	0.5245	0.2533		Os02g0631700;Os04g0524300	1.4186	0.0918	0.5932	0.1032		CP_A01g01001;CP_B11g01201	0.3659	0.1006	0.2415	0.1091
CP_A01g00410;DACA009600	0.0474	0.0073	0.0501	0.0071		CP_B04g00147;DACA020895	0.0576	0.023	0.0567	0.0231		CP_A01g01110;CP_B11g01038	0.6259	0.2306	0.4381	0.2409		DACA001590;DACA006369	3.7304	0.2078	0.7271	0.2428		CP_B11g00303;CP_B20g01407	0.2965	0.12	0.3078	0.1177		CP_A02g00090;CP_A05g01617	3.1102	1.9345	-1	1.6617		Os02g0634500;Os04g0525600	2.5105	0.1477	0.5765	0.1743		CP_A01g01002;CP_B11g01196	0.2235	0.1299	0.1758	0.1373
CP_A01g00411;DACA009599	0.1281	0.0141	0.0743	0.0159		CP_B04g00148;DACA020894	0.073	0.0465	0.0794	0.045		CP_A01g01111;CP_B11g01037	0.239	0.0101	0.2609	0.0097		DACA001589;DACA006373	1.1153	0.3012	0.6464	0.3255		CP_B11g00306;CP_B20g01408	1.7151	0.2885	0.7446	0.3109		CP_A02g00091;CP_A05g01616	0.4989	0.0697	0.5051	0.0682		Os02g0634700;Os04g0525700	3.8793	0.3195	0.9584	0.3697		CP_A01g01007;CP_B11g01194	0.0726	0.0101	0.0488	0.0112
CP_A01g00412;DACA009598	0.1066	0.0201	0.0534	0.0238		CP_B04g00149;DACA020893	0.1667	0.0368	0.1067	0.0414		CP_A01g01112;CP_B11g01031	0.3393	0.1251	0.2368	0.1359		DACA001588;DACA006374	0.56	0.1284	0.6459	0.1224		CP_B11g00311;CP_B20g01417	0.4765	0.1113	0.482	0.1101		CP_A02g00093;CP_A05g01615	1.1426	0.2006	0.4983	0.2237		Os02g0635800;Os04g0526000	1.0795	0.195	0.3482	0.2355		CP_A01g01010;CP_B11g01191	0.2744	0.1685	0.2496	0.172
CP_A01g00413;DACA009596	0.102	0.0111	0.0727	0.0123		CP_B04g00150;DACA020892	0.1883	0.1154	0.1393	0.1254		CP_A01g01113;CP_B11g01024	0.0647	0.0108	0.0719	0.0104		DACA001587;DACA006376	1.2547	0.1584	0.46	0.1797		CP_B11g00312;CP_B20g01418	1.0329	0.1484	0.4567	0.1678		CP_A02g00097;CP_A05g01586	0.5411	0.1007	0.4803	0.1013		Os02g0636600;Os04g0526800	1.6009	0.097	0.4189	0.1145		CP_A01g01011;CP_B11g01189	0.1121	0.0146	0.1119	0.0145
CP_A01g00414;DACA009594	0.0406	0.0214	0.047	0.0203		CP_B04g00151;DACA020891	0.0834	0.0311	0.0899	0.0303		CP_A01g01114;CP_B11g01027	0.4889	0.6148	0.577	0.5246		DACA001586;DACA006377	0.8461	0.168	0.4799	0.1857		CP_B11g00313;CP_B20g01420	0.3532	0.1198	0.4028	0.1131		CP_A02g00098;CP_A05g01587	1.1485	0.1444	0.5807	0.1576		Os02g0636700;Os04g0527000	1.5626	0.1445	0.5425	0.1662		CP_A01g01012;CP_B11g01188	0.1117	0.0382	0.1133	0.0379
CP_A01g00415;DACA009592	0.0533	0.0333	0.0619	0.0315		CP_B04g00152;DACA020890	0.0968	0.0442	0.1084	0.0424		CP_A01g01115;CP_B11g01026	0.0976	0.0197	0.1257	0.0179		DACA001585;DACA006378	2.807	1.1645	2.097	1.1914		CP_B11g00314;CP_B20g01421	0.8965	0.1908	0.6372	0.2022		CP_A02g00099;CP_A05g01589	0.5005	0.0153	0.5537	0.0146		Os02g0638300;Os04g0528800	3.0051	0.1687	0.5548	0.2015		CP_A01g01013;CP_B11g01178	0.2486	0.0991	0.2749	0.0953
CP_A01g00416;DACA009591	0.0352	0.0054	0.0391	0.0052		CP_B04g00153;DACA020889	0.1933	0.0573	0.1273	0.0639		CP_A01g01116;CP_B11g01025	0.0414	0.0123	0.0523	0.0113		DACA001584;DACA006381	0.4198	0.0927	0.4457	0.0897		CP_B11g00315;CP_B20g01422	0.3226	0.0486	0.3766	0.0459		CP_A02g00100;CP_A05g01604	0.5014	0.1478	0.5297	0.1428		Os02g0638650;Os04g0529100	0.9812	0.3049	0.7592	0.3191		CP_A01g01014;CP_B11g01167	0.2805	0.1556	0.2972	0.1517
CP_A01g00417;DACA009587	0.4637	0.0963	0.3345	0.1019		CP_B04g00154;DACA020886	0.0574	0.0219	0.0633	0.0211		CP_A01g01119;CP_B11g01017	0.1308	0.0224	0.1372	0.0219		DACA001569;DACA006384	0.3087	0.0742	0.3384	0.0713		CP_B11g00317;CP_B20g01424	1.1869	0.2284	0.75	0.2424		CP_A02g00101;CP_A05g01576	0.5041	0.1896	0.5086	0.185		Os02g0639000;Os04g0529500	1.2203	0.1789	0.9506	0.177		CP_A01g01022;CP_B11g01171	1.5279	1.3285	1.9891	1.1498
CP_A01g00420;DACA009584	0.0454	0.0195	0.0508	0.0187		CP_B04g00156;DACA020885	0.0645	0.0296	0.0815	0.0272		CP_A01g01120;CP_B11g01016	3.0315	0.8623	1.7632	0.9227		DACA001567;DACA006385	0.5273	0.0638	0.5535	0.0618		CP_B11g00322;CP_B20g01426	0.4032	0.0568	0.4128	0.0556		CP_A02g00105;CP_A05g01572	0.7575	0.1802	0.8188	0.1724		Os02g0639500;Os04g0530100	1.9055	0.6966	2.1198	0.6881		CP_A01g01023;CP_B11g01165	0.3165	0.0696	0.1906	0.0767
CP_A01g00421;DACA009583	0.1107	0.0025	0.0469	0.0028		CP_B04g00180;DACA012544	0.0482	0.0085	0.059	0.0079		CP_A01g01124;CP_B11g01013	0.2392	0.0733	0.247	0.071		DACA001566;DACA006386	0.7828	0.1659	0.6065	0.1713		CP_B11g00324;CP_B20g01433	0.4292	0.0573	0.5029	0.0541		CP_A02g00106;CP_A05g01571	0.8269	0.0906	0.4098	0.102		Os02g0639800;Os04g0530500	1.898	0.3326	2.5318	0.3224		CP_A01g01026;CP_B11g01160	0.0984	0.0281	0.1041	0.0274
CP_A01g00422;DACA009582	0.2238	0.1382	0.2314	0.1361		CP_B04g00181;DACA012545	0.064	0.0106	0.0636	0.0106		CP_A01g01125;CP_B11g01010	0.1754	0.0094	0.164	0.0094		DACA001565;DACA006387	0.4386	0.1453	0.4744	0.1405		CP_B11g00325;CP_B20g01435	1.352	0.009	0.6263	0.0098		CP_A02g00111;CP_A05g01564	1.4247	0.0542	0.5327	0.0608		Os02g0639900;Os04g0530600	0.9229	0.1846	0.7917	0.1868		CP_A01g01027;CP_B11g01159	0.0763	0.0256	0.1022	0.0229
CP_A01g00425;DACA009579	0.0962	0.011	0.0928	0.011		CP_B04g00182;DACA012546	0.0827	0.0268	0.1023	0.0248		CP_A01g01127;CP_B11g01003	0.102	0.0392	0.0989	0.0394		DACA001562;DACA006388	3.0743	0.2055	0.8204	0.2317		CP_B11g00329;CP_B20g01452	0.3405	0.1393	0.3205	0.1383		CP_A02g00117;CP_A05g01561	1.0864	0.3008	0.7545	0.301		Os02g0640000;Os04g0531100	0.5764	0.1197	0.5756	0.1181		CP_A01g01028;CP_B11g01158	0.1749	0.1076	0.1781	0.1068
CP_A01g00426;DACA009577	0.0973	0.1464	0.102	0.1439		CP_B04g00183;DACA012548	0.126	0.0248	0.1525	0.0232		CP_A01g01128;CP_B11g01002	0.0872	0.0225	0.0818	0.0228		DACA001557;DACA006391	1.7917	0.0271	0.4179	0.0311		CP_B11g00330;CP_B20g01451	0.4962	0.1064	0.5382	0.1029		CP_A02g00120;CP_A05g01559	1.816	0.1312	0.5876	0.1493		Os02g0640500;Os04g0531500	4.4244	0.2837	1.3032	0.3173		CP_A01g01029;CP_B11g01157	0.1525	0.0467	0.1714	0.0445
CP_A01g00428;DACA009576	1.1606	0.5022	1.0362	0.5053		CP_B04g00184;DACA012550	0.1595	0.0366	0.1617	0.036		CP_A01g01129;CP_B11g01001	0.0622	0.0201	0.0767	0.0185		DACA001553;DACA006396	0.5988	0.2168	0.5076	0.2186		CP_B11g00335;CP_B20g01449	0.9489	0.2162	0.3661	0.2533		CP_A02g00128;CP_A05g01480	0.5258	0.1604	0.4902	0.1587		Os02g0641000;Os04g0532500	1.9662	0.1271	0.712	0.1401		CP_A01g01031;CP_B11g01155	0.1726	0.0249	0.1561	0.0252
CP_A01g00432;DACA009572	0.0837	0.005	0.0817	0.005		CP_B04g00185;DACA012551	0.2333	0.0333	0.1413	0.037		CP_A01g01130;CP_B11g01000	0.3596	0.0316	0.1757	0.0355		DACA001550;DACA006400	0.3007	0.0184	0.4687	0.0161		CP_B11g00348;CP_B20g01457	0.8135	0.1946	0.5512	0.2086		CP_A02g00144;CP_A05g01467	0.3956	0.1122	0.4566	0.1057		Os02g0641300;Os04g0532700	2.7365	1.1693	1.4862	1.2832		CP_A01g01033;CP_B11g01153	0.0944	0.0288	0.1217	0.026
CP_A01g00433;DACA009571	0.0879	0.0145	0.1058	0.0135		CP_B04g00186;DACA012552	0.0551	0.0106	0.0721	0.0096		CP_A01g01131;CP_B11g00999	0.1144	0.0155	0.1309	0.0147		DACA001548;DACA006404	0.5033	0.2645	0.5597	0.2511		CP_B11g00375;CP_B20g01460	0.625	0.181	0.5001	0.188		CP_A02g00145;CP_A05g01468	0.2888	0.062	0.3294	0.0589		Os02g0641800;Os04g0533000	0.5101	0.0447	0.6045	0.0422		CP_A01g01034;CP_B11g01152	0.0665	0.0137	0.0706	0.0134
CP_A01g00434;DACA009570	0.192	0.0405	0.1168	0.0448		CP_B04g00187;DACA012553	0.0418	0.011	0.0462	0.0106		CP_A01g01132;CP_B11g00998	0.1142	0.0096	0.105	0.0098		DACA001545;DACA006412	1.2801	0.479	2.1636	0.4483		CP_B11g00392;CP_B20g01463	0.5778	0.1635	0.5683	0.1612		CP_A02g00147;CP_A05g01469	0.3771	0.1069	0.3599	0.1067		Os02g0642200;Os04g0533300	0.7295	0.2313	0.9744	0.2134		CP_A01g01035;CP_B11g01151	0.1095	0.0223	0.1183	0.0215
CP_A01g00435;DACA013151	3.9459	1.059	-1	1.1069		CP_B04g00188;DACA012554	0.0777	0.0227	0.0885	0.0218		CP_A01g01135;CP_B11g00996	0.0599	0.0262	0.0774	0.0234		DACA001544;DACA006414	0.4399	0.1463	0.4646	0.1404		CP_B11g00394;CP_B20g01464	0.9819	0.1449	0.3985	0.1661		CP_A02g00148;CP_A05g01473	0.3273	0.0474	0.4471	0.043		Os02g0642700;Os04g0534000	4.2482	0.3562	1.6353	0.3779		CP_A01g01036;CP_B11g01150	0.0282	0.02	0.0284	0.0199
CP_A01g00437;DACA013154	0.1252	0.021	0.0994	0.0222		CP_B04g00189;DACA012555	0.0679	0.0219	0.0858	0.0201		CP_A01g01136;CP_B11g00994	1.5725	1.3345	1.0749	1.4516		DACA001540;DACA006419	0.4604	0.0936	0.5117	0.0897		CP_B11g00395;CP_B20g01465	0.5306	0.0896	0.5608	0.0863		CP_A02g00151;CP_A05g01463	1.1242	0.1455	0.7522	0.1481		Os02g0643000;Os04g0534400	0.8214	0.21	0.9436	0.1962		CP_A01g01037;CP_B11g01149	0.0599	0.015	0.0761	0.0138
CP_A01g00438;DACA013157	0.0301	0.0196	0.0334	0.0189		CP_B04g00190;DACA012556	0.1289	0.0166	0.1298	0.0164		CP_A01g01137;CP_B11g00993	0.043	0.0175	0.0456	0.0171		DACA001537;DACA006418	0.3496	0.1254	0.3598	0.1225		CP_B11g00396;CP_B20g01466	0.3879	0.1667	0.4315	0.1589		CP_A02g00154;CP_A05g01457	0.8522	0.1498	0.7089	0.1528		Os02g0643200;Os04g0536300	1.7305	0.1483	0.7781	0.1605		CP_A01g01039;CP_B11g01148	0.0642	0.0157	0.0772	0.0147
CP_A01g00439;DACA013159	0.1058	0.0117	0.0942	0.012		CP_B04g00191;DACA012557	0.2133	0.0821	0.2433	0.0783		CP_A01g01139;CP_B11g00992	0.0869	0.029	0.0914	0.0284		DACA001534;DACA006416	0.3981	0.1237	0.4022	0.1211		CP_B11g00405;CP_B20g01469	0.3971	0.1072	0.3897	0.1067		CP_A02g00155;CP_A05g01456	0.4674	0.1199	0.403	0.1221		Os02g0643800;Os04g0537100	1.105	0.2103	0.3831	0.2502		CP_A01g01040;CP_B11g01147	0.0746	0.0061	0.0844	0.0058
CP_A01g00440;DACA013160	0.1017	0.0096	0.0976	0.0097		CP_B04g00192;DACA012558	0.053	0.0239	0.0622	0.0225		CP_A01g01140;CP_B11g00991	0.1854	0.1233	0.1913	0.1211		DACA001532;DACA006424	0.3181	0.0829	0.3823	0.0773		CP_B11g00407;CP_B20g01475	0.3916	0.067	0.4173	0.0649		CP_A02g00161;CP_A05g01453	1.8753	0.2561	1.1303	0.2699		Os02g0644000;Os04g0537900	1.1787	0.1762	1.2418	0.1656		CP_A01g01041;CP_B11g01145	0.4201	0.077	0.243	0.0873
CP_A01g00441;DACA013161	0.2554	0.1997	0.2463	0.2003		CP_B04g00193;DACA012561	0.0872	0.0092	0.0925	0.009		CP_A01g01141;CP_B11g00987	0.2242	0	0.2262	0		DACA001528;DACA006426	0.3631	0.111	0.4195	0.1046		CP_B11g00408;CP_B20g01478	1.6468	1.4471	2.0574	1.2164		CP_A02g00168;CP_A05g01451	0.3575	0.0707	0.4155	0.0667		Os02g0644100;Os04g0538000	1.2742	0.093	0.8003	0.096		CP_A01g01043;CP_B11g01144	0.0424	0.0144	0.0479	0.0138
CP_A01g00442;DACA013162	0.1433	0.0213	0.0832	0.0239		CP_B04g00194;DACA012564	0.0361	0.0226	0.04	0.0218		CP_A01g01142;CP_B11g00986	0.0365	0.013	0.0464	0.0119		DACA001525;DACA006428	0.3611	0.1104	0.3746	0.1078		CP_B11g00409;CP_B20g01480	0.3275	0.0414	0.384	0.0392		CP_A02g00169;CP_A05g01450	0.8607	0.3604	0.9139	0.3431		Os02g0644200;Os04g0538400	2.8422	0.2101	0.4324	0.2615		CP_A01g01044;CP_B11g01143	0.0462	0.0061	0.0484	0.006
CP_A01g00443;DACA013163	0.1309	0.011	0.0939	0.0118		CP_B04g00195;DACA012565	0.0308	0.0099	0.0433	0.0087		CP_A01g01143;CP_B11g00985	0.0865	0.0053	0.0933	0.0051		DACA001523;DACA006430	0.4506	0.2294	0.4996	0.2139		CP_B11g00410;CP_B20g01481	0.718	0.1272	0.7912	0.1214		CP_A02g00174;CP_A05g01447	0.4065	0.0823	0.4257	0.0801		Os02g0644500;Os04g0538700	0.7443	0.2253	0.7466	0.2229		CP_A01g01046;CP_B11g01141	0.044	0.0199	0.0561	0.0181
CP_A01g00446;DACA013168	0.0653	0.0048	0.0455	0.0053		CP_B04g00196;DACA012566	0.1371	0.0176	0.1544	0.0168		CP_A01g01144;CP_B11g00982	0.0402	0.009	0.0547	0.0081		DACA001518;DACA006436	0.4279	0.248	0.4999	0.2338		CP_B11g00413;CP_B20g01482	4.4264	0.9495	2.8756	0.9514		CP_A02g00179;CP_A05g01444	0.4116	0.0527	0.4754	0.05		Os02g0645100;Os04g0538800	0.8166	0.1316	0.8465	0.1261		CP_A01g01047;CP_B11g01140	0.2663	0.0144	0.1652	0.0157
CP_A01g00447;DACA013169	0.0996	0.0626	0.0944	0.0636		CP_B04g00197;DACA012567	0.1053	0.0073	0.0999	0.0073		CP_A01g01145;CP_B11g00980	0.1142	0.0517	0.1169	0.0512		DACA001509;DACA006440	0.4385	0.0245	0.4308	0.0242		CP_B11g00414;CP_B20g01484	1.9525	0.1718	0.5107	0.1975		CP_A02g00181;CP_A05g01440	0.5493	0.0301	0.5732	0.0292		Os02g0645600;Os04g0539500	2.4623	0.2621	0.8882	0.2941		CP_A01g01049;CP_B11g01138	0.4185	0.1636	0.3071	0.1748
CP_A01g00448;DACA013171	0.0761	0.0238	0.062	0.0253		CP_B04g00198;DACA012568	0.0696	0.0353	0.0938	0.032		CP_A01g01146;CP_B11g00998	0.1225	0.0159	0.0971	0.0168		DACA001505;DACA006451	0.4272	0.1013	0.4212	0.1002		CP_B11g00419;CP_B20g01485	1.784	0.2072	0.627	0.231		CP_A02g00183;CP_A05g01434	2.3333	0.3618	0.963	0.3971		Os02g0646200;Os04g0540200	2.1874	0.1951	0.4556	0.2302		CP_A01g01050;CP_B11g01136	0.1585	0.0228	0.1153	0.0247
CP_A01g00449;DACA013173	0.0539	0.0504	0.0672	0.0465		CP_B04g00199;DACA012569	0.053	0.0072	0.0597	0.0069		CP_A01g01147;CP_B11g00997	0.0414	0.0099	0.0545	0.0089		DACA001504;DACA006452	0.324	0.1272	0.2716	0.1302		CP_B11g00423;CP_B20g01487	2.3512	0.3823	0.9388	0.4013		CP_A02g00184;CP_A05g01433	0.4489	0.0577	0.55	0.0536		Os02g0646500;Os04g0540600	2.2644	0.2283	0.915	0.2508		CP_A01g01051;CP_B11g01135	0.0454	0.0184	0.0513	0.0177
CP_A01g00450;DACA013175	0.0553	0.0065	0.0579	0.0064		CP_B04g00200;DACA012570	0.0492	0.0119	0.064	0.0109		CP_A01g01148;CP_B11g00996	0.0659	0.0262	0.0855	0.0234		DACA001502;DACA006454	0.5392	0.014	0.3274	0.0152		CP_B11g00426;CP_B20g01492	1.0592	0.3213	0.7908	0.3327		CP_A02g00185;CP_A05g01432	0.7418	0.1495	0.5328	0.158		Os02g0648100;Os04g0540900	1.5996	0.1812	0.4539	0.2133		CP_A01g01052;CP_B11g01134	0.2344	0.1359	0.2494	0.1323
CP_A01g00451;DACA013176	0.1986	0.0821	0.2119	0.0796		CP_B04g00201;DACA012571	0.0955	0.0153	0.0996	0.0149		CP_A01g01149;CP_B11g00994	1.5725	1.3345	1.0749	1.4516		DACA001499;DACA006455	0.9406	0.1293	0.5688	0.14		CP_B11g00428;CP_B20g01491	1.204	0.4199	0.8164	0.4482		CP_A02g00189;CP_A05g01428	0.3921	0.0915	0.3606	0.0921		Os02g0648300;Os04g0541100	2.1235	0.4403	0.6967	0.505		CP_A01g01053;CP_B11g01133	0.253	0.0857	0.2037	0.0902
CP_A01g00452;DACA013177	0.2005	0.1964	0.2174	0.1904		CP_B04g00202;DACA012572	0.0593	0.007	0.0736	0.0066		CP_A01g01150;CP_B11g00993	0.0329	0.0157	0.0355	0.0153		DACA001498;DACA006457	0.6796	0.1205	0.6797	0.1172		CP_B11g00430;CP_B20g01493	1.2803	0.1808	0.2793	0.2226		CP_A02g00191;CP_A05g01426	0.574	0.2033	0.5393	0.2046		Os02g0649300;Os04g0541700	3.3803	0.2803	0.5696	0.3328		CP_A01g01054;CP_B11g01131	0.0563	0.0244	0.0776	0.0215
CP_A01g00453;DACA013178	0.0189	0.0225	0.0186	0.0226		CP_B04g00204;DACA012573	0.0969	0.0046	0.0907	0.0047		CP_A01g01151;CP_B11g00992	0.0635	0.0208	0.0695	0.0201		DACA001497;DACA006458	0.8626	0.1972	0.7099	0.2022		CP_B11g00431;CP_B20g01494	0.3574	0.0946	0.4239	0.0892		CP_A02g00192;CP_A05g01425	0.6209	0.1249	0.627	0.1216		Os02g0649900;Os04g0542200	0.9354	0.2184	1.0179	0.2106		CP_A01g01055;CP_B11g01129	0.0554	0.0038	0.0631	0.0036
CP_A01g00454;DACA013179	0.0983	0.0625	0.0983	0.0624		CP_B04g00205;DACA012574	0.0668	0.0075	0.0805	0.007		CP_A01g01154;CP_B11g00989	0.0543	0.0033	0.0601	0.0031		DACA001495;DACA006459	0.8058	0.1367	0.662	0.1375		CP_B11g00433;CP_B20g01497	0.638	0.1924	0.3191	0.2174		CP_A02g00193;CP_A05g01423	1.3364	0.2708	0.7221	0.2941		Os02g0650500;Os04g0543000	1.9114	0.2295	1.2361	0.2406		CP_A01g01056;CP_B11g01090	0.1054	0.0419	0.1123	0.0411
CP_A01g00455;DACA013181	0.0293	0.0103	0.0379	0.0093		CP_B04g00208;DACA012575	0.1143	0.009	0.1083	0.0091		CP_A01g01155;CP_B11g00987	0.2242	0	0.2262	0		DACA001492;DACA006461	0.7009	0.1438	0.5126	0.1515		CP_B11g00439;CP_B20g01507	0.5942	0.1069	0.5842	0.1043		CP_A02g00197;CP_A05g01414	0.3837	0.0946	0.3713	0.0943		Os02g0650900;Os04g0543900	0.8787	0.056	0.9354	0.054		CP_A01g01057;CP_B11g01086	0.0404	0.0219	0.0592	0.0188
CP_A01g00456;DACA013182	0.0538	0.008	0.0588	0.0077		CP_B04g00209;DACA012576	0.3147	0.1548	0.3188	0.1536		CP_A01g01156;CP_B11g00986	0.0889	0.0579	0.0895	0.0576		DACA001491;DACA006462	0.619	0.0404	0.6073	0.0394		CP_B11g00443;CP_B20g01506	2.4948	0.8566	1.3588	0.9009		CP_A02g00198;CP_A05g01417	0.4157	0.1628	0.3338	0.1685		Os02g0652000;Os04g0544200	1.1922	0.1027	0.3697	0.1224		CP_A01g01057;CP_B11g01125	0.0444	0.0219	0.0653	0.0188
CP_A01g00457;DACA013185	0.0971	0.0145	0.0963	0.0144		CP_B04g00210;DACA012578	0.0326	0	0.0207	0		CP_A01g01158;CP_B11g00985	0.088	0.0047	0.1134	0.0043		DACA001490;DACA006463	1.9202	0.3594	0.8904	0.3955		CP_B11g00453;CP_B20g01512	1.0157	0.6618	0.8826	0.6633		CP_A02g00199;CP_A05g01419	0.5129	0.1862	0.4575	0.1876		Os02g0652100;Os04g0545000	3.1214	1.0765	3.1317	1.134		CP_A01g01058;CP_B11g01085	0.2931	0.0136	0.1839	0.0148
CP_A01g00459;DACA013187	0.0513	0.0231	0.0575	0.0221		CP_B04g00211;DACA012579	0.418	0.0497	0.2473	0.0542		CP_A01g01159;CP_B11g00982	0.0402	0.009	0.0547	0.0081		DACA001488;DACA006467	0.6927	0.0624	0.6434	0.0621		CP_B11g00454;CP_B20g01513	1.3434	1.2233	1.2784	1.1755		CP_A02g00200;CP_A05g01422	0.5935	0.0093	0.3664	0.0101		Os02g0652300;Os04g0545100	0.8097	0.1382	0.7168	0.1376		CP_A01g01058;CP_B11g01123	0.3091	0.0122	0.1906	0.0132
CP_A01g00460;DACA013188	0.12	0.036	0.086	0.0393		CP_B04g00212;DACA012580	0.1189	0.031	0.0854	0.0337		CP_A01g01160;CP_B11g00980	0.0529	0.0156	0.0573	0.0152		DACA005772;DACA006478	0.4294	0.106	0.4491	0.1033		CP_B11g00455;CP_B20g01515	0.5291	0.0638	0.5175	0.0628		CP_A02g00204;CP_A05g01403	0.4255	0.0234	0.4275	0.023		Os02g0653200;Os04g0545600	1.6993	0.3375	0.5881	0.3885		CP_A01g01060;CP_B11g01082	0.0758	0.02	0.0898	0.0186
CP_A01g00461;DACA013189	0.1257	0.0161	0.1365	0.0157		CP_B04g00214;DACA012581	0.0918	0.0172	0.108	0.0162		CP_A01g01161;CP_B11g00976	0.116	0.0179	0.071	0.0201		DACA005771;DACA006479	0.3327	0.075	0.4228	0.0689		CP_B11g00456;CP_B20g01516	0.4748	0.096	0.5236	0.0914		CP_A02g00215;CP_A05g01398	1.8553	0.7252	2.1361	0.7119		Os02g0653400;Os04g0545700	1.571	0.2709	0.4949	0.3264		CP_A01g01060;CP_B11g01119	0.0758	0.02	0.0898	0.0186
CP_A01g00462;DACA013190	0.0347	0.013	0.0291	0.0135		CP_B04g00215;DACA012582	0.081	0.0155	0.1024	0.0142		CP_A01g01162;CP_B11g00975	0.0806	0.054	0.0895	0.0518		DACA005758;DACA006487	2.8883	0.2507	1.2845	0.2554		CP_B11g00461;CP_B20g01524	0.6576	0.1494	0.6129	0.1466		CP_A02g00221;CP_A05g01393	0.4278	0.2023	0.4768	0.1902		Os02g0654300;Os04g0546300	1.0748	0.1392	1.1113	0.1326		CP_A01g01061;CP_B11g01118	0.1306	0.0596	0.0911	0.0652
CP_A01g00463;DACA013191	0.0249	0.0189	0.0332	0.017		CP_B04g00216;DACA012583	0.1138	0.0558	0.1185	0.055		CP_A01g01164;CP_B11g00974	0.026	0	0.036	0		DACA005751;DACA006489	0.3727	0.0778	0.3707	0.0766		CP_B11g00464;CP_B20g01528	0.584	0.053	0.6137	0.0514		CP_A02g00223;CP_A05g01391	0.3155	0.1255	0.332	0.1217		Os02g0654500;Os04g0546400	1.557	0.3238	1.3509	0.3287		CP_A01g01062;CP_B11g01117	0.0724	0.0177	0.061	0.0186
CP_A01g00464;DACA013192	0.0386	0.013	0.0464	0.0122		CP_B04g00217;DACA012584	0.0565	0.0208	0.0602	0.0203		CP_A01g01165;CP_B11g00973	0.075	0.0331	0.0819	0.032		DACA005750;DACA006490	1.0173	0.4908	0.8291	0.5105		CP_B11g00465;CP_B20g01530	3.363	1.5097	-1	1.2859		CP_A02g00227;CP_A05g01388	0.3942	0.1419	0.4648	0.1331		Os02g0654700;Os04g0546800	1.2552	0.2132	0.4724	0.247		CP_A01g01064;CP_B11g01115	0.0646	0.0261	0.0544	0.0274
CP_A01g00465;DACA013194	0.0899	0.0428	0.09	0.0427		CP_B04g00218;DACA012585	0.0354	0.018	0.0319	0.0186		CP_A01g01167;CP_B11g00965	0.0712	0.0477	0.0913	0.0431		DACA005748;DACA006494	0.7629	0.1219	0.6493	0.122		CP_B11g00466;CP_B20g01531	0.8094	0.0874	0.4112	0.0972		CP_A02g00228;CP_A05g01387	0.3137	0.0369	0.3308	0.0362		Os02g0655200;Os04g0547600	1.2836	0.2999	0.546	0.3403		CP_A01g01066;CP_B11g01113	0.1193	0.0107	0.1207	0.0106
CP_A01g00466;DACA013195	0.0969	0.0024	0.1113	0.0023		CP_B04g00219;DACA012586	0.1927	0.0031	0.0869	0.0035		CP_A01g01168;CP_B11g00964	0.1051	0.0401	0.1333	0.0367		DACA005747;DACA006505	0.3279	0.0215	0.3632	0.0207		CP_B11g00475;CP_B20g01534	0.3663	0.1809	0.4645	0.1677		CP_A02g00229;CP_A05g01382	0.3404	0.0873	0.3579	0.0847		Os02g0655500;Os04g0548000	0.5973	0.2171	0.6921	0.2051		CP_A01g01067;CP_B11g01112	0.0599	0.0195	0.0838	0.0173
CP_A01g00467;DACA013196	0.1165	0.0725	0.1094	0.0734		CP_B04g00220;DACA012587	0.0969	0.0096	0.0891	0.0098		CP_A01g01169;CP_B11g00963	0.1107	0.0041	0.0972	0.0042		DACA005745;DACA006501	0.299	0.0508	0.3148	0.0493		CP_B11g00476;CP_B20g01535	1.7428	0.1283	0.7036	0.1367		CP_A02g00232;CP_A05g01373	0.4829	0.1673	0.4644	0.1657		Os02g0655800;Os04g0548400	0.8114	0.1237	0.91	0.1184		CP_A01g01068;CP_B11g01111	0.0801	0.0025	0.098	0.0023
CP_A01g00470;DACA013197	0.2494	0.0938	0.2294	0.0958		CP_B04g00221;DACA012590	0.1071	0.0064	0.0973	0.0066		CP_A01g02275;CP_B11g00848	0.1006	0.055	0.0802	0.0577		DACA005743;DACA006500	0.4894	0.1417	0.5108	0.1386		CP_B11g00477;CP_B20g01536	0.8367	0.0305	0.3368	0.0347		CP_A02g00235;CP_A05g01375	0.3882	0.155	0.4094	0.1508		Os02g0656100;Os04g0548500	1.9494	1.2968	1.1035	1.4559		CP_A01g01069;CP_B11g01110	0.1328	0.0285	0.112	0.0299
CP_A01g00471;DACA013201	0.1307	0.0512	0.1151	0.053		CP_B04g00222;DACA012591	0.2631	0.0316	0.2193	0.0326		CP_A01g02276;CP_B11g00854	0.1138	0.0058	0.0542	0.0067		DACA005741;DACA006499	0.4515	0.1376	0.5342	0.1289		CP_B11g00479;CP_B20g01537	0.7701	0.1577	0.7995	0.1518		CP_A02g00236;CP_A05g01376	0.4848	0.1221	0.5367	0.117		Os02g0656500;Os04g0549600	0.9808	0.0976	1.0063	0.0939		CP_A01g01074;CP_B11g01104	0.4533	0.1977	0.472	0.1926
CP_A01g00472;DACA013202	0.1706	0.0441	0.1589	0.0447		CP_B04g00223;DACA012592	0.1507	0.0174	0.08	0.0197		CP_A01g02277;CP_B11g00855	0.3961	0.256	0.3729	0.2587		DACA005720;DACA006510	0.4624	0.1375	0.5183	0.1306		CP_B11g00485;CP_B20g01545	0.4718	0.0959	0.4441	0.0961		CP_A02g00245;CP_A05g01366	0.4289	0.1653	0.4548	0.1585		Os02g0656600;Os04g0549700	2.4241	0.3374	0.6246	0.386		CP_A01g01076;CP_B11g01106	0.2165	0.1039	0.2477	0.0984
CP_A01g00474;DACA013205	0.0485	0.0062	0.0548	0.006		CP_B04g00224;DACA012593	0.1645	0	0.1681	0		CP_A01g02279;CP_B11g00856	0.0478	0.0147	0.0576	0.0137		DACA005715;DACA006512	0.5175	0.1187	0.4745	0.1178		CP_B11g00489;CP_B20g01546	0.4016	0.1598	0.4193	0.157		CP_A02g00246;CP_A05g01356	0.9716	0.1874	0.8884	0.1837		Os02g0657000;Os04g0550200	1.5159	0.1882	0.4298	0.2205		CP_A01g01079;CP_B11g01092	0.0742	0.024	0.0829	0.0231
CP_A01g00475;DACA013206	0.2206	0.1538	0.1989	0.1578		CP_B04g00225;DACA012594	0.1052	0.0058	0.0696	0.0065		CP_A01g02280;CP_B11g00857	0.0585	0.0328	0.0636	0.0319		DACA005712;DACA006514	1.2556	0.2562	1.4902	0.2414		CP_B11g00490;CP_B20g01549	1.2317	0.1016	0.6029	0.1108		CP_A02g00250;CP_A05g01346	0.4122	0.2032	0.4844	0.19		Os02g0657600;Os04g0550500	1.4871	0.0585	0.4961	0.0681		CP_A01g01080;CP_B11g01096	0.3024	0.1595	0.2891	0.1598
CP_A01g00476;DACA013208	0.1785	0.0313	0.1947	0.0302		CP_B04g00228;DACA012596	0.2431	0.1917	0.2606	0.1836		CP_A01g02283;CP_B11g00859	0.0453	0.0213	0.0558	0.0197		DACA005706;DACA006515	0.4867	0.1827	0.5369	0.1751		CP_B11g00491;CP_B20g01550	1.2815	0.507	0.984	0.504		CP_A02g00252;CP_A05g01343	0.6719	0.1877	0.8469	0.1769		Os02g0657700;Os04g0550700	0.6095	0.3933	0.6462	0.3834		CP_A01g01081;CP_B11g01081	0.0608	0.0036	0.0756	0.0033
CP_A01g00478;DACA013209	0.0644	0.0253	0.0727	0.0242		CP_B04g00229;DACA012597	0.0875	0.0144	0.0844	0.0145		CP_A01g02284;CP_B11g00862	0.0302	0.0133	0.0326	0.0129		DACA005705;DACA006518	0.2775	0.0474	0.3166	0.0449		CP_B11g00492;CP_B20g01552	0.6118	0.0833	0.6982	0.0802		CP_A02g00255;CP_A05g01338	0.2917	0.1609	0.2637	0.1626		Os02g0658100;Os04g0550950	1.9805	0.0678	0.5719	0.0785		CP_A01g01082;CP_B11g01080	0.1162	0.0191	0.0796	0.0206
CP_A01g00481;DACA013212	0.2101	0.0532	0.1404	0.0587		CP_B04g00231;DACA012598	0.0587	0.0369	0.0712	0.0342		CP_A01g02285;CP_B11g00863	0.0627	0.0134	0.0656	0.0131		DACA005704;DACA006519	1.6962	0.1327	0.7178	0.1399		CP_B11g00497;CP_B20g01556	1.3639	0.1438	0.6979	0.1519		CP_A02g00259;CP_A05g01336	1.2812	0.0048	0.35	0.0056		Os02g0658200;Os04g0551600	2.9683	0.2887	0.6843	0.3392		CP_A01g01083;CP_B11g01079	0.0821	0.0205	0.0815	0.0204
CP_A01g00482;DACA013213	0.1131	0.0329	0.1184	0.0321		CP_B04g00232;DACA012599	0.2184	0.0713	0.1474	0.0764		CP_A01g02286;CP_B11g00866	0.0483	0.0168	0.0548	0.016		DACA005703;DACA006520	0.3197	0.1099	0.3418	0.1068		CP_B11g00498;CP_B20g01559	1.2759	0.0779	0.6769	0.0844		CP_A02g00265;CP_A05g01332	3.1135	0.2777	0.9364	0.3152		Os02g0658800;Os04g0552200	3.5173	0.2465	0.5732	0.294		CP_A01g01083;CP_B11g01094	0.0826	0.028	0.0818	0.028
CP_A01g00484;DACA013216	0.0823	0.0407	0.0905	0.0393		CP_B04g00234;DACA012600	0.061	0.0137	0.0693	0.0131		CP_A01g02288;CP_B11g00869	0.0928	0.0456	0.1227	0.0412		DACA005700;DACA006524	0.4923	0.0731	0.3475	0.0785		CP_B11g00499;CP_B20g01560	0.4167	0.0535	0.4353	0.0519		CP_A02g00267;CP_A05g01331	0.3779	0.1091	0.4147	0.103		Os02g0659100;Os04g0552400	3.0101	0.4293	1.0825	0.4504		CP_A01g01084;CP_B11g01076	0.0596	0.1325	0.0638	0.1297
CP_A01g00485;DACA013218	0.343	0.2033	0.3187	0.2062		CP_B04g00236;DACA012602	0.135	0.0199	0.1194	0.0206		CP_A01g02292;CP_B11g00876	0.1544	0.0516	0.1009	0.0574		DACA005698;DACA006525	0.4355	0.0584	0.45	0.057		CP_B11g00500;CP_B20g01561	0.253	0.1987	0.4369	0.1625		CP_A02g00268;CP_A05g01330	1.0814	0.2117	0.7106	0.2212		Os02g0659500;Os04g0552700	1.0727	0.2558	0.5765	0.2845		CP_A01g01085;CP_B11g01071	0.1121	0.0066	0.0846	0.007
CP_A01g00486;DACA013219	0.059	0.0155	0.052	0.0161		CP_B04g00237;DACA012604	0.2339	0.1232	0.1885	0.13		CP_A01g02293;CP_B11g00877	0.1451	0.0598	0.159	0.0581		DACA005697;DACA006526	0.5326	0.0415	0.6163	0.0389		CP_B11g00504;CP_B20g01563	0.3564	0.1033	0.3901	0.0993		CP_A02g00269;CP_A05g01328	0.5375	0.0675	0.5551	0.0658		Os02g0662000;Os04g0554500	0.6528	0.0441	0.2391	0.0523		CP_A01g01086;CP_B11g01070	0.0785	0.016	0.0774	0.0161
CP_A01g00487;DACA013221	0.0684	0.0216	0.0911	0.0195		CP_B04g00238;DACA012605	0.1202	0.0113	0.1262	0.0111		CP_A01g02294;CP_B11g00878	0.0461	0.0253	0.0445	0.0256		DACA005695;DACA006527	0.4305	0.0872	0.461	0.0841		CP_B11g00506;CP_B20g01566	0.4464	0.0891	0.4816	0.086		CP_A02g00270;CP_A05g01327	0.2937	0.0677	0.3413	0.064		Os02g0662100;Os04g0554800	1.137	0.1929	0.3423	0.2315		CP_A01g01089;CP_B11g01069	0.077	0.0061	0.0968	0.0056
CP_A01g00488;DACA013222	0.1819	0.0992	0.1532	0.1035		CP_B04g00239;DACA012607	0.1121	0.0166	0.1137	0.0165		CP_A01g02295;CP_B11g00880	0.1485	0.0274	0.1118	0.0296		DACA005694;DACA006528	0.4621	0.2462	0.4894	0.2369		CP_B11g00510;CP_B20g01574	0.7511	0.1417	0.4045	0.1587		CP_A02g00275;CP_A05g01324	0.5008	0.1609	0.4964	0.1585		Os02g0663800;Os04g0555700	2.995	0.0578	0.9158	0.0641		CP_A01g01090;CP_B11g01068	0.063	0.03	0.0752	0.0282
CP_A01g00489;DACA013223	0.1109	0.0113	0.1097	0.0113		CP_B04g00240;DACA012608	0.0622	0.0582	0.0672	0.0566		CP_A01g02296;CP_B11g00912	0.3239	0.1204	0.2206	0.1316		DACA005688;DACA006531	1.2627	0.1708	0.6513	0.1844		CP_B11g00514;CP_B20g01577	0.35	0.1119	0.3297	0.1129		CP_A02g00280;CP_A05g01315	0.4113	0.0578	0.4549	0.0556		Os02g0664000;Os04g0556300	0.8105	0.0528	0.8687	0.05		CP_A01g01092;CP_B11g01065	0.0541	0.0284	0.0639	0.0267
CP_A01g00490;DACA013224	0.0723	0.0081	0.0843	0.0077		CP_B04g00241;DACA012609	0.067	0.0285	0.0836	0.0264		CP_A01g02297;CP_B11g00913	0.484	0.4668	0.5204	0.4521		DACA005680;DACA006539	0.3929	0.0639	0.4407	0.061		CP_B11g00523;CP_B20g01601	1.5601	0.0509	0.6616	0.0549		CP_A02g00281;CP_A05g01314	2.356	0.4392	0.7455	0.4865		Os02g0664700;Os04g0556900	0.9486	0.6257	1.0012	0.5901		CP_A01g01093;CP_B11g01064	0.0827	0.0132	0.0612	0.0142
CP_A01g02275;DACA017300	0.064	0.0265	0.0469	0.0283		CP_B04g00242;DACA012610	0.1648	0.0367	0.1496	0.0374		CP_A01g02298;CP_B11g00914	0.5907	0.2612	0.4899	0.2687		DACA005675;DACA006544	0.4338	0.2029	0.466	0.1968		CP_B11g00526;CP_B20g01599	0.4738	0.0718	0.5014	0.0697		CP_A02g00284;CP_A05g01310	0.6865	0.303	0.6987	0.2957		Os02g0665250;Os04g0558700	1.6174	0.2737	0.5615	0.3241		CP_A01g01094;CP_B11g01061	0.357	0.1379	0.2802	0.1451
CP_A01g02276;DACA015225	0.1174	0.0058	0.0543	0.0067		CP_B04g00243;DACA012611	0.4139	0.2414	0.3345	0.255		CP_A01g02301;CP_B11g00917	0.333	0.1035	0.3312	0.1031		DACA005671;DACA006548	0.5025	0.1919	0.5019	0.188		CP_B11g00530;CP_B20g01596	0.7022	0.4652	0.656	0.4591		CP_A02g00285;CP_A05g01308	0.6974	0.1019	0.5106	0.1061		Os02g0665300;Os04g0558900	1.3882	0.2589	0.4002	0.3136		CP_A01g01099;CP_B11g01058	1.119	0.2213	0.5007	0.249
CP_A01g02277;DACA015224	0.5329	0.3655	0.507	0.3654		CP_B04g00244;DACA012612	0.1498	0.0771	0.1283	0.0805		CP_A01g02302;CP_B11g00922	0.0954	0.0306	0.0799	0.032		DACA005670;DACA006550	0.4068	0.1557	0.4366	0.1502		CP_B11g00532;CP_B20g01595	0.5256	0.0558	0.5413	0.0544		CP_A02g00287;CP_A05g01307	0.4088	0.0399	0.4375	0.0386		Os02g0666200;Os04g0559700	2.7618	0.8192	1.4686	0.8607		CP_A01g01100;CP_B11g01053	0.0802	0.0134	0.0505	0.015
CP_A01g02279;DACA015223	0.0582	0.03	0.0716	0.0277		CP_B04g00245;DACA012613	0.1838	0.0351	0.1147	0.0392		CP_A01g02303;CP_B11g00923	0.1103	0.0582	0.1064	0.0585		DACA016101;DACA006552	1.01	0.098	0.799	0.0983		CP_B11g00534;CP_B20g01592	0.5004	0.0332	0.3591	0.0352		CP_A02g00289;CP_A05g01306	1.2387	0.1142	0.5085	0.1245		Os02g0666300;Os04g0559800	1.0913	0.1576	0.8357	0.1579		CP_A01g01101;CP_B11g01051	0.1785	0.0648	0.1925	0.0629
CP_A01g02280;DACA015222	0.0433	0.0131	0.0505	0.0123		CP_B04g00246;DACA012614	0.1835	0.01	0.1874	0.0099		CP_A01g02305;CP_B11g00925	0.0801	0.0218	0.0904	0.0209		DACA016100;DACA006554	0.6235	0.1474	0.9503	0.1285		CP_B11g00535;CP_B20g01607	0.4621	0.2944	0.4928	0.2807		CP_A02g00298;CP_A05g01303	0.4447	0.1385	0.434	0.1365		Os02g0666500;Os04g0560100	1.652	0.0528	0.3565	0.0637		CP_A01g01102;CP_B11g01049	0.0284	0.0284	0.042	0.0248
CP_A01g02281;DACA015221	0.4082	0.189	0.392	0.1897		CP_B04g00248;DACA012615	0.0386	0.0102	0.0451	0.0096		CP_A01g02306;CP_B11g00928	0.107	0.0392	0.0993	0.0399		DACA016098;DACA006556	2.2765	0.8205	1.3691	0.8554		CP_B11g00536;CP_B20g01608	1.0471	0.1121	0.7259	0.1173		CP_A02g00299;CP_A05g01302	0.3955	0.0959	0.3984	0.0946		Os02g0668000;Os04g0561000	2.174	0.2331	0.8608	0.2497		CP_A01g01104;CP_B11g01047	0.1411	0.0088	0.0829	0.0099
CP_A01g02282;DACA015219	2.9092	1.9376	-1	1.8152		CP_B04g00249;DACA012616	0.0612	0.0195	0.0819	0.0174		CP_A01g02308;CP_B11g00927	0.0347	0	0.0222	0		DACA016096;DACA006557	0.991	0.092	0.7348	0.0935		CP_B11g00542;CP_B20g01594	1.0937	0.1864	0.8077	0.1893		CP_A02g00300;CP_A05g01301	0.4571	0.0254	0.4498	0.0252		Os02g0668500;Os04g0561200	1.6286	0.172	0.4558	0.2048		CP_A01g01107;CP_B11g01044	0.0381	0.0163	0.0482	0.0149
CP_A01g02283;DACA015218	0.0408	0.0211	0.042	0.0209		CP_B04g00250;DACA012617	0.0709	0.0273	0.0798	0.0261		CP_A01g02309;CP_B11g00926	0.0214	0.0085	0.0299	0.0075		DACA016091;DACA006563	0.486	0.1836	0.4918	0.1785		CP_B11g00542;CP_B20g01614	1.2021	0.07	0.7158	0.073		CP_A02g00301;CP_A05g01299	1.3179	0.1627	0.6224	0.1801		Os02g0669900;Os04g0562800	0.7779	0.2138	0.9334	0.1978		CP_A01g01108;CP_B11g01043	0.0776	0.0099	0.0667	0.0103
CP_A01g02284;DACA015217	0.0491	0.0175	0.0517	0.0171		CP_B04g00253;DACA012623	0.0932	0.0457	0.104	0.0438		CP_A01g02312;CP_B11g00929	0.0497	0.0108	0.054	0.0105		DACA016087;DACA006566	0.6177	0.1597	0.7139	0.1522		CP_B11g00547;CP_B20g01615	0.8976	0.1173	0.7354	0.1199		CP_A02g00302;CP_A05g01298	0.7667	0.1159	0.6312	0.1169		Os02g0670100;Os04g0563900	1.7793	0.2242	0.5881	0.2613		CP_A01g01110;CP_B11g01038	0.6259	0.2306	0.4381	0.2409
CP_A01g02285;DACA015216	0.0786	0.0204	0.0881	0.0196		CP_B04g00255;DACA012618	0.055	0.02	0.0725	0.0182		CP_A01g02313;CP_B11g00931	0.0224	0	0.0247	0		DACA016086;DACA006567	1.0495	0.374	0.9516	0.3645		CP_B11g00555;CP_B20g01625	0.8375	0.1931	0.6147	0.2037		CP_A02g00305;CP_A05g01291	0.365	0.1335	0.4133	0.127		Os02g0670400;Os04g0564600	1.8091	0.2288	0.6942	0.2442		CP_A01g01111;CP_B11g01037	0.239	0.0101	0.2609	0.0097
CP_A01g02286;DACA015215	0.0809	0.0147	0.0905	0.0141		CP_B04g00256;DACA012619	0.1109	0.0025	0.0899	0.0026		CP_A01g02315;CP_B11g00932	0.0794	0.0321	0.0791	0.0319		DACA016083;DACA006569	0.7695	0.2868	0.7397	0.2847		CP_B11g00565;CP_B20g01638	0.3774	0.1112	0.3966	0.1077		CP_A02g00310;CP_A05g01289	3.6275	0.6076	1.0919	0.6951		Os02g0670900;Os04g0565500	1.432	0.1019	0.4126	0.122		CP_A01g01112;CP_B11g01031	0.3393	0.1251	0.2368	0.1359
CP_A01g02292;DACA015207	0.1071	0.0191	0.0678	0.0213		CP_B04g00257;DACA012621	0.0516	0.0142	0.0522	0.0142		CP_A01g02317;CP_B11g00933	0.0297	0.0084	0.036	0.0078		DACA016081;DACA006570	0.995	0.2061	0.7731	0.212		CP_B11g00566;CP_B20g01636	0.6278	0.1247	0.6481	0.1215		CP_A02g00311;CP_A05g01288	0.4108	0.1475	0.4608	0.1395		Os02g0671300;Os04g0565900	1.6198	0.6389	1.1675	0.6466		CP_A01g01113;CP_B11g01024	0.0647	0.0108	0.0719	0.0104
CP_A01g02293;DACA015206	0.1607	0.1148	0.1599	0.1144		CP_B04g00259;DACA012624	0.0472	0.0108	0.0536	0.0104		CP_A01g02318;CP_B11g00934	0.0253	0.0064	0.0264	0.0063		DACA016072;DACA006572	1.6181	0.1143	0.5224	0.1313		CP_B11g00571;CP_B20g01644	1.1608	0.1079	0.8724	0.1097		CP_A02g00313;CP_A05g01285	0.6078	0.1424	0.4783	0.1474		Os02g0672100;Os04g0566400	1.1114	0.1735	0.501	0.1964		CP_A01g01114;CP_B11g01027	0.4889	0.6148	0.577	0.5246
CP_A01g02294;DACA015205	0.0425	0.0238	0.0412	0.024		CP_B04g00260;DACA012625	0.0572	0.0234	0.0678	0.0219		CP_A01g02319;CP_B11g00936	0.0367	0.0105	0.0392	0.0103		DACA016068;DACA006576	3.1545	0.1289	0.6963	0.1458		CP_B11g00661;CP_B20g01684	3.2874	1.1048	-1	1.0631		CP_A02g00315;CP_A05g01284	0.5886	0.0156	0.3791	0.0165		Os02g0673100;Os04g0567200	1.1739	0.1835	0.42	0.2137		CP_A01g01115;CP_B11g01026	0.0976	0.0197	0.1257	0.0179
CP_A01g02295;DACA015201	0.1185	0.0129	0.0881	0.014		CP_B04g00261;DACA012626	0.0831	0.017	0.09	0.0166		CP_A01g02320;CP_B11g00937	0.1264	0.0551	0.1153	0.0564		DACA016065;DACA006578	1.7142	1.1126	2.3613	0.957		CP_B11g00670;CP_B20g01682	1.1126	0.0892	0.8027	0.0917		CP_A02g00322;CP_A05g01277	0.4692	0.1446	0.5278	0.1371		Os02g0673600;Os04g0567700	0.5902	0.0462	0.5249	0.0468		CP_A01g01116;CP_B11g01025	0.0414	0.0123	0.0523	0.0113
CP_A01g02296;DACA013232	0.3674	0.1276	0.2563	0.1383		CP_B04g00262;DACA012627	0.1639	0.0251	0.1682	0.0246		CP_A01g02321;CP_B11g00943	0.0209	0.0233	0.0188	0.0239		DACA016060;DACA006581	0.3841	0.2067	0.4915	0.1901		CP_B11g00677;CP_B20g01675	0.529	0.0741	0.7106	0.0666		CP_A02g00326;CP_A05g01275	0.5022	0.0943	0.576	0.0895		Os02g0673700;Os04g0567800	2.7929	1.6177	2.0226	1.3684		CP_A01g01119;CP_B11g01017	0.1308	0.0224	0.1372	0.0219
CP_A01g02297;DACA013231	0.6988	0.6072	0.7888	0.5778		CP_B04g00264;DACA012629	0.0827	0.0084	0.075	0.0086		CP_A01g02323;CP_B11g00944	1.4238	0.4841	0.7959	0.5305		DACA016059;DACA006582	2.0592	0.2168	0.7559	0.2449		CP_B11g00679;CP_B20g01673	0.6949	0.133	0.7932	0.1261		CP_A02g00336;CP_A05g01258	1.0949	0.2789	1.0426	0.2708		Os02g0674700;Os04g0568900	0.6899	0.0975	0.7667	0.0924		CP_A01g01120;CP_B11g01016	3.0315	0.8623	1.7632	0.9227
CP_A01g02301;DACA013229	0.0461	0.0072	0.0516	0.0069		CP_B04g00265;DACA012630	0.0551	0.0114	0.0666	0.0107		CP_A01g02324;CP_B11g00945	0.1176	0.0093	0.138	0.0088		DACA016058;DACA006583	0.4949	0.0722	0.5626	0.0691		CP_B11g00683;CP_B20g01669	0.9699	0.3691	0.7679	0.3797		CP_A02g00339;CP_A05g01259	0.4721	0.2379	0.461	0.235		Os02g0674800;Os04g0569100	1.0369	0.1728	0.8682	0.1747		CP_A01g01124;CP_B11g01013	0.2392	0.0733	0.247	0.071
CP_A01g02302;DACA013228	0.0858	0.0291	0.0759	0.03		CP_B04g00266;DACA012631	0.2998	0.0873	0.2928	0.087		CP_A01g02325;CP_B11g00946	0.07	0.017	0.0563	0.0181		DACA016053;DACA006587	0.8511	0.1062	0.4021	0.1203		CP_B11g00684;CP_B20g01667	0.4347	0.0112	0.4227	0.0111		CP_A02g00340;CP_A05g01260	0.4373	0.1085	0.3763	0.1098		Os02g0675700;Os04g0570800	1.831	0.1235	0.8155	0.1355		CP_A01g01125;CP_B11g01010	0.1754	0.0094	0.164	0.0094
CP_A01g02303;DACA013227	0.1068	0.0555	0.0966	0.0568		CP_B04g00267;DACA012632	0.0649	0.0363	0.0627	0.0366		CP_A01g02329;CP_B11g00948	0.3098	0.1144	0.1991	0.1274		DACA016047;DACA006591	0.5749	0.213	0.6034	0.2055		CP_B11g00685;CP_B20g01666	0.6063	0.2823	0.654	0.2747		CP_A02g00341;CP_A05g01261	0.6239	0.0471	0.6098	0.0465		Os02g0675800;Os04g0571300	0.9413	0.1484	0.9106	0.1455		CP_A01g01127;CP_B11g01003	0.102	0.0392	0.0989	0.0394
CP_A01g02305;DACA013226	0.0753	0.0155	0.0846	0.0148		CP_B04g00268;DACA012633	3.481	0.7459	-1	0.735		CP_A01g02331;CP_B11g00949	0.0588	0.0068	0.0633	0.0066		DACA016045;DACA006592	0.379	0.0655	0.3857	0.0639		CP_B11g00701;CP_B20g01663	1.1396	0.1864	0.8534	0.1866		CP_A02g00345;CP_A05g01263	0.5521	0.0953	0.4429	0.0985		Os02g0676400;Os04g0571600	1.7522	0.1301	0.5909	0.1483		CP_A01g01128;CP_B11g01002	0.0872	0.0225	0.0818	0.0228
CP_A01g02343;DACA017307	0.0636	0.0209	0.0736	0.0199		CP_B04g00269;DACA012634	0.2905	0.0914	0.2052	0.099		CP_A01g02332;CP_B11g00950	0.0976	0.0474	0.1	0.0469		DACA016042;DACA006596	0.7034	0.1527	0.5523	0.1586		CP_B11g00708;CP_B20g01656	3.9413	0.1997	0.7561	0.2172		CP_A02g00353;CP_A05g01267	2.1045	0.0653	0.6191	0.0741		Os02g0676500;Os04g0571800	1.0837	0.324	1.0018	0.317		CP_A01g01129;CP_B11g01001	0.0622	0.0201	0.0767	0.0185
CP_A01g02348;DACA017309	3.1309	1.178	-1	1.315		CP_B04g00272;DACA012635	0.0502	0.0108	0.0614	0.01		CP_A01g02333;CP_B11g00951	0.1274	0.0616	0.1439	0.059		DACA016040;DACA006611	0.5108	0.1661	0.4243	0.168		CP_B11g00724;CP_B20g01656	3.9413	0.1997	0.7561	0.2172		CP_A02g00354;CP_A05g01268	1.0751	0.0144	0.4099	0.0163		Os02g0677300;Os04g0572400	1.5677	0.1561	0.6367	0.173		CP_A01g01130;CP_B11g01000	0.3596	0.0316	0.1757	0.0355
CP_A01g02349;DACA017311	0.0467	0.0077	0.0506	0.0075		CP_B04g00273;DACA012636	0.213	0.1308	0.2729	0.1189		CP_A01g02334;CP_B11g00955	0.1292	0.0684	0.1448	0.0656		DACA016039;DACA006608	0.2963	0.0307	0.377	0.0285		CP_B11g00735;CP_B20g01649	0.6572	0.4138	0.8778	0.3691		CP_A02g00362;CP_A05g01273	0.4164	0.1621	0.3913	0.1622		Os02g0678200;Os04g0573000	1.0656	0.1676	1.1614	0.1563		CP_A01g01131;CP_B11g00999	0.1144	0.0155	0.1309	0.0147
CP_A01g02350;DACA017312	0.0582	0.0213	0.0666	0.0203		CP_B04g00274;DACA012637	0.0195	0.0165	0.0203	0.0163		CP_A01g02335;CP_B11g00956	0.0606	0.0129	0.0631	0.0127		DACA016038;DACA006607	0.7572	0.1481	0.7669	0.1459		CP_B11g00737;CP_B20g01648	0.5085	0.1309	0.5085	0.1288		CP_A02g00370;CP_A05g01249	0.6137	0.179	0.4167	0.1917		Os02g0678800;Os04g0574500	3.2579	1.0676	1.4464	1.1039		CP_A01g01132;CP_B11g00998	0.1142	0.0096	0.105	0.0098
CP_A01g02351;DACA017313	0.0845	0.0067	0.079	0.0068		CP_B04g00275;DACA012638	0.1274	0.011	0.1086	0.0114		CP_A01g02338;CP_B11g00957	0.0412	0.0233	0.029	0.0253		DACA016036;DACA006605	0.4673	0.0557	0.5577	0.0519		CP_B11g00931;CP_B21g00688	0.3542	0.1112	0.298	0.1149		CP_A02g00374;CP_A05g01248	0.9403	0.3674	0.9136	0.3544		Os02g0679500;Os04g0577200	1.0277	0.3142	1.0471	0.3031		CP_A01g01135;CP_B11g00996	0.0599	0.0262	0.0774	0.0234
CP_A01g02352;DACA017316	0.0822	0.0133	0.0861	0.013		CP_B04g00276;DACA012639	0.1447	0.0749	0.1474	0.0743		CP_A01g02339;CP_B11g00958	0.1791	0.1337	0.1839	0.1318		DACA016031;DACA006601	0.539	0.1181	0.5354	0.1159		CP_B11g00932;CP_B21g00696	0.6574	0.173	0.6648	0.1666		CP_A02g00376;CP_A05g01242	0.732	0.1256	0.5221	0.1339		Os02g0679700;Os04g0577600	3.5221	1.0395	1.3351	1.2802		CP_A01g01136;CP_B11g00994	1.5725	1.3345	1.0749	1.4516
CP_A01g02353;DACA017315	0.0823	0.0086	0.0803	0.0087		CP_B04g00277;DACA012640	0.1767	0.0146	0.1198	0.0159		CP_A01g02340;CP_B11g00959	3.4612	1.3736	1.646	1.3278		DACA016030;DACA006600	0.3776	0.0224	0.5873	0.0195		CP_B11g00933;CP_B21g00698	0.354	0.1195	0.4092	0.1125		CP_A02g00377;CP_A05g01238	0.9852	0.2738	1.0724	0.2674		Os02g0681000;Os04g0578700	1.0214	0.3034	0.8632	0.2975		CP_A01g01137;CP_B11g00993	0.043	0.0175	0.0456	0.0171
CP_A01g02354;DACA017317	0.0418	0.0066	0.0517	0.0061		CP_B04g00279;DACA012645	0.1402	0.0553	0.1654	0.0513		CP_A01g02341;CP_B11g00961	0	0	0	0		DACA016029;DACA006599	0.9448	0.1306	0.5539	0.142		CP_B11g00939;CP_B21g00702	0.4662	0.1554	0.513	0.1495		CP_A02g00382;CP_A05g01233	3.7379	0.4459	-1	0.4547		Os02g0681100;Os04g0578800	1.2921	0.148	0.4784	0.1729		CP_A01g01139;CP_B11g00992	0.0869	0.029	0.0914	0.0284
CP_A01g02355;DACA017318	0.0323	0.0113	0.0363	0.0108		CP_B04g00280;DACA012646	0.0187	0.0021	0.0242	0.0019		CP_A01g02342;CP_B11g00962	0.0734	0.0108	0.101	0.0097		DACA016028;DACA006598	0.4374	0.0766	0.4123	0.0762		CP_B11g00945;CP_B21g00704	0.5196	0.164	0.5709	0.159		CP_A02g00392;CP_A05g01208	0.5066	0.0979	0.6119	0.0911		Os02g0681200;Os04g0579200	1.7107	0.1675	0.4624	0.1997		CP_A01g01140;CP_B11g00991	0.1854	0.1233	0.1913	0.1211
CP_A01g02356;DACA017319	0.0461	0.0265	0.0511	0.0256		CP_B04g00282;DACA012647	0.1527	0.0117	0.1233	0.0122		CP_A01g02348;CP_B11g00842	0.04	0.011	0.0265	0.0121		DACA016020;DACA024084	0.7838	0.181	0.66	0.1819		CP_B11g00946;CP_B21g00705	3.7627	1.1977	3.1933	1.2861		CP_A02g00397;CP_A05g01209	0.4851	0.078	0.5503	0.0729		Os02g0681900;Os04g0580300	1.3451	0.1992	0.6391	0.2232		CP_A01g01141;CP_B11g00987	0.2242	0	0.2262	0
CP_A01g02357;DACA017321	0.0857	0.0229	0.0671	0.0243		CP_B04g00283;DACA012648	0.0698	0.0078	0.1026	0.0068		CP_A01g02349;CP_B11g00841	0.1477	0.0706	0.1495	0.0701		DACA016018;DACA024081	0.9808	0.2141	0.45	0.2414		CP_B11g00948;CP_B21g00707	0.5935	0.0667	0.275	0.0771		CP_A02g00404;CP_A05g01202	0.5346	0.0143	0.3791	0.015		Os02g0682200;Os04g0580700	1.86	0.1724	1.185	0.1717		CP_A01g01143;CP_B11g00985	0.0865	0.0053	0.0933	0.0051
[truncated: 25,979 more rows]

## Sheet: Figure 4
Figure4. The karyotype of monocots
A. officinalis			D. alata			P. dactylifera			Ac. calamus			A. comosus			O. sativa			S. bicolor			Ac. gramineus
[truncated: 24,411 more rows]

## Sheet: Figure 5
Fig 5a				Fig 5b			Fig 5c											Fig 5d																Fig 5f
[truncated: 365,079+ more rows]

[truncated: 21 more sheets: Supplementary Figure 4, Supplementary Figure 5, Supplementary Figure 6, Supplementary Figure 8, Supplementary Figure 9, Supplementary Figure 12, Supplementary Figure 24, Supplementary Figure 25, Supplementary Figure 26, Supplementary Figure 27, Supplementary Figure 28, Supplementary Figure 31, Supplementary Figure 32, Supplementary Figure 33, Supplementary Figure 36, Supplementary Figure 37, Supplementary Figure 38, Supplementary Figure 39, Supplementary Figure 40, Supplementary Figure 41 …]
